# Supplementary material for: Deciphering the let-7c-5p/RRM2 axis in lung adenocarcinoma: expression, prognosis, and immune landscape implications
Source: Front Oncol. 2025 Nov 20;15:1628429. doi: 10.3389/fonc.2025.1628429 (PMC12675248; doi:10.3389/fonc.2025.1628429)
Supplement: Supplementary file 1 [file DataSheet1.zip]

Archive with 18 entries (13 files):
- Supplementary Materials/
- Supplementary Materials/GEO Independent Verification - Raw Data/
- Supplementary Materials/GEO Independent Verification - Raw Data/C-index.csv
- Supplementary Materials/GEO Independent Verification - Raw Data/cal_plotGSE68571.pdf
- Supplementary Materials/GEO Independent Verification - Raw Data/GSE68571data_new.csv
- Supplementary Materials/GEO Independent Verification - Raw Data/Raw data/
- Supplementary Materials/GEO Independent Verification - Raw Data/Raw data/GSE68571.csv
- Supplementary Materials/GEO Independent Verification - Raw Data/Raw data/GSE68571_series_matrix.txt.gz
- Supplementary Materials/GEO Independent Verification - Raw Data/Raw data/primary_clinical_data.csv
- Supplementary Materials/GEO Independent Verification - Raw Data/Raw data/RRM2.csv
- Supplementary Materials/Standard curve/
- Supplementary Materials/Standard curve/Nomogram.pdf
- Supplementary Materials/Standard curve/Standard curve.pdf
- Supplementary Materials/Standard curve/Survival analysis and multivariate regression analysis + independent validation.png
- Supplementary Materials/Standard Curve and Nomogram/
- Supplementary Materials/Standard Curve and Nomogram/C-index.csv
- Supplementary Materials/Standard Curve and Nomogram/HR_total.csv
- Supplementary Materials/Standard Curve and Nomogram/Standard Curve and Nomogram.png
