# Supplementary material for: Deciphering the let-7c-5p/RRM2 axis in lung adenocarcinoma: expression, prognosis, and immune landscape implications
Source: Front Oncol. 2025 Nov 20;15:1628429. doi: 10.3389/fonc.2025.1628429 (PMC12675248; doi:10.3389/fonc.2025.1628429)
Supplement: Supplementary file 1 [file DataSheet1.zip › Supplementary Materials/GEO Independent Verification - Raw Data/C-index.csv]

	x
concordant	934
discordant	292
tied.x	0
tied.y	0
tied.xy	0
concordance	0.761827079934747
std	0.0528764729326048
