# Supplementary material for: Deciphering the let-7c-5p/RRM2 axis in lung adenocarcinoma: expression, prognosis, and immune landscape implications
Source: Front Oncol. 2025 Nov 20;15:1628429. doi: 10.3389/fonc.2025.1628429 (PMC12675248; doi:10.3389/fonc.2025.1628429)
Supplement: Supplementary file 1 [file DataSheet1.zip › Supplementary Materials/GEO Independent Verification - Raw Data/GSE68571data_new.csv]

ID	OS.time	OS	RRM2	Stage	Treatment
GSM1675665	84.1	1	4.85798099512757	1	Pharmaceutical Therapy
GSM1675666	91.8	0	6.12928301694497	1	Pharmaceutical Therapy
GSM1675667	93.7	0	6.58496250072116	1	Pharmaceutical Therapy
GSM1675668	108.2	0	4.32192809488736	1	none
GSM1675669	34.6	1	5.04439411935845	1	none
GSM1675670	68.1	0	5.12101540096137	1	Radiation Therapy
GSM1675671	34.2	0	6.30742852519225	1	Pharmaceutical Therapy
GSM1675672	47	0	6.43962313755712	1	Radiation and Pharmaceutical
GSM1675673	39.1	0	5.04439411935845	1	Pharmaceutical Therapy
GSM1675674	45.8	1	7.57742882803575	1	Pharmaceutical Therapy
GSM1675675	110.6	0	5.83794324189103	1	Radiation and Pharmaceutical
GSM1675676	91.9	0	6.61470984411521	1	Pharmaceutical Therapy
GSM1675677	107.9	0	5.85798099512757	1	Radiation Therapy
GSM1675678	98.7	0	6.58044701959866	1	Pharmaceutical Therapy
GSM1675679	43.8	0	3.52356195605701	1	none
GSM1675681	40	0	1.88752527074159	1	Pharmaceutical Therapy
GSM1675682	30.8	0	4.88752527074159	1	none
GSM1675683	24.4	0	5.67807190511264	1	none
GSM1675684	28.3	0	4.22496636500027	1	none
GSM1675685	25.3	0	4.15380533607904	1	none
GSM1675686	13	0	4.48542682717024	1	Pharmaceutical Therapy
GSM1675687	19.5	0	3.67807190511264	1	none
GSM1675688	34.7	1	6.70043971814109	1	none
GSM1675689	1.5	0	5.49185309632967	1	none
GSM1675690	85.2	0	7.09381367340273	1	Radiation Therapy
GSM1675691	79.5	1	6.75755668893945	1	Pharmaceutical Therapy
GSM1675692	83.7	0	4.93545974780529	1	Radiation and Pharmaceutical
GSM1675693	48.2	0	5.76553474636298	1	Pharmaceutical Therapy
GSM1675694	9.6	1	4.96809075204526	3	Pharmaceutical Therapy
GSM1675695	19.9	1	4.24792751344359	1	none
GSM1675696	12.5	0	6.35402893805439	1	Pharmaceutical Therapy
GSM1675697	15.1	0	6.15785216914174	3	Radiation and Pharmaceutical
GSM1675698	1.6	0	6.56376827845203	1	Pharmaceutical Therapy
GSM1675699	14.5	0	5.27798474729977	1	Radiation Therapy
GSM1675700	17.7	0	5.4594316186373	1	Pharmaceutical Therapy
GSM1675701	21.1	0	7.19081236791614	1	Pharmaceutical Therapy
GSM1675702	20.2	0	4.35755200461808	1	Pharmaceutical Therapy
GSM1675703	25.2	0	5.25550073314839	1	none
GSM1675704	29.4	0	5.56071495447448	3	Pharmaceutical Therapy
GSM1675705	14.9	1	6.15380533607904	3	Radiation Therapy
GSM1675706	28.2	1	5.77346892790519	3	Pharmaceutical Therapy
GSM1675707	7.2	1	4.81762325751143	3	Radiation and Pharmaceutical
GSM1675708	2.6	1	6.22496636500027	3	Radiation Therapy
GSM1675709	10	0	5.7839804136838	3	Pharmaceutical Therapy
GSM1675710	20.1	1	4.5668151540109	3	Radiation Therapy
GSM1675711	8.4	1	6.16992500144231	1	Radiation and Pharmaceutical
GSM1675712	63.4	0	5.61470984411521	1	Pharmaceutical Therapy
GSM1675713	78.5	0	6.62935662007961	1	Radiation Therapy
GSM1675714	29.6	1	5.56071495447448	1	Pharmaceutical Therapy
GSM1675715	82.4	0	6.61470984411521	1	Pharmaceutical Therapy
GSM1675716	60.5	0	6.06608919045777	1	Pharmaceutical Therapy
GSM1675717	77.8	0	5.77346892790519	1	Pharmaceutical Therapy
GSM1675718	70.7	0	4.75488750216347	1	Pharmaceutical Therapy
GSM1675719	19	1	4.34340782229781	1	Radiation and Pharmaceutical
GSM1675720	65.4	0	4.63226821549951	1	none
GSM1675721	16.6	1	4.78659636189081	3	Radiation and Pharmaceutical
GSM1675722	4	1	6.97154355395077	3	Pharmaceutical Therapy
GSM1675723	61.8	0	5.66391384211598	1	Radiation and Pharmaceutical
GSM1675724	54.8	0	6.88264304936184	1	Radiation and Pharmaceutical
GSM1675725	54.6	0	6.70043971814109	3	Radiation and Pharmaceutical
GSM1675726	20.6	1	6.02236781302845	1	Pharmaceutical Therapy
GSM1675727	52.4	0	4.59693514238723	3	Radiation Therapy
GSM1675728	48.1	0	5.36806987653208	1	Pharmaceutical Therapy
GSM1675729	52.9	0	5.16188768237689	1	Pharmaceutical Therapy
GSM1675730	87.7	0	7.38887833881199	1	Pharmaceutical Therapy
GSM1675731	36.5	0	4.41953889151378	1	Pharmaceutical Therapy
GSM1675732	8.7	1	6.02014657311178	1	Radiation Therapy
GSM1675733	10.1	1	7.83541884047548	1	Radiation and Pharmaceutical
GSM1675734	36	0	6.87159726561385	1	none
GSM1675736	30.6	0	5.55458885167764	1	none
GSM1675737	32.2	0	4.81762325751143	1	Pharmaceutical Therapy
GSM1675738	26.8	0	5.00898878322726	1	Radiation and Pharmaceutical
GSM1675739	10.1	0	4.79701297783614	1	none
GSM1675742	12.2	0	6.01122725542325	3	Pharmaceutical Therapy
GSM1675743	5.8	1	7	1	Radiation and Pharmaceutical
GSM1675744	6.1	0	5.40599235967584	3	Radiation and Pharmaceutical
GSM1675746	2.4	1	8.37937836707126	3	Radiation and Pharmaceutical
GSM1675747	5.4	1	5.48542682717024	3	Pharmaceutical Therapy
GSM1675749	4.9	0	4.66106547980695	1	none
GSM1675750	4.5	0	6.42122329922514	1	none
