# Supplementary material for: Deciphering the let-7c-5p/RRM2 axis in lung adenocarcinoma: expression, prognosis, and immune landscape implications
Source: Front Oncol. 2025 Nov 20;15:1628429. doi: 10.3389/fonc.2025.1628429 (PMC12675248; doi:10.3389/fonc.2025.1628429)
Supplement: Supplementary file 1 [file DataSheet1.zip › Supplementary Materials/GEO Independent Verification - Raw Data/Raw data/GSE68571.csv]

	GSM1675665	GSM1675666	GSM1675667	GSM1675668	GSM1675669	GSM1675670	GSM1675671	GSM1675672	GSM1675673	GSM1675674	GSM1675675	GSM1675676	GSM1675677	GSM1675678	GSM1675679	GSM1675680	GSM1675681	GSM1675682	GSM1675683	GSM1675684	GSM1675685	GSM1675686	GSM1675687	GSM1675688	GSM1675689	GSM1675690	GSM1675691	GSM1675692	GSM1675693	GSM1675694	GSM1675695	GSM1675696	GSM1675697	GSM1675698	GSM1675699	GSM1675700	GSM1675701	GSM1675702	GSM1675703	GSM1675704	GSM1675705	GSM1675706	GSM1675707	GSM1675708	GSM1675709	GSM1675710	GSM1675711	GSM1675712	GSM1675713
GABRA3	170	59.7	80	92.4	104	88	69.7	230	105	53.7	96.9	104	91	83	845.4	265.9	343.7	262	163	128.4	121.4	729.4	284.3	119	191.6	32.9	105.5	93	85.8	130	58	284.2	141.7	195.9	148.3	116.2	78.1	294.6	149.4	135.8	85	110.7	106.2	110	100.5	85.8	121.7	129	72.9
OMD	69.4	18.1	26	96.9	72.8	138.6	11.1	176	78.1	36.7	28.4	70	91	78	126.6	17.8	44.1	99	76.4	54.1	80	137	236.3	42.6	86	32	63.7	41.4	42.6	90.2	30.8	84.4	148.7	65	56.2	67.6	52.8	74.8	241.2	89	94.7	96.9	59.3	80.3	53.4	24.3	99.8	121	27.2
IFI44L	250.7	146.8	150	177.8	228.7	115.5	177.8	511.3	233.9	393.6	339.5	331	165.5	922.6	651	243	119.7	866.5	193	149	240.1	214.9	113	918.4	342	233.5	335.3	167.4	122.3	222.1	121.7	272.7	519.3	348.9	137.5	188.9	158	834.5	443.8	142.8	408.2	415	882.8	170.2	382.1	355.5	255	196	176.4
SEMA3C	957.1	186.8	340.2	515.8	540.8	616.6	380.5	523.9	602.7	160.5	880.5	1766	442.5	340.4	769.4	458	155.7	473.8	330.3	312.3	168	1166.4	405.3	703.4	434.5	274.9	1768.8	292.3	286.2	1054.4	339.4	362.6	503.1	125.6	261.9	177.4	56.2	537.8	512.7	467.7	458.9	832	452.9	356.8	642.1	144	785.6	449.5	447.8
GML	25.4	-7.7	-16.3	18	26	9	21	32	24.3	27	19	26	29	18.5	-8	19.6	163.8	43.3	19.8	-6.5	-35.1	33.2	25.5	-5.3	19.8	26	29.6	9	21.8	22.2	17.5	12	75.5	-15.5	9	40	4.2	12.2	52	26	27	25	-24	33.8	43.8	-2	73	46	19
MKNK1	471.2	309	225.7	296.6	264.1	371.9	291	664.2	471.6	407.3	361.8	685.9	410.2	544.1	274.2	249.4	138.8	281.3	232	277	429.4	406.9	263.9	410.2	212.4	312.3	728.7	211.9	268.5	402.6	77.4	166	551.7	328.4	435.2	279	283.5	438	241.2	296.3	382.8	490.8	495.5	236.6	389	357.2	538.9	161.7	431.8
OGG1	-52	-99	23.5	48.5	-10	49.2	-62.5	-17.1	20	-4.4	-0.6	55.6	-22.6	75	-43.2	9.8	32.3	-25.5	-1.5	-49.3	66.8	-36.5	-36	62.3	-43.1	-62.6	59.7	41.4	-12.2	14.8	-80.1	-59.4	21	39.9	63	62.7	68.5	-64.7	-66	-43.2	29	-48.6	37.6	60.2	73.6	-7.2	37.8	-4.2	3
VRK1	42.8	57.9	69.4	60.4	56.4	37.2	99	295	78.1	94.2	82.6	185.8	91	112	66.2	112.2	211.1	83.5	57	12.5	110	322	144	53.7	67.6	70.2	102.2	108	61.6	65	33.6	130.9	126.6	164.4	109.8	151.5	151.5	64	160.3	74.6	143	146.8	111.3	186	112.5	46.4	122.6	67	115.5
VRK2	200.9	151.5	207.6	151.5	145.9	149.2	238.8	607.2	300.7	411	216.4	703.8	239.7	375.3	259.8	265	603.1	224	368.6	174	232.5	88.9	398.5	288	229.7	237.3	326.5	214.1	154.8	346.3	194.4	348	450.1	251.4	204	413.3	416.3	281.4	316	238.2	356.7	248.7	266.8	350.9	400	171.9	535.8	108	330.7
FAM193A	846.4	722.8	515.1	819.1	674.4	618.9	936.2	1388.1	732.1	959.1	642.8	933.2	1022.1	570.8	2734	922	2423.7	1029.6	1254.8	756.7	854.9	818	1084	769.8	804.9	888	850	488.2	942.6	676.8	805.8	989	780.5	611.5	890.5	991.5	518.8	874.9	827.1	594.4	703.5	637.8	729.4	595.3	821.8	698.6	767.9	981.5	503.7
SH3BP2	134.7	55.3	63.7	56.3	122.6	49.2	139.3	362.5	115.5	52	78.1	96	156.2	65	272.4	244.8	378	199.8	220	121.2	160	327	326.9	121	98.9	87.1	127.2	86.9	57	144.9	99.7	224	160.3	74.6	139.7	122.4	72	93	87.1	115.5	132	122.6	113	99.1	242.1	103	244	84.1	84.1
NOP14-AS1	147	131.2	107	118.9	174	92	175.9	396.9	90	185.3	120.8	213.6	204.3	103.5	691.6	167.4	613.7	256	221	122	149.6	302	551	131.1	265.8	217	113	137	148.3	188.2	161.2	281.3	258.3	208.8	203	252.7	146.2	236	287.1	214.5	203.1	135	126	149	211.9	178.3	237.7	169.1	119.7
NOP14	19.6	-44	49.2	22.2	-69.2	17	6.8	60	81	105	-37.4	92	49.7	67	0.7	15.2	-27.3	107	-21	13.7	42.4	-147	140.2	69.7	12	-13.1	101.3	-1	-11.1	-7.2	-34.6	136.5	107	53.2	25.2	-51	-64.5	-46.7	70.2	-61.2	65.9	34.8	96.8	101.3	42.6	94.7	-15	-19.6	16
RNF4	953.2	552.1	609.4	708.2	582.7	768.1	1130.1	1062.6	1005.8	1561.9	664.4	1788.6	1142	951.9	1168.6	574.7	501.8	732	1165.9	604.7	621.1	611.4	610.5	932.1	510.5	791.5	1212.3	450.5	892.9	631.6	535.8	715.9	1011.5	554.4	602.6	1018.5	544.2	765.8	978.6	442.7	671.4	718	650.4	954.8	1237.4	528.1	987.2	576.9	386.8
GDF15	703.6	2068.7	447	2771.2	327.1	179	1427.8	460.4	3691.9	1583.4	527.7	898	832.2	3400.9	1919.2	3402.3	956.7	2812.1	4695.3	373.9	2550.6	551.1	654.1	1026.3	4377.6	1114.7	1307.4	2740.1	10132.4	394.9	582.5	410.1	518.5	485.7	3917	849.1	1072.3	489.3	2750.1	555.3	1473.8	522.8	2751.1	1589.1	329	1916.6	398	2160.1	284.5
ARNTL	22.2	-22	30.8	75.5	32	57	28.2	47	34.8	34.3	53.7	32	27	69	-16.9	-1.4	74.9	-6.8	49.4	11.3	29	40.7	-26.6	21	21.8	-20.4	42	46	43.8	57	-24.3	75.5	1.8	19.6	-57.2	1	78.1	15.5	66.8	17.7	40.7	9	53	35.5	79	30.5	44	8.3	21
DCHS1	222.2	178.3	99	111.6	157.1	133.2	340.2	325	131.9	181.5	48.5	217.1	224.1	161.4	860.9	137	1312.8	227	201	105	85	65.6	415.1	166.9	365.1	209	206.9	124.5	134.7	145.9	528.2	648.4	120.6	251.4	234	156.9	160.3	378	246.3	265	89.1	66.8	182	174	192.7	214.1	176.8	126	134.3
PCDHGB4 /// PCDHGB5	43.5	69	53.4	67.6	66.8	60	45.8	125	66.8	76.4	50.8	63.7	55.6	43.8	152.4	22.2	130	17.2	54.5	71.1	21	44.6	79.8	90.2	95	12.2	59.7	77	27.2	22.2	48.5	41.3	73.8	42.4	109.8	104	53.7	115.5	106	65	48	50.8	74	50.8	65.9	78	86	16	42.6
PCDHGA12	-7	-0.8	28.4	4.2	3	-0.6	6.8	1	10.4	2.3	-0.6	55.6	-28.9	37.2	24.5	-35.4	19.4	12.5	39	5	16	353.6	156	-11.1	-15.5	-3	-24.5	52.8	8	-14.4	-14.8	13.5	31.1	130	68.5	-1	27.5	-34.8	78.2	22.7	3	36.2	9	63.4	-16.1	22.7	68	43.3	98
HIST1H4I	95.5	75.1	68.5	57	35.5	54.5	55.1	152.6	71.1	88	65.9	73.8	53.4	43.8	295	67.3	278.4	81.2	116.2	54.9	86	100.3	219.2	52.8	62	69.4	79	72	89.2	79	71.2	231.6	20.4	61.6	182	72	130	47.9	251.8	116.3	110.5	55.3	99.8	101.3	68.5	130	160.1	135.6	68
GMFB	526.9	391.8	288.9	326.1	383.1	416.4	806.9	1286.3	669.6	437.3	297.1	690.4	672	330.6	732.4	376.1	89.8	216.2	310.8	342.1	442.1	760.9	406.4	487.2	297.7	506.9	675.2	356.4	286.2	265	310.2	131.9	373	757.4	327.3	338.3	769.6	260.8	510.4	440.1	529.1	553.4	523.8	751.3	472.5	363.8	720.8	184.7	353.7
AQP3	777.5	517.9	1053.2	4190.3	449.5	421.9	709.9	687	1194.1	413.8	820.7	750.1	779	418.2	4967.3	627.5	2072.7	1392.6	2232.4	1333.2	4164.1	-60.3	5684.5	417	4613.9	297.4	655.8	3642	7855.9	628.1	729.4	831.8	486.8	548.4	4099	2302.2	288	251.4	719.7	516.9	524.2	328.2	528.1	1065.9	490.6	2208.8	490.5	3405.9	857
FRMPD4	62.3	52	24.8	43.8	31	39	45.8	162.6	44	48.5	33.4	80	10.2	71	44.1	7.8	42.6	59	65	63	80	-3.8	272.4	78.1	81	3	34.8	83.5	61.6	55.6	92.5	75.5	49.4	103	103.6	58.1	126.7	74.8	326.3	72.9	65	37.6	29.6	37.2	75.9	52.8	115	121	68
AREL1	149	328.6	199.4	172	288	321.4	238.8	314.7	201.8	298	275	282.7	213	242.2	265	215.4	43.8	225	231	255.4	341.3	631.3	214.5	325.9	227.8	217	231.5	258	166	257.3	153.7	263.9	341	307.7	174	352.3	243	409.1	248.5	478	336.1	342	404.5	429.9	389	272.9	470.1	442.2	236.9
TLN2	565.7	467.2	378	522.1	558.9	432.1	571.7	592.4	493.8	517.2	395.3	531.6	428.2	402.9	491.3	657.7	189	605.4	703.3	524.4	525	229.7	535.9	437	645.8	497.9	420.9	419.8	479.5	484	667	464.4	503.1	418	448.7	375.4	361.6	479.1	665.5	549.2	308.8	399.4	272.1	297.4	503.8	499.1	508.1	645.3	414.5
CLOCK	400.6	259.7	238.5	400	340.5	360.3	189.1	365.3	252.6	433.8	376.5	287.1	289	224.7	284.3	86	358.5	302.5	339.1	325.4	366.5	239.2	206	245.2	292.3	262.2	354.2	236	393.8	273	242	209.6	198.5	190.8	492.8	601.8	141.2	209.8	191.7	569.6	422.4	439	447.7	444.6	206	422.2	389.5	260.8	267.8
MADD	554.6	480.9	528.7	618.6	530	471.1	597.3	486.3	427	393.6	492	489.1	622.9	367.1	1181.8	486.8	1036	607.2	656	525.2	458.8	447	740.6	625.5	507.1	579.2	562.7	438.9	667.6	422.2	553.9	735.3	455.2	388.2	530.9	406.3	424.6	1011.9	507.5	548.3	404.1	344.6	404.5	378	557.7	593.4	440.3	629.8	413.1
PRUNE2	68.5	65	16	108	32	98	95.8	195.1	52.8	15	17	89	141.5	159.1	73.9	114.7	131.8	47	50.2	85.4	141.7	214.9	-36	37.6	44	54.2	65	48	28.4	75.1	73.6	13	193.8	25.3	48	32	17	83.5	124.5	223	36	89.1	115.5	61.8	39	395.9	26.9	5.7	46.2
KIAA0368	22.2	4	10.8	70.2	23.5	35.5	41	84.6	43	31	55.3	13.2	37	35.5	144.9	17.4	142.2	-39	74.6	-13	58	-48.4	133.8	59.7	36.7	3.8	50	0	61.6	11.3	24.5	22.8	47.6	33.2	12.5	11	-24.8	30.9	75.1	99	39.9	-1	11.8	3	21	39	9	44.1	21
ARHGEF12	281.6	355.7	650.7	795.5	412.5	371.9	246.8	437	375.8	454.9	360.3	379.6	404.1	304.7	344.6	344.1	163.1	372.5	444.7	566.5	662.1	682.2	494.9	482.2	313.8	552.9	346.4	466.3	578.3	738.4	285.2	251.8	414.2	348	937.2	418	360.3	431.7	414.2	651	850.2	649.1	656.7	720.7	254	1055.1	565.5	653.9	441.5
CTNND1 /// TMX2-CTNND1	1018.2	1579.4	1254.4	1293.3	1220	1053.2	1098.5	738.6	703.6	3401.2	841.4	1762.5	1109	888.4	1706.5	941.1	550	1108.1	1340.8	970.3	977.8	1342.3	1278.1	2401.5	1030.1	1193.3	1512.2	958.3	1439	800.1	1118.6	1386.3	982.2	768.3	1523.4	1355.4	1168.3	613.3	1566.2	1363.2	842.2	1396.7	1361.1	1512.3	960.1	1971.3	1477.1	2022.3	1019
CCL21	658.2	419.8	319.3	172	358.5	315.2	426.1	510.5	190.8	350.6	264.1	421.3	631.3	59.3	757.1	526.9	935.4	910.1	598	386.5	768.8	910.5	490.6	171.3	894.4	609.4	444.5	550.8	230.8	1039.8	892.1	318.1	330	56.4	111.6	159.2	163.7	1029.5	282.9	310.8	324.3	705.8	462.4	465.9	1341.8	179.3	626.7	192	142.9
RPLP2 /// SNORA52	8787.4	7157.4	9298.7	10859.5	6320	7987	8177.7	6383.7	9383	10287.6	7759.8	8284.3	8412.7	7066.4	10882.5	10002.9	7723.7	7593.9	9944.4	10678.9	9020.4	7917	8060.8	6246.4	11244.4	6098.4	10010.3	5799.3	7830.9	7654.8	8647.6	8849.4	6493.5	8309.9	14170	14064.9	14448	8005.5	9466.3	9788.2	8860.9	6957.3	7381.2	10464.6	8121.8	9860.2	10658.3	12645.8	9465.5
STXBP2	287.1	315	320.9	173	314.9	303.4	265.9	275.5	344.4	493.5	278.8	520.8	290	459.3	655.3	437.1	820	361.4	467	464.9	434.3	590.2	648.9	457.7	523.9	266.1	458.7	320.8	436.9	530.7	281.6	519.3	486.8	261.9	379.7	277	176	411.9	474.7	290.1	206	313.3	312.5	326.3	661.2	349.7	315.1	622	329.8
PSMD11	452.6	949	566.3	540.9	571.5	676.5	508.4	1248.2	822.4	1096.8	1106.5	1164.1	893.7	924	481.1	559.3	268.8	720.5	686.3	439.8	598	319	820	764.5	848	1223.3	1098.2	749.4	632.4	845.2	521.6	615.7	1320.8	1172.6	499.6	1280.2	3000.6	1330.1	968.2	1374.3	1239.2	1134.5	1157.6	1337.1	704.2	1191.5	1340.6	783.3	1041
PSMD12	210.9	279.4	169.3	267.6	193.4	252.7	141.7	384.6	234.8	398.2	354.9	158	221.5	223	110	196.4	32.3	310.2	345.8	360.2	415.2	222.1	191.1	190.9	230.6	164	413.5	251.8	424.7	278.3	126.3	156.2	228.5	196.7	338.7	410.2	423.4	132.8	263.9	343.2	416.1	385.1	422.8	245.8	268.5	436.5	363	117.1	271.3
PSMD9	580.5	832	499.6	477.6	651.8	692.7	606.2	633	651.2	1316.8	485	1054.6	600.3	753.9	815.1	787.6	998.5	618.3	544.2	747.5	721.8	791.5	836.9	712	773	819	758.3	850.7	668.6	668.1	704.1	630.8	774.6	682.6	675	839.7	1002.7	670.7	628.7	1238.6	899.2	710.5	650.4	734.8	859.9	1186.6	645.6	709.8	678.9
CDC7	139.3	172.9	112.6	74.6	82.4	59	184.4	436.3	99	246.1	194.7	126.6	93	109	141.7	72	382.5	212.8	180.4	85.4	95	18.6	244.1	91.3	98.9	177	98	118	48.5	161	188.1	123.1	270.5	264	90.2	211.3	191.9	209.8	78.2	217.3	325.2	198.9	180	171.2	120.6	78	140.8	49	213.6
TLK2	460.7	677.3	463.7	642.4	517.7	699.2	428.6	880	435	773.7	555.8	504.7	361.2	440.5	368.3	463.9	290.4	426.2	433.7	629.2	624.6	430.3	512	464.2	526.4	384.6	590.2	447	529.8	565.9	456.4	343.7	633.7	483.8	667.4	1152.1	866.8	506.2	604.2	830.1	672.9	635.9	885.1	548.7	483.4	576.9	551.5	411	614.3
AQP7 /// LOC100509620 /// LOC101930168	460.7	329.6	265.9	403.2	355.3	260.6	404.4	251.1	394.5	433.8	346.1	374.7	435.8	289.8	553.8	556.2	1024	562.9	619.2	437.7	642.5	322	721.6	368.3	380.2	453.9	347.2	377.3	390.8	427	453.2	340.5	485.8	477.2	397.1	516.1	366.4	584.8	577.6	454.8	276	290.8	280.9	331	427.9	335.8	495.1	598.4	296.4
LGALS4	105	91.3	541	124.9	14373.6	120.6	5825.9	3	79	144	148	95	78	49.2	210.7	3191.5	53.1	145	180.4	1890.2	109	4554	149	4675.6	102.5	76.7	108.8	126.7	504.6	89.1	2248.6	248.5	90.7	69	331.5	72	124.5	142.1	4577.4	98	69.4	131	22	68.5	53.4	125	93.6	68	79
LGALS9	2103.2	989	1124.1	929.1	1805.9	1479.7	3779.3	1860.5	1814.2	676.7	1454.6	966.2	1522.5	2846.9	2476.2	2547.9	3310.4	2724.2	2271.9	2008.8	1315	2504.4	1347.5	2952.8	2199.5	1878.7	1632.6	667.7	972.2	2562.4	1508.9	3511	1490.1	1641	827.9	753.2	672.9	2092.2	3295.4	968.7	970.2	1065.1	1675.8	742.7	2020.7	817.9	832.1	1024	1377.7
CFTR	183	188.9	120	194.8	165.5	158.8	257.3	277.5	190	233	176.4	234.3	226.3	146.8	276	348.9	820	233	335.8	203.3	168	205.2	300.9	237.5	171.5	131.9	137.5	164.6	198	168	270.5	330.9	239.4	107	202	177.4	178	234	206	220.2	124	98	65	126	196.2	144	180.6	243	152.6
FRY	-23.4	6	24.8	16	21.8	1.8	20.5	69.4	1.3	-8.6	6.6	-10	8	7.8	31.1	57.9	134.4	140.8	4.5	4	19.3	-4.1	18	3	-8.7	27.5	-3	-8	6	16	28.4	-6.9	80.1	-11.1	17.7	3	1.5	54.5	-9.4	4	-6	-11.1	14.6	13.2	34.3	-4.4	5.2	-7.1	3
SEMA3F	84.4	64.1	67.6	32	56.4	40	50.4	25.4	34.8	16	100.7	49.2	86	52	-27.2	-1.9	19.6	-10.7	81.2	72	58	97.1	-1.5	110	112.5	51.1	75.5	92	27.2	75.1	41	190.9	89.8	74.6	84.6	116.2	134.2	65	26	27.2	54.5	201.6	41	170.2	75.1	100.5	94.7	86.7	77.2
GATAD1	392.8	373.4	340.2	440.1	485.3	466.4	435.3	489	285.5	600	462	413.9	386.4	431.9	508	409.4	546.1	393.8	288	412	421.6	659	438	624.1	405	394.5	365.7	372.4	623	432.6	447	346.9	378	553.5	464.8	523.1	492.8	528.6	404.6	466.8	698	433	643.4	645.6	369.1	458.5	588.7	662.5	935
PEX1	164	111.3	80	103	91	71	104	102.5	93	160.5	89.1	123.1	110.7	88	260.8	133.5	246	138.6	166	73.6	81	214.9	200.3	108	79	70.2	102.2	111.8	147.2	118	122.6	57.7	135.8	171.9	77.4	101	116.2	131.9	73.6	133.5	94.7	52	138.2	94.7	118	128	83	104.7	174
AKAP9	36	-5.3	6	17	-12.2	23	31.2	37.2	5.4	32	1.8	6.6	10.2	6.6	148.7	34.6	318.1	41.6	60.4	11.3	26	-126.5	83.9	14.6	17.2	23.2	-6	-25.3	18	-0.4	25.5	-30.5	37	37.8	4	-13.7	30.5	88	53.9	-51.6	28	20	13.2	-10	20.2	29	24.3	21.8	-8.8
GRM8	87.1	37	37.6	71.1	35.5	24	86	49	37.6	6.4	58.1	75.5	49.7	49.2	394	53.9	156.4	93.5	55.1	22.7	72.8	167.4	265.9	77.2	148.4	3.8	33.4	50	14.8	58.1	36.7	90.5	114.4	155.8	75.1	100	22	103.8	-14.1	26	92.4	45	58.1	98	121.4	65	53.7	114.4	33.4
VGLL1	7.5	257.1	9	7.8	249.4	-16.9	35.1	145.1	1.3	-32.8	55.3	20	-8.4	3	-38.1	78.2	235.6	5.7	29	-0.4	54.9	145.8	67.3	22	-35.1	0.7	45	-38.6	-6.5	-15.5	45.9	-28.5	25.3	-21.9	-38.5	-24	-57	14.4	14.2	-88	45	139	-109.2	-41.3	25	-62.2	-71	-43.7	33.4
LOC101930075 /// LOC399491 /// NPIPA1 /// NPIPA2 /// NPIPA3 /// NPIPA5 /// NPIPA7 /// NPIPA8 /// NPIPB15 /// PDXDC2P /// PKD1P1	135.8	61.4	100	161	131.1	111.3	96.9	56.4	82	96.8	108	92	54.9	67	227.2	106.9	341.6	174	61.6	96.2	64	6	153	118	80	87.1	86.9	127.8	199.8	65.8	65	81.7	58	89.1	255.6	217.7	304.6	115.5	109	117.2	179.3	131	195.3	209.9	98	158	83	-57.7	105.3
LOC101060275 /// LOC101929910 /// LOC101930075 /// LOC102724993 /// LOC399491 /// LOC613037 /// NPIPA1 /// NPIPA2 /// NPIPA3 /// NPIPA5 /// NPIPA7 /// NPIPA8 /// NPIPB11 /// NPIPB3 /// NPIPB4 /// NPIPB5 /// NPIPB6 /// NPIPB8 /// NPIPB9 /// PDXDC2P /// PKD1P1	1751.6	1078.2	1365.5	2231.5	1613.3	1728.2	1182	1389.9	744.5	1076.6	1555.8	808.5	1320.8	767.4	755.9	1009.2	470.1	1612.5	1492.3	1303.2	1245.5	1267	1021	1169	1102.5	1077.7	1227.9	1585.6	2910.1	1170	1929.7	1017.1	961	1207.1	2755	1519.7	1292.9	1239.5	986.6	1002.5	1382.7	1294.2	1441.7	1106.6	897.2	1331.5	1252.4	1285.5	1218.5
PIK3IP1	211.7	182.5	76.4	225.1	208.4	165.6	182.5	112.4	255.4	93	189.2	185.8	198.4	195	314.7	254	287	172.9	240	348	371.1	390.4	125.7	268.7	151	169	163	122.4	222.1	187.3	279.7	250.7	161.4	82	202	113.5	122.4	342.3	321.1	105	243.9	252	190.9	136.4	431.7	177.2	132.2	223	139.7
GNGT1	-8	4	-1	-8	-28.5	19	6.3	-226.1	6.6	32	-1.8	-12.2	1	-3	-38.1	-14.5	45.7	16	-4.3	38	-4	-56.7	43.9	1.8	-10.9	31.2	18	11.8	17	-34.2	-16.7	5.5	-23.7	-6.1	36.7	52.8	24	-29.5	-1.2	7	-10	-39.2	29.6	21	-27.4	0	-23	21	-2
GNAT1	343.6	506.7	346.5	311.6	318.7	243.9	345.1	190.8	419.7	106	527	604	678.5	243	856.7	722.7	2569.3	417.9	383.1	578.6	844.4	527.4	435.5	242.1	459.7	266.1	186.8	265.8	156.9	181.1	755.2	336.2	496	169.7	236	116.2	124.5	497	320.1	630	295.2	848.5	157.1	221.5	322	175.1	308.6	225	351.2
ZBTB33	21	18.9	24.8	6.6	2.2	-10	47.3	95.3	23.5	75.5	16	61	13.7	47.8	26.9	26.8	287	20.4	54.5	16.8	-1.3	49.7	30	39	24.3	6	25	30.8	60.4	6.4	54.5	55	1.8	76.4	17.7	26	20	20.2	21	37.8	6.4	-43.9	34.8	19	41.4	50.6	34.3	33.8	59.3
COX6B1	3284.1	4794.5	7241.5	4131	3854.5	2874.8	3914.4	6132.2	3864.7	4558.8	3988	5656	3636.4	5947.5	5176.3	3927.7	6369.5	5432.4	6113.8	3423.2	4302.8	4416.4	4783.6	4261.1	4165.5	4249	4282.1	4312.7	3323.9	4090.5	3359.6	4709.7	3431	4107.8	4308.2	5831.5	4689.8	5041.5	4493.9	3677.2	8198.5	4921.7	2642.4	3831.2	3581	4330.1	4774.2	4215.2	5857.8
ETV2	278.8	289	251.1	244.7	261.3	250.9	405.2	434	274	381.7	212.6	299	299	235.5	547.8	511.2	1609.1	386.2	458.8	284	277.5	480.7	653.1	174	479.7	405.2	277.3	270.6	298.4	347.2	499.8	646.2	454.1	411	364.6	357.4	312.9	523.5	398.1	302.5	233.5	118	224.8	231.8	344	211.4	313.3	449.5	230
UPK1A	191.7	144	135.2	128.3	162.3	161.4	336.4	274.4	140.3	220.2	154	217.1	170.2	151.5	13.5	29	1094.5	267.9	291.1	180.2	184.4	268	395.1	111	370.3	325	195	77	186.8	108	314.1	652.8	195.6	142.6	227	78	147.2	142.1	214.5	190.8	45	55.3	121	42.6	284.5	166.5	220.4	86.7	168.7
RBM42	318.8	497.7	707.4	285.4	401.5	351.4	240.9	616.1	359.7	559.3	467	739.4	292	432.6	561.4	419.5	563	472.9	495.2	339.6	533.1	277	560.4	443	476.1	243.9	517	378	366.9	413.4	187.2	568.8	365.5	258.7	388.4	487.7	466.2	362.5	435	236.3	534.7	514.2	294.3	318.5	597.5	464.7	455.3	607	543.3
SLC25A13	74.6	79	84	56.3	72	78	45	74.3	68.5	226	130	200.7	22.7	246.8	4.3	53.2	14.2	39	55.8	30	87	31.1	28.7	133.2	113.5	55.9	86.9	94	98	107.1	18	88	99	87	54.5	115.3	411.6	88	265	167.1	175.1	182	152.4	240.6	103	94.7	120.8	92.4	101.6
SLC22A16	21	43	24.8	7.8	19.3	-18.2	48.1	80.1	16	71	-0.6	27.2	-31.3	-14.7	-20.7	-12.6	20.6	37	40.7	-5.6	0.4	64.4	46.6	-15.5	43	-5	-29.1	53.7	-9.1	-32.5	32	11	58	-66	40.7	41	-4.2	56	12.5	34.3	-92.3	-37.6	18	-46.6	-23.1	37.2	37.8	27.7	20
RNF113A	288.9	258.8	301.1	320.6	361.8	292.5	332.5	327	368.5	345.1	348	367.2	335.4	400.7	445.1	279.7	500.9	195.3	331.4	266	330.4	102.6	358.2	340	249.8	335	300.4	310.6	386.2	269.4	299.6	207.8	176.3	473.4	384.9	210.2	331	193	240.3	295.2	249.2	380.6	339.8	285.8	293.8	260.2	258	372.2	212.6
ABCB5	80.8	63.2	52.7	18	63.9	29.6	38.2	131	17	37.8	41.4	67	63.9	33.8	74.8	94.7	84.6	86.9	120.4	63	56.3	247.9	219.2	77.2	82	56.4	36.2	57	78	46.2	34.3	69.8	144	120.2	83.5	58.1	39	74.8	96.8	74.6	65.9	89.1	16	72.9	55.6	68.5	71	182.5	54.1
MAST1	105	148.7	88	153.7	106	107.1	152.8	184	97	162.9	150	149.4	191.7	124.9	-3.2	74.3	-18.2	136.5	288	123.6	191.7	106.5	355.3	191.8	203.6	113.8	137.5	74	197.1	96.9	126.3	52.5	144.9	267.1	112.5	184.3	181	7.7	214.5	258	129	139	200.7	116	129.1	184.7	175.9	183.6	123.1
DNASE2	321.4	281.3	262.6	289.1	199.3	361	311	110.2	390.9	278.6	368	378.8	461.8	394.9	604.3	470.7	136.1	348.8	437.6	381.8	516.9	116.6	417.5	464.2	411	356.6	324.2	320.8	350.4	354.9	290.9	444.6	445.4	407.6	412.5	438.4	247.4	249.3	622	380.8	270.5	288	361	297.4	534.1	413.2	398	587.6	378
RAD23A	137	230.8	284.3	201.2	235.4	290.7	176.8	243	213.3	343.2	189.2	192.1	229.7	425.4	118	171.2	43.5	267.9	251.6	315.1	460.6	280	335.6	293	385.5	297.4	271.6	254.4	314.9	266.8	207.6	287	484.8	519.6	495.3	544.8	509.3	388.4	221.3	428.1	410.3	426.3	392.3	520.6	308.9	361.3	437	468.2	378.7
LSR	381.5	1460.5	2312.9	610.1	1876.5	611.3	1186.8	754.2	490.7	477.7	1037	1535.5	332.1	480.8	447	497	80.1	1183.5	899.7	456.8	1194.2	1452.7	1088	1298.9	1039.3	294.5	888.4	671.3	1037.5	829.6	384.4	425.4	482.7	179.7	1424.8	1385	435.2	-14.8	963.4	292.1	1142.2	1056.2	732.8	514.9	385.6	797.4	426.1	808	1043.3
OVOL3	120	77.4	58.3	112.5	152.4	35.5	258.3	254.6	113.8	198.8	56.2	96	87	90.2	118.9	150	19.6	115	228	65	99.7	335	312.7	101	108.9	226.8	77.2	75	161	126	243	181.5	42	92.4	156.9	144	69.7	35.2	115	131.2	103	49.7	89.2	67.3	28	109.2	147.8	196	82.9
LSM1	376.6	328.6	408.1	329.8	357.7	481.3	363.9	588.5	411.7	591.5	259.5	571.6	331.2	453.2	189	279.7	171.8	393.8	434.5	327.9	358	190	266.8	437	278.5	353.1	287.2	299.8	234.3	245.2	277	228.7	371.3	719	398	396.1	445.2	369.3	382	480.6	420.5	478.5	350.7	687.4	453.4	921.6	824.3	134.2	463.1
RAB11A	96.8	142.8	225.7	226.2	310.8	121.4	177.8	111.3	214.9	205.2	168.7	158	116.2	181.6	106.5	220.4	31.5	168.7	148.7	157	253	658.1	45	411.7	146.6	58	186	225	123.1	151.5	106.3	57.7	180.9	109	88	120.2	394.8	35.2	120.8	192.5	110.5	165	144	298.2	144.9	290	371.4	95.8	123.1
P2RX4	206.8	258.8	265	200.4	248.5	427.3	306	164.9	265	338.3	234.2	327	224.1	411	44.1	167.4	55.6	265	199	260.2	325.4	231.6	9	246.7	261.2	139.3	261.7	207.5	261.3	257.3	93.5	135.6	349.7	246.1	244	596.1	338.7	179.3	349.7	604.2	606.2	301.1	440.5	260.9	299.6	357.2	280	296.6	216.4
LST1	500.7	22.7	321.6	221.4	133.2	445	401.1	-9.5	752.5	103	356.5	189.2	472.4	705.9	276	398.1	-4	-17.6	147.5	449.7	478.8	32	-5.7	77.2	121	129.1	990.5	117.2	216.7	692.5	132.5	250.7	412.6	330.1	311	30.8	-6.5	52.5	228.5	100	330.7	330.8	265.9	131.3	709.9	-60.4	22.7	-71.8	387.4
DNM1L	-1.8	-0.8	61	53.4	10.4	59	39	98.9	82	40.7	52	100	31	98	-39.1	11.3	-10.6	64	45	-8.2	8	174.9	78.4	90.2	12	4.5	98.8	102	21	36.7	-13.3	1.6	135.8	175.1	-8.4	48.5	111.6	-14.8	100	150	225.9	76.4	46.4	164.6	75.1	88	53.7	-34.4	92.5
P2RY10	195.9	194.6	185.3	150.5	170.8	117.2	164.9	139	161.4	190	191.9	221.3	186.2	185.8	359.6	199.6	418.7	186.8	262.1	213.6	343	78.5	378	158	225.9	254	99.7	177	146.2	273.8	219	392.3	190.9	145.1	165.4	130	58.6	388.4	262.8	258	127	71.1	152.4	121	371.5	136.4	175.9	160.5	191.8
ZNF787	109.5	155.2	200.4	142.8	123.5	156.2	252.6	60	47.3	124	130	159.1	146.6	150.5	200.7	239.8	125.7	307.3	249.7	260.2	137	206	330.6	45	245.3	216	127.2	168.4	77	228.7	195.3	212.3	224.8	356.2	463.9	362.6	342.6	162.9	268.4	224	190.7	275.7	165.5	177	154.5	321.1	289.9	442.9	288
UPK2	875.8	926	800.2	792	994.1	831.6	815.3	757.5	741	1027.7	926.1	1254.2	1211.8	635.7	2150.1	1203.5	501.8	910.9	1233.2	860.7	1001.8	1248.6	1122	967.9	912.8	756.9	743.5	741.6	726.6	832.2	868.8	1276.6	1096.2	755.7	938.2	712.8	527.5	1132.3	1122.8	1068.6	531.9	885.1	455.8	524.5	875	703.1	844.2	1132.8	604
HGD	53.4	-9.2	33.4	18	39.9	22	37.4	83.5	81	7.3	18	7.8	164.6	32	25.1	38.1	121.4	-5.5	35	12.5	-13.7	-30.5	170.8	590.5	-14.6	202.2	-11.2	17.4	9	-3	25	-12	237.5	36.7	10.2	-32	558.7	28.7	228.5	286.1	5.6	24	247.4	421	25	365.5	398.7	138.4	34.8
CLDN5	210.9	413.9	445.3	259.1	638.1	386.6	366.5	521.4	411	234	523.9	-3	103	148.7	197.1	1008.2	-17.4	365.4	439.2	237	638.2	299	107.1	280.6	328	444.5	472	586	185.7	371.1	804.9	384.2	193.8	123.5	293	127.8	5696	293.3	498.5	57	340.7	340.2	547.6	917.7	561.5	369.7	394.1	70	113.8
PHLDA2	961.8	742	628.6	940.6	1059.6	449.8	920.9	634.7	1150	1919.2	511.6	1479.9	325.4	1490.8	301.9	618.9	191.9	1401	1221.1	364.2	638.2	895.3	1101	1095.8	1256.6	749.7	1236.5	594.8	389.2	911.4	575.6	773.1	1351.6	525.1	832.9	1448.3	844.1	559.9	933.4	533.4	881.8	932.5	1314.2	723.7	756.2	1180.9	1439	935.2	529.8
MLH1	1481.4	1327.1	1028.8	1049.1	1298.3	1022.5	1546.7	890	1014.1	1316.8	1166.2	1302.6	1407.7	1002.1	1846.7	1711.3	4678	1617.5	1800.6	1128.9	895.4	1690.6	1982.2	1155.1	1546.1	1371.5	1099.8	782	1426.3	1428.2	1451.7	2712.4	1342.7	1292.2	1399.1	1630.1	800.9	1721.9	1299.1	1100.1	891.8	975.8	714.4	756.8	1016.4	796.7	1068	1682	1131.2
MYH11	327.6	672.2	114.2	1171.4	1448.6	1199.1	771.5	113.6	141.2	110.2	538.5	111.6	977.1	65	165	1508.3	585.4	2859.7	1823.4	980.4	665.5	2923	150	939	366	434.4	490	221.5	1218.3	314.4	2492.7	224.9	423	134.2	600.8	251.8	111.6	626.6	1187.7	58.3	293.4	80.1	243	915.6	346	247.8	674	304.1	49.7
MYOC	-11.7	-1.5	-16.3	-10	-58	-15.5	11.8	75.1	-16.6	-7.9	-22.5	-33	9	-17.9	-0.7	-11.3	100.6	-2.4	53.2	-3.9	36.7	9.9	35.2	-23.1	-2.3	-15.5	-24.5	-19.6	-0.4	17	-10.5	15	-31.2	-17.7	-23.5	-18.6	4.2	-26.7	-3.6	1.3	-14.4	-4	21	30.5	42.6	-45.4	-56.3	-58.3	-24.8
UCP3	-47.5	-14.9	-39.2	-23.5	-26.6	-37.8	13.2	-93.5	-31.4	3	-60.5	-29	-38.4	-50.3	-13.2	-78.7	1.8	-31.5	-21	-46	-36	-47.4	-4.2	-41.6	-47.1	-29.8	-33.7	-26.4	5	-36	-26.6	-46.7	-4.2	-11.1	-47.2	-16.1	-48	29.3	-33.6	-31	3	-23.5	-70.9	-37.8	-52.3	-37.9	-11	18.2	-46.6
NPC1	323.2	517.2	318.5	622	503.9	417.1	245.9	406.3	635.6	490	430.1	870.2	318.7	542.3	260.8	251.2	120.6	353.5	656	377.2	587.7	188.1	276	255.5	185	148	490	296.6	463.7	349.7	277.9	420.6	408.2	535.2	594.3	836.9	284.3	240	370.3	475.4	550.8	373.4	611.1	364.8	459.7	518.9	798.4	689.2	390.1
UBE3A	65	55.3	47.8	46.2	39.9	27.2	46.6	42	25.2	104	-4.2	22	8	18.5	470.9	141.7	106.9	20.4	45.9	58	7	58.2	183.8	-5.3	27	53.1	46	18.9	57	134.7	150.5	190	82.4	102	91.3	58.1	54.5	286.9	30.5	62.3	31	-2	-51	-43.1	98	90.2	98	131.4	41.4
GFRA2	60.6	21.8	34.8	22.2	3.8	24	102	68.5	-17.7	167.8	20	0.4	55.6	30.8	109.3	92.2	827.1	32	136.5	69.4	66.8	44.1	162.3	45	-0.3	17.1	9	62.7	17	11.3	136.4	106.3	8.2	46.2	47	27.2	73.8	23.9	28.2	53.7	111.3	56.2	94.2	27.5	82	52	116	94.7	77.2
KCNQ1	119	83	114.9	107	118.9	105.3	353.3	150.5	110.5	141.5	170.4	165.5	186.2	95.8	230.4	259.5	1067.5	241	212	177.6	141.7	88.9	505.8	150.5	104.4	123.5	84.6	119.1	122.3	159	122.6	337.3	196.6	59.3	73.6	166.6	66.2	335.4	213.6	247	144	109.8	29.6	95.8	216.2	130	167.6	206	73.8
SCAMP1	33	108.8	39	70.2	123.5	75	32.8	158	107	186.2	73.8	125.7	54.9	211.1	215.4	219.6	291.6	170.8	187.9	186.4	170	259.3	225.2	181	74.6	113.8	82.4	133	124.9	166	72	153.6	230.3	70	151.5	108.9	199.4	290.6	354	153	126	162	128	100.2	151.9	171.9	159.1	228	119.7
PARG	60.6	111.3	56.3	75.5	55.8	61	55.1	62	36.2	93	128.2	116.2	66	66	262.9	119.1	580.7	160.1	82.4	65	113	46.2	151	52.8	129	131.9	72.9	79	25.2	121	103	139.3	132.3	226.8	170.3	183.1	232.6	579.8	87.1	135.8	217.1	100	173.1	94.7	141	130	177.8	101.3	127.4
KPNA5	-8	9	14.2	24.8	21	3	44.3	96.2	19	27	6.6	29.6	-6.1	-11.6	71.4	43.2	337.3	91.6	12.1	43	-16.4	80.4	0	-6.5	39	42.4	9	14.6	17	43.3	41.7	111.6	28.6	65	73.6	49.7	69.7	183.6	-10	37.8	68.5	34.8	33.4	33.8	83	21	33.2	55.6	3
CFLAR	501.5	707	479.5	657.6	440.1	675.7	482.6	823.6	507.1	2165.4	565.4	973.2	515	646.4	797.8	616.9	1090	600.8	887.8	990.5	894.7	433.6	358.2	907.4	1102.5	521.3	590.2	416.9	478	625.5	749.8	682.6	682.1	648.4	556.5	675.2	707.5	792.9	664.7	476.3	819.2	594	644.7	661.8	1152.7	309	594.1	389.3	1009.6
ATF6	253.5	226.5	205.1	298.7	235.4	351.4	184.4	244.2	202.6	215.4	281.9	302	365.6	259.3	108	131.2	180	116	109.8	268	217.1	92.5	220.2	277	241.1	246.7	189.2	248.3	266.8	230.6	222.2	48.5	258.3	197.6	195	124.5	178	232	287.1	218.3	232.5	184.7	474.2	303.4	274.7	201.3	239.8	162.9	273.4
DAXX	451	625.1	566.3	594.9	576	509.4	633.8	421	600.5	468.1	817.6	820	422.2	578.2	964.9	642.1	351	598.9	634.3	658.2	630.5	502.9	621	524.1	540.7	455.6	517	640.8	546.6	641.1	490.8	680.4	559.5	683.6	973.1	856.7	831.4	842.8	856.2	654.6	701.2	775.8	482.3	606	857.2	483.9	611.2	561.8	878.9
ARPC1B	1833.8	1786.3	1920.7	1372.3	1344.9	1702.9	2074.5	924.6	1026.3	3848.6	1309.3	3145.5	1376.5	2713	541.2	1325.8	877	1984.2	1701.5	1357.4	1971.5	1869.1	1128	1161.7	2587	1023.4	2219.2	1584.9	788.3	2458	844.4	1550.7	1300.6	1376.5	934.2	3749.3	828.7	1083.5	1269.1	1678	2014.9	1424.9	1272.8	1939.2	3088.3	1771.9	2413.2	1803.1	4020.3
ARPC4	405.8	265	390.2	315.9	278.4	219	333.5	319	325.2	303.6	468	324	444.8	338.2	298.4	562.3	17.2	380.1	753.2	353.7	476.1	1400.3	644.8	544.3	677.8	182	538.3	397	401.2	500.4	210	480.7	454.1	293.8	347	146.2	279.1	184.7	459.5	233.5	326.1	210.2	159.9	240.6	601.3	357.2	289.9	458	358.5
RGS3	23.5	32	40	10.8	-0.8	16	-31	58	-0.4	3	37.6	17	-24.2	28.4	137	-29.1	-51.9	63	-4.3	32	70.2	70.2	57.8	52.8	81	8.2	19	40.2	17	22.9	-23.8	81.7	101	0.8	45	26	-16.3	-87.8	41.4	11.3	-9	-53.4	-68.5	-117.9	9	46.4	55.3	-3.6	65
MDM4	63.2	75.1	50.6	60.4	30	55.3	72.8	167.1	30	32	72.9	50.6	76	41.4	365.4	20.5	178	112	65	73.6	67.6	-123.4	181.4	70.8	50	79	58.3	72	94.2	79	113.8	161.6	81.2	72	74.3	48.5	22	147.2	158	62.3	65.9	47.3	88	45	68.5	68.5	109	93.6	53.4
BET1	317.9	156.1	166.5	194.8	111.6	189	58	336	124.5	287.1	206	473.3	103	304.7	539	67.3	129.1	172.9	67	196.2	106.3	132	51.2	137.5	123	94	133.2	472.4	137	277.4	115.5	73.4	134.7	175.1	316	447	177	176.1	215.4	652.5	246.5	235.9	430.5	320.9	197.1	124	322.7	299.8	392.8
DPM1	345.3	423.5	462	461.8	394.9	392.9	408.5	882.8	374.3	508.9	389.8	523.1	293	477.8	558.8	316	360	408.2	429	484.5	561.1	515.6	433.1	355.9	429.8	472	354.9	551.6	276.5	379.5	356.7	342.7	686.6	563.2	327.3	348.9	983	424.5	329.4	644.5	481.1	509.2	845.3	674.6	436.3	573.4	581.7	294.4	806.3
PLSCR1	434.1	629.2	809.7	589.8	1153	597.5	933	763.3	494.6	1601.3	623.5	818.4	317	1065.8	217.3	760.2	669.6	634.8	265	412	387.2	1058.2	106.2	1093.7	668.8	622.9	784.6	730.7	289	526.4	961	657.2	1117.4	1577.8	188.2	356.6	390.9	995.3	1039.5	347	873	845.9	736.9	722.5	707.1	271.3	649.4	182.5	1242.4
STX16	95.5	88	113.4	147.2	130	162.2	96.9	357.1	152.6	192.4	126.3	224.7	153.6	164.9	297.3	285.2	201.3	168.7	223	194.4	237.3	389.5	279.7	185	241.1	228.7	158	176	183.6	84	98.8	157.1	148.7	102	145.1	96.9	343.4	246.1	217.1	153	137	108	380.2	202.8	212.8	127	185.3	144	147.2
MARCH6	190.8	568	204.1	415.6	430.9	256.2	94.7	578.6	553.7	388.1	293.4	388.5	252.7	329.1	355.7	197.5	203.2	323.4	668.3	315.1	450.6	80.4	56.5	362.1	117.1	150	189.2	284	374.1	270.3	89.8	208.7	410.1	575.5	589.7	450.7	590.7	218.3	319.1	846.9	475.6	380.6	690.7	544.3	434	432.8	461.8	644.4	410.3
CREB3	307.6	238.7	295.5	387.1	373.9	398.4	379.6	448.8	406	392.7	374.2	648.8	294	345.7	608.1	507.5	885.5	503	460.6	327.1	336.3	844.8	593.8	406.2	399	211	331.3	334.8	415.3	443.8	377	511.9	513.1	408.5	430.1	499.6	258.8	459.8	462.2	374.6	409.6	450.8	460.2	381	458.8	431.2	441.1	481.7	332.5
LDLRAD4	46	16	46.4	61.6	9	74	72	156.9	48.5	28	87.1	-3	36	46.4	67.3	36.4	73.2	10.8	53.9	100	62	190	22	6.6	30	17.1	45	2	67.6	32	36.7	21.7	60	24.6	39.9	8	21	22.4	21.6	36.7	45	5.6	44	7.8	72.8	1	24.3	59.3	33.4
AXIN1	259.3	81	317	502.6	353.7	419.2	73.6	491.6	200.9	565.2	231.8	387.7	-23.4	319.3	51.5	-53.2	-38.6	128.8	83.5	254.5	305	-31.2	0.4	384.4	259.7	170	279	532.1	353.5	226.8	45	-169.5	600.3	314.7	662.7	531.8	651.5	68.5	322.2	853.6	625.1	415.7	429.3	524.5	-21	499.8	363.9	397.1	290.8
SMAD7	280.6	259.7	148	265.9	309.8	328.1	163.7	248.8	318.8	124	373.4	314	292	246.8	286.2	376.1	357	372.5	288	366.6	467.9	224.9	153	236.6	341	330	351.8	277.7	239.5	420.6	338.4	165.1	358	303.1	503.1	250.9	142.6	246.1	398.9	456.5	475.6	378	235.7	228.6	317	479.3	381.8	368	202.4
ITGB1BP1	112.6	77.4	121	80.6	77.4	142.9	75.1	97.1	52	76.4	53.7	52.7	70	56.3	139.3	70.4	46.5	94.4	39	88	132.3	56.6	98.9	118	45	96	118.9	95	146.2	58.1	116.3	30.9	128.3	131.4	70.8	158	103	-41.8	57	94	78.1	40	109.7	189	46.2	78	154.2	117.1	52.7
RRH	17.4	-11.2	-29.3	-5	-39	-28.5	7.4	2.5	-5.3	22	3	-35	-7.7	-54.6	150.5	-32.9	88	75.1	-34	-2.1	-57	106.5	45.8	-27.4	-72.4	29.8	-31.4	-4	4	-10	3	-15.5	-35.3	41.6	-12	1	-39	106.3	6.3	-48	-23.5	-21	10.4	24	-55.7	-67.6	20.2	55.6	-31
CCRL2	66.8	98	167.4	104	142.9	117.2	145.8	177	215.7	110.2	132.3	77.2	176.8	239.7	190	216.2	40.2	153	316	126.8	196.7	263.4	77.2	183	68.5	54.2	158	111.1	182.5	114	105.5	431.8	293.4	186.6	245.1	110.7	114.4	148.3	250.7	129.1	126	206.7	287.1	79	236	133.8	144	78	191.8
AKAP1	228.2	223.9	166.5	190	197.6	178	319.9	42.8	169.4	217.3	207.9	302	255.3	166	550	192.1	983.5	335.2	457	230	289	66.8	405.3	144.9	345	274.9	186	319.8	196.2	221.1	340.5	501.6	280.6	232.5	347	350.6	185	35.8	474.7	318.9	155.2	153.3	189	127	331	210.5	211.1	390.2	161.2
PRMT5	352.3	1129	498.3	366	826.3	790.5	402.8	746	507.9	1247.3	1420.9	1879.9	622	805.9	1026.6	595.3	165.3	451.5	440	800.7	491.5	498	688.3	522.2	507.1	902	475.9	727.6	562	432.6	418.7	190	566.5	1026	483.4	682.8	1122.2	758	473.8	1164.4	807.2	692	764.8	861.3	501.5	633.2	732.6	1445.5	457.2
TERT	-13.4	3	72.9	113.5	106	-0.6	148.4	221.9	-13.3	188.1	-6.5	76.4	-39.9	134	277	202.8	63.6	160.1	238	39	200.1	83.8	420.8	27.5	18.5	225.9	-68.5	131	234.3	157.1	198.9	169.6	82.4	149.4	150.5	161.7	258	319.3	39	261	180.4	73.8	250.9	166.5	40.2	214.9	222.1	45	174.8
ACTB	14036.4	14027.2	14720.5	6769.4	15318.9	16627.2	14318.2	8257.7	10421.1	16874.2	12473.6	13122.7	9445.4	15856.8	15280.8	11745	9540.2	9953.1	16192.1	10509.2	10827.3	13272.4	10721.6	13214.2	11453.1	12181.2	16874.7	11235.3	16168.5	17248.7	11371	16153.4	16116.3	13706.1	13079.1	17845.8	7880.3	12858	18123.2	6849.2	12994.9	13906.9	14252.2	12654.9	21099.5	10797.7	15834.7	12268	18907.3
GAPDH	10046	11010.2	9547.3	5604.9	7443.3	10251.5	12947.9	15967.6	12012.3	12329.6	14115.7	13104.7	13311	16155	5971.5	7085.6	7119.2	14723.8	9781.2	8887.5	6964.1	9556.3	13282.5	10844.7	8185.7	11159	21409.3	9823	5150.1	14453.3	7898.9	12938.1	10133.2	20396.9	10168.8	13222.3	13383.3	10973	13546.1	12833.6	16207.9	19302.9	22157.2	13655	20885.9	21967.3	16781.4	12553	18324.9
STAT1	2245.6	1514.8	2204.2	954.8	1799.3	1466.7	1228.5	3266.5	1138.6	3041.1	2467.4	2573.7	2228	2879.9	821.4	932.8	1965	2546.8	622	1309.1	1021.1	1197.4	466.1	2598.8	1262	4171.9	1008.8	2208.7	800.6	1779.4	715.2	2473.8	1877.7	2755.3	843.8	1398.8	2452.8	3010	1166.9	1261.8	2536.3	3438.3	1681.9	947.9	3567.1	1159	1338.2	547.4	2361.1
TFRC	205.2	235.2	166.5	82.3	129.1	142.9	218.5	168.3	184.3	246.1	197.5	248.3	201.8	276.5	127.4	334.4	78.2	165.5	113.5	122	124.9	210.5	181.4	351.5	126	416	188.4	224	185.7	176.7	229.7	275.5	166	835.7	78.2	121.3	724	183.6	156.9	241.1	296.2	142	288.9	314.4	290.3	159.1	106.2	152.9	206
HYAL2	1623.6	1254.9	1140.9	1015.2	1054.2	1066.9	1439	1231.8	1173.8	350.6	955.3	1156	1104.2	1138.7	1878.9	2468.4	3608.9	1478.5	1620.2	1409.9	1340.3	1527.8	1861.9	1077.7	1628	1335.7	1225.6	1413.6	1144.8	1365.7	1714.5	1744.4	1151.6	924.4	1266.7	1740.5	771	1066.9	1253.8	976.4	730.1	816.2	893.6	937.6	1400.6	911.1	1227.2	1640.1	779
TRIB1	869	679.3	453.7	1011.1	515.4	513.5	435.3	703.1	450.2	820	473	1038.9	392.6	303.8	758.3	2514.7	1016.5	960.3	791.8	551.7	732.9	698.8	662.4	946.6	855	627.6	531.4	448.8	378	633.3	803.1	552.1	855	383.1	559.2	644.5	312.9	540.8	1098.7	657.5	760.3	522.8	762.8	277.9	593.7	380.8	540.5	604.8	300.2
MATN3	27	-16.1	-16.3	119.7	82.4	122.3	-51.3	52.6	18	-41.8	52	5.4	-10	129.1	69.7	21.6	0.2	-29.2	-56.9	13.7	-11.8	0	-67.5	-69.6	5.7	89	-24.5	40.2	21	40.7	30.8	4.4	-19	47.3	96.9	41	26	35.2	217.9	30.8	-5	29.6	-36	50.8	-6.5	-100.8	2.2	34.6	-57.2
RER1	1530.8	2086.9	1567.5	1454.9	1890.5	1859.3	2768	2144.8	1502.7	2560.1	2082.7	3435.1	1627	1587.4	3555.8	2170.5	3439.1	3000.1	3147.9	1596	1788.9	2774.2	2847.7	2377.5	2121.8	2349.1	1690.9	1459.7	2159.7	1843.7	1793	2671.7	1912.8	1753.5	1761.7	2825.9	2264.7	2814.9	4029.3	1953	1540.1	2596.2	2596.1	1190.1	2226.8	1717.7	1514.5	5062.2	1475.1
CYP3A4	-5.5	-30	3	-23.5	-23.8	-37.8	-61.3	-5.7	-34.8	-41.8	-7.7	21	-20	-48.9	27.7	-53.2	-226.5	-40.5	-83.8	-47.1	-62.2	14.6	-3.4	-63.8	-3	-92.9	-56.4	1	-51	-39	-6.5	-177.8	-78.7	-90.8	-9.2	-30	-54	-99.7	-16.9	-24.8	55.3	3.9	-34.5	-116	-33.9	11.8	-105.8	102.4	-131.1
ANXA2	5816.7	6892.5	5930	5886.5	15018.4	10268.5	9391.9	2960	9667.2	8101.8	5753.1	8515.1	5640.5	17473.1	9144.1	7872.3	2647	6164.6	5755.2	6245.9	3817.5	14182.8	6274.9	17090.4	5635.3	6668	13936	5963.4	5763	5746.1	9397.3	7964.2	7203.5	6762.3	2861.6	4189.9	4766.1	6862.7	14283.2	2972.2	4937	14275.5	7600.9	10161.6	7681.2	3448.3	14529.5	3327.3	4492.2
APCS	35	31	0	17	-7.2	-10	-14.2	24.3	-19.9	44.1	-21	19	-12	-16.3	100.3	26	13.3	-19.6	-34	13.7	20.2	12.3	-62.2	-21	-28.9	7.5	-6	-12.8	18	20	25.5	12.5	-42	-0.8	20.2	-16.1	4.2	-36.4	7.7	-24.8	65.9	-119.4	-5	-22.7	-24.2	-36	-41.8	32.9	-10
CYP3A7 /// CYP3A7-CYP3AP1	3.8	11.3	12.5	-29.8	19.3	23	-2.4	-2.5	3	-4.4	4.2	6.6	-4.6	-8.8	54.7	-3.5	33.8	13.4	19.1	3	25	83.2	26.7	5.4	-1	22.1	-22.2	7.8	23.5	24.1	1.6	42.2	12.1	-3	8	-13.7	20	-34	-25.7	-17	33	4.7	-12.8	-53.6	-1.7	14.6	-23	8.3	-24.8
CYP3A4 /// CYP3A43 /// CYP3A5 /// CYP3A7 /// CYP3A7-CYP3AP1	57.9	104.7	57	196.4	1974.2	141.8	352.4	103.5	56.2	121	205.1	101	183.4	205	304.2	484.3	111.1	473.8	313.9	88	164	1355.9	215.4	6887.6	161.7	171	188.4	32	922.5	153.3	1059.5	-5.2	192.8	99	154.8	125.6	904.9	72.7	3625.5	127.2	16.8	81.2	494.1	474.7	93	83.5	162.3	248.2	108.8
RCC1	127	193.8	137	147.2	219	187	131.2	133	159.1	196.4	144	266.8	98	32	169	142.8	-19	294.8	205	116.2	96	104.9	74.9	148.7	206	50.2	165	137	312.9	174	47.6	53	184.3	194.2	129	416.5	256.2	-21	156.9	349.7	223	205.1	177	188	147.5	228.7	254	374.7	222.1
TYMS	168	77.4	527.4	42.6	218.1	97	480.9	529	143.1	621.2	386.6	811.8	133.8	470.1	98	91.3	38.3	484.5	161	75.9	56.3	99.5	106.2	153.3	91	221	509.4	421.3	37.8	428.6	121.7	71.5	452.1	517.3	333.5	1409.4	831.4	712.9	117	433.3	1196.9	575.4	283.6	444	342	296	282	121	915.1
GPX3	939.5	907.2	522.9	2811.6	800.3	1415.4	1192.4	743.5	4369.4	1621	915.4	1002.1	1025.3	1002.1	1378	3187.7	1994.9	1937.4	3010	982.1	1656.3	941.9	1758.2	1031.2	399	652.9	1274.6	549.3	2407.8	828.7	1414.1	966.2	1044.1	536.8	828.9	1508.6	1242.3	1064.8	950.8	761.1	654.9	857.9	871.3	939	1575.4	323.5	598.8	3237.6	568.9
ACTG2	178	373.4	72.9	147.2	203.5	305.2	189.1	74.3	123.5	55.3	129.1	128.3	164.6	256.4	60.1	217.9	208.6	249	244.9	136.5	133.5	1401.3	81.5	190.9	155.4	168	275.7	105	94.2	154.3	348	128.3	443	124.5	70.8	107	206	252.4	259.5	41	139	307.6	120	223	202.4	52	398.7	41.6	98.9
GCSH	132.3	67	531.3	254	112.5	181	144.9	246.5	245.9	219.2	327.3	219.6	95	362.3	15.5	181	50.5	175.1	105.8	230	218.6	189.1	153	277	224.9	218	173	293.4	112.5	231.6	175.9	190	126.6	548.4	370.1	218.8	1283.4	113.8	118.9	447	282.5	358.4	231.2	456.5	159.1	547.2	390.3	192	312.3
FECH	237.8	224.7	140.5	173	190.8	265.8	352.4	473.8	225.7	332.5	234.2	301	405.6	288	90	296.7	427.3	264	263.1	184.7	185.3	400.3	445.4	260.6	226.8	348.9	247.1	454	224.7	294.2	265	266.9	198.5	860.3	253.5	336.5	693.5	266.1	317	558.9	288.9	255.2	250.9	267.2	280	509	440.3	190	281.7
CD7	459.1	517.9	561.1	422.5	476.2	381.1	571.7	591.4	484.3	481.2	467	463.7	563	578.9	322.7	558.2	733.7	408.2	714.6	446	530.9	580.7	456.6	546.8	716.5	409.4	480.6	419.8	388.5	570.1	418.7	489.4	552.6	451.7	503.1	1280.2	673.6	471.4	621.1	434.1	331.6	435.7	447.7	282.2	869.7	299	654.2	446.3	710.6
PSMA2	810.3	891.8	803.7	755.3	768.8	653.7	789.2	820.9	899	1500	1311.2	1540.8	491.3	1953	299.6	475.8	302.5	518.4	623.9	669.1	594.6	612.5	605.3	722.5	457	863	871	907.9	866.5	934.9	538.6	715.9	940.7	1358.4	522.2	1397.7	2600	987	719.7	915.7	1213	2136.5	945.7	995.4	925.5	750.1	916.8	916.3	961
PSMB1	1565.3	1601	1325.4	1678.8	1542.7	1517.2	1817.9	969.2	1321.4	2446.9	2016.8	2726.5	405.6	1889.1	623.5	1176.3	433.3	1769.6	1756.5	1125.5	1456.2	1025.1	1070	1818.5	1266.7	1446.2	1502	1229.4	1714.4	1303.2	1483.5	1155.3	1919.5	2372.3	1297.3	2547.3	2319.8	1905.4	1068.3	1016.3	2565.3	2175.2	1355.5	3381.8	1543.7	2119.4	1709.3	1704.4	2172.3
PSMA3	1279.3	1150	1072.3	964.4	1042	913	1890.3	1595.8	1222.1	1272.2	1034.2	1552.9	993.2	1874.2	642.3	1110.9	690	915.2	782.4	1042	1108.4	734.5	1392.8	1447.8	1275.2	1603.8	907.3	1439.7	1057.2	1237.4	839.1	879.8	1542	2856.1	806.5	1271.7	2962	1565.7	1138.8	2492.5	1748.2	2008.5	2052.7	2531.1	1320.4	1971.3	1682.7	2023.1	1162.7
PSMA4	848.4	1047.6	1107.3	996.2	830.5	769.7	1298.1	933.7	966.3	962.7	1255.9	1302.6	837	1639.2	694.5	1025.5	831.4	674.9	773.9	859.7	1146.8	897.2	746.9	968.6	999.3	1058.7	723.8	906.5	592.9	957.5	811.1	1110.5	1172.7	1348.4	1219.8	1359.6	3198.9	1066.9	1130.8	2237.1	2591.1	1681.4	1059.9	1953	1431	1753.3	1945.1	635.8	1197.8
PRPS1	239.5	318.9	286.2	179.6	185.8	270.4	214.1	321	255.4	483	366.5	269.4	261.5	339.7	254.5	230.4	372	244	247.8	252.6	334.6	158.9	182.6	198.9	444.7	235.4	264.2	297.7	279.2	270.3	224.9	137.5	135.8	617.6	190	217.7	407.1	210.7	187.9	299.4	238.2	269.1	192.7	239.8	255.8	296	135.4	391.9	230.8
ACSL1	317	504.5	278.8	491.4	273.6	413.7	210.5	1188.2	1159.1	450.5	174.8	229.1	383.4	695.3	35.2	327.7	180	237	548.3	414.1	633.1	101.1	408.7	57	252.9	422.7	227.6	182	340.5	449.8	265	150.1	264	1290.4	341.8	409.4	289	477.8	336.6	652.5	520	447	973.1	609.3	522	743.9	299.2	73	223
PTAFR	234.3	152.4	250.3	174	311.8	243	284.5	90.7	406.7	291.3	201.3	226.5	294	458.5	158	308.3	4.1	211.9	228	294.5	311	291	65	286.2	255.9	161	287.2	69.4	102	268.5	56.4	221.2	190	226.8	55.3	65.9	70.8	112.2	233.9	128.2	205.3	249.5	206	113	648.8	70.8	51.1	73	371.5
PKLR	39	2.2	14.2	-19.8	62.7	-3	87	31.2	13.2	-21	-3	18	13.7	-58.9	3	106.9	327.7	83.5	18.5	6	-17.3	19.8	63.4	22	27	30.5	-22.2	25.2	-0.4	-6.5	124.5	88.8	39	52.6	22.7	62.7	109.8	47.9	87.1	-2.1	34	1	16	-26	43.8	-22.5	41	28.6	-7.7
PRKCD	1125.6	652.7	728.8	1422.5	1192.1	517	791.1	629.6	548.4	588.1	715.3	692.6	655.3	734.7	1722.6	1073.7	795.3	1352.3	1458.5	702.7	1121.2	1281.5	1720	2253.1	1080.9	368.6	780.5	588.4	772.4	905.3	745.4	550	499.3	511.8	1993.8	702.2	435.2	350.9	406.2	322.8	620.5	411	428.7	359	1280.2	1225.7	329.2	1696	551.7
ACAT1	340	253.6	352.2	802.5	196.7	359.6	318	430.9	322.5	689.9	354.2	401.3	504.7	505.2	345.7	382	74.9	247	667.4	480	543.4	348	590.7	190	305.2	490.1	374.9	751.7	579.1	481.3	371.2	144.9	344	209.8	692.9	416.5	833.4	227	163.7	701	463.7	303	223	627.4	417.1	1286.8	389.5	402.3	376.4
MARCKS	1496.4	2289.3	1387.2	751	1544.9	2218.1	1226.9	807.7	917.2	2142.4	1315	883.8	1715.9	1542.7	90	1183.5	422.1	1216.2	540.1	821	1222.6	1274.7	265.9	1819.3	827.9	1526.8	1396.9	1339.9	631.3	1660.1	1877.8	2184.6	1812.4	2619.8	571.2	1209.3	3030.6	2159.9	1391.3	1351.2	3380.6	3010.9	1343.8	1523.4	1336.4	504.1	1397.3	58.1	1401.6
OGDH	925.8	996.9	598.2	669.7	566.3	553.1	600.3	373.5	518.8	540.3	905.5	1073.9	582.1	1468.1	942.7	627.5	109.2	899.2	1056.8	467.5	773	729.4	786.6	587.5	612.9	464.2	631.3	743.2	1355	748.8	458.5	433.4	782.2	702.2	611.8	862.3	420.4	502.1	599.8	424.7	473.2	827	438.1	338.7	625.8	622	300.2	1780.7	466.5
MPZ	308.6	228.2	196.6	191.6	265	200.1	273.8	243	185.4	219.2	215.4	211.9	257.1	169.4	544.5	331.5	964	183.6	270.3	211.1	161	136	212.6	196.2	236.3	313.3	212.6	193.8	264.1	170	378	365.1	318	227.8	194	179.7	349.4	419.1	241.2	76.4	114.7	118	158.9	88	199.8	162.3	133.2	282.8	186
CRK	74.6	113	88	70.2	88	70	145.8	200.1	82	136.4	101.6	88	57	145.9	90	74.3	3.8	151	98	112.5	96	186.2	190	68.5	136.5	117.2	96	223	102	131.9	159.1	156.2	75.5	57	121	290.3	217.6	102.2	14.2	86.7	94.7	215.2	152.4	364.8	34.3	152	144	23.5	115.5
CHKA	194.2	463.9	315.1	467.4	479.5	233	391.2	703.1	256.4	247.2	326.4	403	157.1	284.9	807.7	226.2	63.1	368.5	543.4	244.9	176.8	428.6	169.7	217.3	270.6	276	306.6	221.5	508.8	141.2	256.2	266	283.4	262.9	384.9	238.2	531.8	344.6	241.2	318	333.4	241.6	314.3	264.3	129.1	631.7	113	361.3	274.8
FPR2	33	68	99	2	9	-8.6	82	190.8	87	62	9	50.6	25.2	145.9	61.3	73.6	208.6	14.2	20.4	2.1	16.8	42	27.3	-0.6	77.2	41.6	52	33.2	22.7	68.9	106.3	56.5	28.6	37.8	16	27.2	10.8	1.9	16.6	-8	10.2	73.8	22	25	42.6	7.5	16.8	6.3	110.5
HCAR3	79	306	317	128.3	152.4	71	389.5	797	321.6	93	59.3	309	331.2	578.9	101.1	84	23.1	108	273	122.8	65	120.6	343	74.6	108.9	187	202	145	48.5	128	185.3	454.6	54.1	130	189.1	42	98	52.5	155.8	158	558.2	413	145.9	1055.8	153.6	272.9	207.7	114.4	264.2
CCR1	147	44	223	-54	0.8	366.4	43.7	51	21.8	17.4	190	54.9	115.3	384.6	27.7	90.5	-1.5	232	3	58	-44.2	205.2	-173.1	-40.4	-84.6	4.5	378.7	35.5	19	101.6	-6.1	313.9	77.2	116	310	-100.2	22	99.7	206.9	-11	39	164	119	42.6	350.4	-49.1	-8.2	-26.4	335.2
HTR1B	186	131.2	111.1	163	199.3	106.2	254.5	185	274	193.2	119.8	219.6	165.5	133	734.9	266.8	273.6	178.3	214	137.5	126.6	657.2	310.6	153.3	181	209	151	123.5	170	215.4	297.7	313.9	142.8	206	167.8	117.1	183	194	177.2	215.4	104.7	94.7	85	122	79	158	185.3	249.3	114.7
IL2RG	1418.2	857.6	2241.7	685.5	1884.6	724.2	1776.4	686.2	920.9	808.8	1334.1	860.5	1211	1052.5	341.1	1196.2	1860.6	1189.5	1128	1137.3	1134	2208.5	755.9	834.4	912.8	1192.5	645	568.4	637.5	963.3	1448.5	1852.4	892.8	712.3	473.3	590.3	398.7	1175.9	1702.8	811.2	537.4	742	511	424	1815.7	371.3	612.7	772.9	1353
PSMC2	753.4	778.7	645.8	898	812.1	1049.3	837.6	933.7	691.3	1729.8	1233.9	1953	777.3	1504.3	680	580.9	39.3	989.5	638.1	609	646.7	765	675.9	704.8	746.6	972.8	1032	680.3	891.3	962.5	450.1	1002.5	1323.2	1075.8	441.9	1126.5	1427	1226.6	1098.7	1360.8	988.5	1289.7	1153.4	1182.7	1307.9	840.1	929	1385.1	2893.2
TIMP1	147	113.8	47.8	96.9	146.8	58	126.4	147.2	92	124	71.1	83	75	72	50.4	57.9	357	144	125.2	57	72.8	69.1	3	127	114.4	162	96	95	78	102.5	156.9	74.1	30.3	74.6	72.8	46.2	70.8	181.5	139.7	77.2	62.7	55.3	80	29	107.2	46.4	109	102.4	112.2
EDNRA	286.2	122.6	137	261.6	121.7	307.9	110.3	206	267.5	400	206.9	189.2	131.3	169.4	102.6	227.2	60.8	363.8	141.8	145	173	364.9	196.9	134.3	144.9	163	197	317.9	287.1	495.1	182.5	11.5	389.9	89.1	79	170.3	200.4	98.8	126.3	72.9	226.8	361.7	272.1	219.9	320	126	337.4	309.5	125.7
PTPN7	107	239.5	191.9	170	107	168.9	275.6	124	168.3	82	243.9	156.9	195.9	205	277	185	82.4	160.1	155.7	164.9	220	46.8	68.9	175	204.4	113.8	174.8	112.6	135.8	236.3	105.5	272.7	182	115	130	127.8	100	104.7	85.3	120.8	144.9	150.5	122	93.6	321	80.1	65	89.1	233.4
PMP22	2616.7	762.2	1150	2858	876.8	2203.4	1258.1	1102.9	2222.8	547	995.3	806	1352.1	1260.9	1039.4	2561.9	585.4	2228.1	1260.4	1225	1568.6	1289.2	455.5	456.8	1003.5	1486.5	1498.8	743.2	1669.3	1716	1611.7	822.1	1417.1	570.2	799	485.9	306.6	1953	1454.3	1116.2	1466.1	1549.7	1057.9	1060.9	1198.2	336.6	999.7	362.2	689.2
ENPP1	173	104.7	86	4.2	91	91	74.3	139	65.9	56.2	54.5	68	103	116	65	152	175	102	91.3	90.7	65	-2.5	103.5	55.3	54.9	236.3	45	52	52.7	194.2	71.2	260.6	144	73.8	49	198	396.1	74.1	80.8	149	84	210.2	122	72.9	48.5	59.7	350.8	34.6	61.6
CYP4F2 /// CYP4F3	-39.8	37	-5.3	-68.6	-65	84.4	-55.4	-12.6	27	23	0.6	-51	-14	9	24.5	34.6	-3	4.3	-13.2	-60.4	-53.2	57	79	411.7	-36	146	-12.4	-29.6	-13.3	8.1	0.7	43.2	140.5	-10	-32.2	-5.6	543.5	5.1	65.9	-17	-51.8	-9	20	-24.3	3.9	-30	60	1.5	-43.1
NF1	-6.5	-19.8	19	1	23.5	9	20.5	-10.6	-2.1	39.9	17	6.6	2.3	7.8	104.9	84	217.9	8.3	2.5	-14	24	-1.1	61.8	18	-22.8	16	7.8	-7	0.4	16	63	-7.4	-43	-13.3	-4.6	-11.2	-17.9	-0.9	11.6	-0.4	11.3	-45.5	24	41.4	6.4	0	22.7	52	10.8
SCARB2	49	99.1	102	181.5	189.2	111.3	65	290.3	152.6	363.9	178	79	107	215.4	50.4	127.8	111.8	226	202	243	218.6	217.6	121.4	210.9	108.9	193.8	193	133	133.5	187.3	10.3	26	220.4	24.6	44.1	182	131.4	9	266.7	169.4	164.4	117.1	142.8	200.4	199.8	185.7	166.5	150.4	65
EIF4G1	312.3	831.1	1006	335.2	498.5	574.5	370.1	348	317	531.3	604.7	475.1	336.3	323	160	273.3	96.8	453.2	511.9	542.3	539.7	190	489.6	407	489.7	279.2	482.9	505	485.1	435	369.3	537	613.3	1427.2	393.6	387.4	1064.8	559.9	362.6	740.4	692.5	558.5	596.9	976.8	614.3	725.4	384.1	622	505.2
IL1RL1	-1.8	4	-6.5	6.6	1.5	-7.2	21	55.1	21.8	46.2	-31.5	-13.3	27	65	18.7	106.9	145.6	-7.5	57	-8.2	19.3	30.6	30.7	74.6	-21	23.2	18	835	19	-1.3	53.2	-5.6	1.2	-29.8	-52.2	43	-4.2	-55.3	32	6	-31	1	3	73.8	19.3	-49.1	22.7	12.5	-16.1
AMPD3	288.9	193.8	331.7	280.3	194.2	272.7	251.6	111.3	306.1	122	337.7	126.6	476.5	378	282.5	218.8	108.6	250	127.6	233	250	362.1	105.3	231.2	157.1	150	332.9	232	188.9	208.8	201.6	267.9	172.9	323.5	238	122.4	176	206	254	112.2	419.2	461.6	277.4	294	290.3	147	303.9	29.4	181.2
ATP5G1	1287.1	1075.6	915.5	1054.5	1143.2	1122.5	1298.9	1388.1	1242.4	1824.5	1419	1020.5	1697.9	1454.6	1983.3	1584	1858.7	1894.6	2086.6	1480.3	1255.8	1178	1565.3	1077.7	1734.3	1607.3	1482.3	1806.4	1515.8	1048.2	1653.1	1421.1	1258.5	2738.3	1394.9	1112.5	7926.1	1953	1606.1	1680.8	1855.1	1631.8	1438.3	2126	1242.8	1815.2	1780.5	1729.5	1436.6
CNP	1032.6	978.5	825.3	823.5	787.7	1017.2	933	994.6	701.5	898	906.9	837.2	958.6	1020	548.9	840.7	603.1	1104.5	1095.8	825	778.2	1029.3	1021	923.2	1266.7	1008.9	1126.1	1049.3	949.8	1055.1	830.6	968.3	815	1020.9	1084.8	1483.5	978.4	961	959.4	913.2	765.6	857.3	882.1	754.4	795	1304.7	682.5	851	966.5
EDNRB	12	27	28.4	48.5	20.2	30.8	37.4	26	-2.1	44.1	20	-3	23.5	10.4	79.8	47.6	204.1	21.7	72	43	63	-8	4.4	27.5	-17.3	46.8	25	48	21	41.6	73.6	79.9	30.3	0	26	34.8	3	-10.4	70.2	29.6	16	19	34.8	27.5	34.3	24.3	32	54.1	6.6
MSR1	39	32	7.5	37.6	47.3	92	75.9	90.7	21.8	49.7	14.2	-1.3	16	17.2	187	99.1	101.7	33	3.8	36	37.8	-41.2	6.2	-8.8	-4.9	54.2	68.5	6.6	20	76.7	27.2	20.5	-7.1	56.4	69.7	22	50.6	-3.4	18.8	19.3	66.8	-5	83	25	81	-3	3	32.9	23
CCKBR	69.4	72	54.9	18	115.3	61	218.5	172.9	63.9	70	40.2	101	82	55.6	73.4	128.9	567.7	111	57	61	71.1	282	99.8	112	73.8	82.6	55	37.8	61.6	113	172.9	249.6	108	153.7	59	27.2	63.4	133.7	102	46.2	11.3	59.3	19	4.2	90.5	43.8	33.2	45	82.9
GLO1	1144.7	1120.2	477	1172.2	1075.8	2201.7	780.8	1625.8	986	3756.3	3011	2071.6	867	984.9	1701.6	810.6	318.1	1409.3	1437.1	1288.3	1464.5	518.6	934.2	1024.2	1563.2	1204.1	1279.3	1130.1	1793.6	1010	1070.3	1097	1669.2	2444.6	1665.1	4088.2	1450.2	2178.5	1173.1	2683.6	1754	1164.1	1364.5	862.6	1332	981.6	849.9	976.5	1435.8
APEX1	890.5	1479.3	819.1	840.4	804.3	1441.4	892.9	799.4	1008.8	1477.5	2150.8	3083.1	1289.5	1212.6	2172.9	1161.8	1329	983.3	874.9	1500.9	1164.2	578.6	1278.1	777.2	1461.5	1555.4	1003.3	1460.5	899.3	1219.1	1077.4	1020.2	1222.9	1438.1	1361.4	1017.6	1418.8	1173.7	1362.9	2716.1	1560.7	1366.6	1172.8	1475	1372.1	1330.7	1534.6	1691.3	1116.3
RPL24	11031.4	15639.2	13618.7	16433.1	15873.3	13724.8	11415.4	17957.7	13112.5	19937.8	13950.3	17889.7	9135.7	13797.6	7009	12600.9	8620.5	10562.3	13102.5	12839.3	9728.2	10889.9	19525.7	9075.8	11826.9	10815.8	11661.3	18280.5	13360.4	10077.2	14763.2	12109.7	15087.3	26681	14193.7	20041.4	19573.4	9463.7	9013.5	14646.2	13617.5	9430.7	12011.7	29632.7	9909.4	11331.2	14928.1	19167.9	19011.6
PIGF	208.4	242.1	219	266.7	273.6	217.3	205.2	371.6	293.4	270.1	287.2	349.7	216.8	245.9	282.5	187	100.6	260	237	241	224.9	113.7	406.4	465.9	182	236.3	246.3	353.6	417.5	273	203.3	251.8	332	489.5	273.5	382.7	467.8	75.5	370.3	294.2	489.1	317	426.3	551.3	185	450.1	478.5	150.4	236
PTPN11	34	65	40	54.9	76.7	41	85	91.6	59.3	105	60.4	79	54.1	74	153.3	50.2	342.7	88.9	113.5	54.9	55.6	88.9	91.3	48.5	59	87.1	73.8	52.8	57	50.8	55.1	121.4	63	122.4	0.4	37.6	88	130	43.2	122.6	33	41	112.2	102.4	57	45	113	126	50.8
P2RY14	88	63.2	98	92.4	31	41	45.8	29	65.9	113.6	71.1	5.4	16.8	65	32	65.8	143.1	104	84.6	81.6	134.7	36.7	124	34.8	47	65	52	23.5	57	98	108.8	28.7	-4.8	37.8	27.2	-7.4	24	43	9.9	48.5	135	32	101.6	1.8	118	9	57	56.3	169.7
CCT8	702.7	605.1	1105	859.9	760.2	648.8	536.4	921	1123.4	1146.6	1031.4	1074.8	895.4	1192.5	401	538.8	38.7	709.8	546.7	1547.5	964.2	517.6	963	673.5	823.5	584.1	912.8	1120.6	1003.1	1193.3	588.5	521.2	814.1	1361.1	977.8	968.8	1313.2	639.4	811.1	1289.7	1233.8	1210.2	1106.3	1309.9	975	1709.2	1444	1253.7	1906.9
ANGPT1	72	214.1	93	411	154.3	106.2	113.4	142	80	106	114.4	79	50.8	88	115.3	344.1	96.2	424.8	389	223	313	128.3	293.4	149.6	192.4	83.5	106.3	119.1	288	132.8	387.2	47.1	122.3	109	316	140	104	130.9	246.3	63.7	103.8	165	100.7	117	106.3	165.5	135.4	121	204.2
BZW1	906.2	1336.8	1760.7	1433.2	1003.5	1330.2	854.4	1389	1431.3	2465	895.5	1544.2	1296.4	1383.8	499.2	633.9	214.5	1224.5	774.8	855.7	935.9	1152.9	1196.2	1439	1085.1	1225	1287.1	1807.8	1098.5	1195	716.1	861.7	1663.4	1438.1	1347.2	1747	2189.1	926.8	897.2	1628.2	1633.5	2507.7	1235.5	2180.6	1110.9	1159.8	4260.5	836.3	1221.7
ARHGEF6	223.9	139.3	139.6	187.2	121.7	211.7	156.2	76.7	222.2	148	220.2	148.3	269.4	223.8	7.4	292.8	227.2	93.5	110.7	192.7	270.8	143	144	181	112.5	70.2	209.8	85.8	206	137.5	249.2	56.5	183.1	122.4	149.4	131	90.5	198	148.3	109.7	207.7	191.8	193.6	119	276.5	33.8	106.2	28.6	190.9
DLGAP5	55.6	125.4	113.4	21	43.3	28.4	87	71.1	40	137.6	73.8	154.8	43.3	112	319.3	1.4	210.2	21	-7.5	22.7	47.3	99.5	213.6	66.2	94	120.8	40	115.7	27.2	93.6	78.2	44.1	148.7	272.3	73.6	121.3	195.6	118	45.9	183.8	133	214.5	95.5	147	109.8	111.8	58	21	120.6
MTFR1	207.6	278.4	206.8	166	229.7	144	151	192.5	183.1	238	204.1	304	152.8	176.5	288	158.9	125.7	198.9	230	206	170	29.2	319.5	218.1	348	190.9	160	206.7	197.1	212.6	212.5	237.3	197.5	336.6	408.4	359.1	519.5	297.2	195.1	460.8	232.5	307.6	334.1	396	158	442.5	384.9	172.8	248.1
UBE3C	127	202.2	303	159	79	253.6	130	207.1	158	309.2	218.3	182.4	5	323	52.4	99.1	211.9	136.5	52.6	149	171	176.8	56	159.8	117.1	150	182.8	186	145.1	185.6	117.2	36.3	128.3	209.8	185.6	315.8	323.2	97.2	206	380.8	323.4	214.5	247.4	364.1	210.2	181.5	274	181.5	90.7
GTF3C2	526.1	747.5	500.9	584.7	394.1	473.9	370.9	757.5	347.1	828.5	551	732.8	495.4	341.2	678.5	504.5	559.4	507.3	556.5	563.9	473.4	399.5	540.3	640.1	591	633.2	427.1	492.6	538.2	455.3	442.4	335.2	435.8	417.3	444.1	790.8	1070	408.2	407	639.4	537.4	581.3	529.9	981.3	388.3	514	431.1	385.8	500
TLR1	139.3	16.7	189.1	43.8	90	195.9	176.8	-48.3	158	52	164.2	88	88	493.2	19.7	119.1	22.2	96.2	-35.3	98	109	119.7	-59.9	132.2	-16.4	115.5	247.1	62.7	135.8	30.3	63	354	108	236.3	-12	-9.1	52	14.9	106	259	220.4	298.3	108.8	111	230	148	34.3	7	193.6
ARHGAP11A	-17.6	6	-7.7	-31	-17.7	6	0	-55.2	-7.7	12	19	-0.4	-23.4	-5.3	-42.2	3.6	55.6	17.9	-37.3	-15	13.7	15.5	35.2	-4.2	5	32	3	-26.4	-0.4	-7.2	14.1	0.9	-21.7	-19.9	-54.8	-21	-3	-17	1.8	-7	-4	-19.9	-37.5	14.6	3	-25.5	-18	-7.7	6.6
CCND2	1061.6	672.2	505.4	778.9	536.9	850.2	844.8	455.9	1264.1	424.8	539.2	661.4	723.5	614.6	781.8	1873.2	2004.9	602.6	661.7	613.3	1331.6	1416.8	298.7	476.5	701.6	703.4	734.5	620.4	518.9	690.7	946.2	966.2	618.5	345.6	394.5	250	318.5	865.6	847.6	434.1	504.7	766.8	523.8	416.3	1478.5	982.5	413.5	511.5	538.1
PPM1F	694.5	451.8	439.5	494.2	500.1	547.2	723.9	769	404.5	591.5	442.6	1099.2	490.4	442.4	999.6	811.5	1227.8	825.1	727.8	538.9	590.3	804.7	798.3	409.4	980.1	551.9	435.8	422	543.3	504.6	637.6	1073.2	544.6	451.7	506.6	585.5	735.6	989	659.6	597.1	323.4	583.9	515.3	555.3	602.1	537.3	811.2	796	469
TOMM20	1068.5	1150	1249.4	2597.5	1185.4	938.5	740.7	1767.1	1711.6	1462.4	1107.4	1234	1209.5	866.8	820	1267.8	824.3	1015.4	1252.9	3486.5	2059.2	751.8	1843.3	932.8	1773.9	1523.2	931.7	1503.4	2198.5	1712.7	1013	605.3	974	973.7	1963.2	1333.1	1886.5	1172.6	970.6	2377.6	1131.7	964	1139.9	1959.8	860.8	2381.1	1752.4	2080	1204.1
SF3B3	59.7	73.6	26	83.9	59.3	67	54.5	125	74.6	77.2	102.5	67	65	75	155.2	53.2	206.9	-7.5	24.9	50	67.6	198.4	37.7	72	53.4	29.8	83.5	23.5	100	-7.2	5.3	90.5	71.2	65	43.3	24	72	93.8	7	62.3	41.6	39	47.8	-17.3	80	72	58	172.8	95.3
DHCR24	541	1102.8	993.8	2717.3	1050.8	427.3	859.3	2995.5	1722.2	1635	1063.8	1190.3	796.1	557.4	2418.6	2464.9	-3.5	1439	3642.4	1630.1	4184.2	649.8	2523	595.8	2138.7	1259.1	364.2	1173.7	2961.8	550	424	1342	1976.2	3420.6	1736.4	810.6	1176.6	874.9	1382.1	293.2	1902.1	459.3	2005.6	1231.5	792.2	2617.8	1106	469	480.1
USP6NL /// USP6NL-IT1	42	77.4	62.3	87.2	68.5	35.5	43.7	65	24.3	73.8	57	79	39.9	62.7	47.2	106.9	74.5	-10	90.2	116.2	97	21.4	119.7	25	24.3	59	46	71.1	26	46.2	29	58.5	66.6	110	45	76	94.2	91.3	77.4	85.4	80	86.9	62.7	137.6	60	78	41	34.6	72.9
KIAA0020	170	153.3	79	77.2	88	132.2	87	319	169.4	294.7	83.5	160.1	72	311.7	42.4	65.8	52	98	6.8	141.2	163	100.3	185.1	68.5	73.8	82.6	107.2	346.1	53.4	268.5	105.5	56.5	191.9	415.7	235	311.2	241.3	44.3	26.8	305.6	273.3	224.4	298.9	299.1	190.9	272.9	233.5	88	326.1
POSTN	1471.7	474.4	1913.2	261.6	846	2846.3	1220.4	894.6	1331.2	749.7	2636.1	1164.8	1334.5	2080.8	96.7	174	208.6	13.4	324.8	431.6	333.8	1338.5	255.1	247.4	1128.4	2305.7	2602.2	2309.2	80.1	2940.4	1463.4	2792.4	3199.2	1358.4	527.4	957.2	181	4047.2	2758.3	1099.3	844.8	5706.7	2088	2128.2	1808	316	5205.2	41.6	1337.1
CYP4A11	234.3	211.7	132.6	195.6	199.3	180	277.4	212.8	206.8	214.5	197.5	197.5	265.9	150.5	267.8	58.8	564.2	120.4	279.2	153	132.3	507.8	328.2	202.4	237.3	200.4	186	153	223	87	259.7	245.2	178.6	102	104.7	135	124.5	87.2	70.2	66.8	104.7	143	82	113	115.3	152	91.3	212	117.2
ITK	184	187.9	122	104	110.7	116.3	157.1	276.5	216.5	187.2	159.8	144	141.5	140	69.7	145	187	147	137.5	158	163	113	166.5	96.9	136.5	227.8	98	82.4	123.1	150.5	283.4	81.7	166	91.3	89.1	113.5	42.6	310.4	118.9	79	131	84.6	116.3	60.2	227.3	58.3	76	95.8	208.8
EIF4A1 /// LOC101928634 /// SENP3-EIF4A1 /// SNORA48 /// SNORA67 /// SNORD10	2219.4	3066.9	2460	1157.4	1373.5	2501.4	2088.1	1467.3	3244.1	4327.1	1846.8	5533.2	2906.3	3937.9	2765.8	3099.2	1285	3933.7	3043.9	4282.8	2982.2	2558.2	3459.4	1682.5	3010	4045.8	3979.4	3767.5	2093.4	4114.9	2908	3502.2	3967.9	2038.8	3452.6	4724.7	5932.8	3414	2992.7	3299.5	2373.5	2962.5	2861.2	4732.8	3717.1	4388.7	2626.7	2716.7	2795.2
MGAT3	-30.5	1.5	54.9	52.7	89	33.8	-21.5	110.2	-51	9	41.4	72.9	-21	65	33.6	-0.8	-34.3	115	-8.7	88	104.7	42	-50.1	107	152.8	20.4	30.8	26	0.4	-30.7	67.3	166.9	199.4	94.7	115.3	178.6	123.5	266.1	171.7	34.3	92.4	86.9	75	144	21	79	165.5	78	-5.3
AGTR1	41.2	20.3	7.5	52	23.5	28.4	87	55.1	48.5	29	28.4	5.4	46.2	30.8	-16.1	54.5	88.6	59	5.2	7	35.5	118.9	111	47.3	52.7	284.7	29.6	20.3	60.4	41.6	85.8	34.2	20.4	11	-20	-8.2	310.8	70.2	19.9	39	30	19	-3	14.6	21	27.5	40	54.9	14.2
PYY	130	192.3	108.8	67.6	163.3	124.9	237.7	115.8	57	231	111.6	189.2	157.1	100.7	297.3	227.2	86.3	118	193	240	124	233.5	159.1	14.6	177	175	94	130	135.8	168	301.5	606.3	142.8	31	111.6	95.8	94.2	348	99	39	1	72.9	18	52.8	56.3	225.9	79	159.2	151.5
ECHS1	1449.6	2226.1	1652.9	1493.7	2375.3	1414.8	1786.1	1527.2	1911.2	3235.7	1649.3	3063.6	2053.7	2622.8	3577.2	2109.4	1255.6	1798.4	2362.4	1768.2	1919.3	1673.1	4762.8	2893.1	3666.3	1867	1819.2	2967.7	2307.9	1404.9	1888.4	2111.6	1055.5	2859.6	2242.3	1806.4	2509.4	1929.7	1300.6	2376.1	2260.7	1559.9	1677.8	2535	1818.3	3505.9	1592.1	2696.7	2255
PCGF2	83.5	38	26	79.8	74.3	53.7	60	69.4	30	61	52	46.4	37	-8.8	34.7	-6	70.4	95.3	-8.7	60	33.2	6.3	74.3	27.5	216.6	71.1	70.2	13.2	82.4	28.6	102.2	22.4	11.3	0	294	83.5	19	15.5	-20.3	46.2	174	20	137	22	2.3	180.4	26	17.7	106.2
GDI2	838.6	532.8	772.7	616.9	748.4	644.8	526.5	323	803.1	1683.8	694.1	1612.9	664.6	1115.5	1036.9	973.7	189	463.1	614.6	1199.1	924	937.2	1047	638	820	897	870.3	1069.2	626.1	1040.6	561.8	1108.5	1221.2	666	1106.2	1081.2	871.5	641.7	1072.3	1469.5	966.9	1116	520.1	1031.5	1091.7	752.2	1015.5	1070.6	641
CD164	507.5	1045	522.9	890.9	1611.8	1104.2	658.2	534.9	683.9	1291	878.4	1126.4	766.2	1111.5	594.2	1042.8	224.1	1317.3	1102.5	849.8	1129.2	595.5	547.3	1513	436	766	737	778.9	1164.6	779.2	963.7	612.6	586.4	1172.6	2183.9	1322.6	1467.8	1101.2	1047.5	1472.2	1730.1	1077.6	1244.5	592.7	728.4	772	845.6	955	731.5
RAD51	16.7	21.8	1	-31	-32.2	10.8	9.7	-19.7	30	-1	-5.3	6.6	10.2	1.8	-8.8	-13.2	1.5	-12.8	-15.8	10.2	5	81.1	18.5	-8.8	-32.5	-3.5	10.4	-2	12.5	16	-3.9	14.5	-15	-38.4	5	18.5	-8.8	-23	-30.5	18.5	32	22	5.4	-44.8	-11.2	-21	52.8	2	1
FGL1	57	68	57	47.3	32	47.8	42.3	1469	34.8	86	49.7	52.7	2368.4	400	-5.2	20.5	54.8	59	82.4	431.6	80	37.8	150	41.4	74.6	6551.1	24	248.3	50.8	72.8	160.1	76.2	65.8	134.2	465.6	19.3	146.2	232	60.4	907.3	119	41	582.7	1005.6	69.4	4438.1	298.3	52	161.2
MAP3K8	19.6	40	43	31	44.1	32	31.2	14.4	32	21	19	41	21.8	16	41.6	81	6.6	15.1	42.4	28	64	0	-10.4	5.4	28	22.7	17	28.4	0.4	19	23.5	49.9	6	-2.2	13.7	1	95.5	38.4	-10.7	52	63.9	47.3	59.3	32	20.2	-4.4	13.7	28.6	18
KLF5	170	188.9	839.3	831.5	1431.5	187	1346.9	423.3	793.4	323.8	292.5	577.4	265.9	340.4	246.1	894.6	322.3	486.3	692	1120.5	343	574.4	563.6	1144.4	194.8	386.2	195	530.8	648.9	187.3	1076.5	222.1	318	1296.8	626.7	337.4	90.5	185.7	982.6	188.2	374.7	731.5	866	531.5	112.5	298	1659	156.7	1043.3
RPS23	10997.9	9560.1	7598.6	15792.2	8899.2	9348.5	10204.2	9695.6	10743.6	10882.1	8493.6	9902	10781.7	15136.1	9362.6	12348	8658.8	10868.6	12366.2	14249.2	12075.6	8255.4	11368.8	8464.2	12126.9	8737.7	10210.4	13557	13868.1	16652.8	12286.2	10461.3	12213.2	9252.6	13675.2	11966.8	15852.7	9662.9	14036	16835.1	12218.2	10889.2	10371.9	17442.5	15948.6	13179	13398.4	19770.6	14069.5
XPA	121	23.5	68.5	140.5	121.7	119.7	93.6	142	78.1	91.8	89.1	150.5	53.4	95.8	7.4	71.2	37.2	73.6	55.8	102	138.2	102.6	112	140.8	189	93	70.2	133	125.7	86	94.4	98	124.9	160.1	108	107	81.2	118.9	32	100	89.1	80.1	194.4	147	98	206	117	182.5	88.9
KIAA0101	131.2	269.8	1009	41.4	164.4	60	486	226	215.7	1123.8	441.1	674.8	78	477.8	161	46.8	41.1	147	79	88.9	72	134	2.2	108	242	495.3	340.1	616.4	40.2	281.8	91.6	509.1	579.5	852.8	132.2	496.1	1433.9	314.4	75.9	1079.3	647.9	564.4	215.7	1223.5	419.4	556.1	910.4	90.2	827.5
SPCS2	2152.6	2842.9	2885.8	2856.5	2391.8	1891.1	1972	1561.5	2658.2	3454.4	3486.1	3315.2	2835.7	1585.2	1389.9	1819.3	2124.5	1479.3	2263.2	2205.9	2898.7	1697.5	1945.2	1755.7	2560.9	2333.2	1939.6	2888.8	2555.2	3261.4	2462.8	2507.5	2253.3	1977.8	2635.4	2540.6	3232.2	2239.3	1892.8	3603	3445.8	3084.4	1793.1	2733.9	2221.6	2993.9	2760.3	1417.8	3001.9
EMC2	332.1	385.3	294.5	468.3	381.7	317	211.4	519.7	391.6	449.6	417.6	475.1	298	358.2	183	288	226.2	228	355.7	357.7	344.6	376.1	338.1	298	292.3	307.6	226.1	351.5	297.3	332.9	243	168.7	352.2	400	804	384.3	738.3	297.2	325.3	472.9	587.5	601.7	470.5	610	304.2	633.9	326.8	222	411
MRPL19	52.7	45	115.7	93.6	26	86.2	59	161.4	92	142.7	79	153.7	30	145.9	28.6	7.2	14	86.9	68	55.6	110	20.4	101.6	83.5	79	29.8	57	92	50.8	130.9	10.3	14.5	88	145.1	49	308.9	288	54.5	150.5	205.2	123	178.4	189	328.6	141	197.5	139.7	45	179.6
WTAP	292.7	419.8	398.8	536.8	405.1	413	364.8	411.8	338.9	391.8	477	469.8	234.1	546.5	335.4	460.6	149.4	401.4	477.9	297.4	557.7	412.7	129.1	447	310.6	273.8	326.5	310.6	381	398	397.2	194.7	278.8	487.6	433.8	453.5	411	371.2	248.5	237.3	595.8	436.3	312.5	591.3	544.7	281.7	418.5	196	515.7
PRDX6	1062.4	1265.4	1772.3	1771.4	942.1	1184.1	904.9	1375.4	1689.6	1413.2	919	1574.7	1743.2	1262.6	2218.4	1407.3	1261.5	986	1191.2	1889.3	1460	644.2	1467.4	796.8	1649.6	1112.9	792	1310.5	1771.9	1311.6	1012.1	689.2	914	2979.5	1703.4	1796.2	1933.8	1470.4	901.9	2232.5	1251.9	963.2	1082.7	1532.4	1093.2	2567.3	2005.1	1231.6	1088.8
PSMD6	478.5	502.2	733.1	744.8	573	497.7	591.4	805.2	743.6	649.3	622	830.5	448.6	814.9	92.7	503.7	71.2	629.7	524.3	550	698.8	356.4	664.5	691.6	460.6	431.1	548.6	620.4	570.6	512.1	503.6	301.5	557.8	769.1	612.8	891.4	773	518.4	526.1	693	540.9	787.8	904.3	821.4	783.9	589.9	923.3	679.7	648.7
CD302 /// LY75 /// LY75-CD302	246.8	206.8	157	975.2	261.3	302.5	208.7	224	281.4	138.9	280.3	210.2	318.7	211.9	379	442.1	174	417.9	718.4	464.9	549.3	93.5	400.8	138.6	219.8	211	235.3	227	864.1	368.6	213.3	174	112.5	113	715.7	307.7	105	147.2	411.8	197.6	307.9	161	194.4	260.2	190.9	539.4	116	378	189.2
KIFC1	-53.2	-48	-14.7	-85.1	-58	-36	-81.1	-7.8	-42	-51	22	-18.8	-50.2	-43.1	-134	-87.6	-46.7	-68.4	-56.2	-88	4	59.5	-78.3	-15.5	-14.6	-36	-18.6	-21	-84.1	-54	-69.7	14	-46	-0.8	-23.5	23	43.8	-14	-66.8	-0.4	-4	29.6	-0.6	18	1.7	-21	6.8	-87.7	99.8
AMT	398.8	312	288.9	445.5	415.6	342.8	444.5	683.7	418.3	343.2	373.4	363.8	351.7	302.9	872.2	506.7	513.4	470.2	542.5	385.5	780.7	472	535	484.7	375.4	375.4	321	392	480.3	403.3	550	356.6	226.6	274.4	331.5	395.3	547.8	293.3	217.9	257	217.9	221.6	342.3	217.6	361.8	424.5	436.1	834.6	222.1
NUP214	502.2	507.5	368.9	504.7	458.7	485	416	497.8	406.7	605.1	460	461	464.2	413	709	568.5	190	507.3	458.8	425.4	449.7	647	587.6	501.4	653.2	416.9	435.2	383	538.2	435	511.2	457.9	456.2	356.2	350.4	408.6	358.9	378	438.2	476.3	319.7	280.6	399.5	233.4	525.8	542.9	258	648.7	334.3
PTDSS1	1433.8	1067.8	950.5	1109.4	937.1	1029.7	1108.4	1623.2	1380.9	1303.9	1487.1	2204	1151.5	1012.7	1587.2	1328.5	2511.4	1242	1892.9	1204.1	1212.4	1099.8	1159.6	943.1	1518.2	1117.4	1368.9	664.2	997.9	1434.8	1145.5	1362	1128	1124.7	1099.7	1404.1	3159.8	1070	1046.7	1133.9	828.1	1254.5	878.2	968.9	1472.5	1548.9	1051.6	1127.9	1286.9
HERPUD1	1530	2112.6	1478	1903.6	1296.8	1674.4	833.6	936.4	2342	520.9	3218.7	1500.7	3272.5	705.9	2700.6	1753.2	1424.3	944.3	966.1	1448	3048.8	1289.2	783.9	1820.9	1308.4	1669.1	574	1068.5	580	1251.6	2564.8	1513.5	1477.5	1159.1	1291.7	352.3	977.2	1973.6	1258.4	1663.2	1316.3	3687.4	1878.9	1169.1	1814.8	881.3	842.8	688.3	1163.5
ATP5A1	3354.4	5106.3	3528.1	3238.6	2727.9	3062.2	2545	5218.6	3159.5	2585.2	4288.1	3110.4	5311.8	7186.9	2110.7	4478.5	1770	3922.3	3294.2	4130	3960.6	2765.2	6661.1	2216.6	3056.4	6209	3969.5	5479.4	4196.8	3440.4	4755.4	4005.7	3091.6	3702.1	4628.7	3747.1	3943.9	3126	2380.7	4215	4047.9	4527.4	2356.6	4174	3337.2	9607.7	4981.3	6552.7	6760
MAD2L1BP	365.9	606.1	367.5	373.7	543.9	398.4	213.2	329	373.6	1136.5	775.6	780.5	291	501.1	394	329.6	289.2	445.6	335.8	356.9	368.8	8	368.5	612.2	513	463.4	390.9	450.5	488.3	366	393.6	338.4	310.6	680.7	491.9	511.8	624.2	867.7	488.1	197.6	527.7	524.9	981.9	562	386.9	625.7	202.8	353	544
MORF4L2	1290.6	3617.4	3992.8	2387.2	2689.5	3472.4	1334.9	3902.9	2503.4	4488.6	3688.8	2847	2085.2	2869.4	2229	2091.9	1553.6	3057.9	2929.2	2582	3614.7	2123.3	1873.7	2040.9	3612.2	3586.7	2242.4	2944.4	3498.3	2516.3	2501.1	3180	3371.6	3954.6	2919.1	2355.6	4161.2	2584.5	2965.3	3802.1	4128	4422.7	3626.6	2954.8	2473.6	4047.1	5096.1	2144.7	2561.5
RUNX1T1	63.2	10.2	6	22.2	-3.7	27.2	13.2	62	27	14	23	20	7	33.8	-16.9	19.2	233.5	1.8	51.1	19.3	33.2	26.9	83.1	24	59	26.8	23	45	17	11.3	61	60.6	17.2	21.7	39.9	52.8	20	19.5	43.8	12.5	45	4.7	56	-1.8	58	33.8	0	36.4	40.2
CREM	54.9	126.3	240.3	95.8	44.1	87.1	81	43.5	141.2	93	74.6	81	97	86	90	282.5	134.4	88.9	68	100	110	90.7	57	59.7	176	209	97	205.1	52	96.9	190	116.6	99	92.4	37.8	80.1	70.8	-6.5	104	108	112.2	118	157.1	115	91.8	70.8	118.9	68	118.9
GLI2	-41.1	-26	57	75.5	72	72	-37.2	98.9	54.5	79	-48.3	79	-53.4	110	23.1	-46.9	-0.8	110	48.5	-0.4	-31.3	158	-26.6	111	23.5	-1.6	81.2	100	75	50.8	-39.2	0.2	120.6	200.9	106.9	75	76.4	-157.3	21	52.8	22.7	72.9	89.2	14.6	70.2	114.2	109	131.4	112.2
FGF9	78.1	61.4	54.1	317.9	72	61	34.3	31.2	156.9	43.3	199.4	49.2	90	50.6	43.3	99.1	24.7	140.8	89.1	120.4	146.8	91.6	194.6	77.2	187	-14.9	61	54.5	131.2	620.3	75.9	28.7	105	60.4	152.6	83.5	146.2	2.6	117	92	24.3	67.6	104.4	17	75.9	206.9	60	86.7	28.4
ADM	170	357.2	153	159	607.9	159.7	235.6	300.8	1327	338.3	345.2	288	233	364.4	175	351.8	518.2	820	203	146	137	19.5	73.2	675.6	536.5	239.2	852.1	206	140.5	369.4	438.6	575	163.7	1041.2	137.5	111.6	338.7	330.8	462.2	203.5	550	1253.8	2513	356	350.4	150	834.2	228	411
CDC123	438.8	378	588.6	378	353.7	280.3	302	387.4	414.3	718.6	405.5	812.6	333.8	699.8	340	363	202.2	283.2	353.1	487.2	422.3	317	422.5	289	390	724.3	347.2	535.4	345.2	466.4	243	278.4	691.1	481	575.8	654.2	820	351.9	389.3	754.2	571.8	648.5	277.4	927.3	393.8	585.6	722.8	345.6	544.8
RAB33A	261.2	207.6	153	184.4	188.3	153.6	166	358.9	247.8	244	166.9	280.9	266.8	194	328.5	368.6	1289.4	243	348.9	257.3	234.4	298	395.1	202.4	332	288.9	208.8	161.8	149.4	280.9	266.8	202.2	288	290.3	187.3	301.9	220.3	367.4	312.9	248	196.5	168	166.5	122	295	224.9	273	305.2	203.3
PTPRH	33	108	131.8	124	513.1	167.3	262.1	121	110.5	338.3	109.8	158	126.6	303.8	23.4	179	20.8	183.6	130	93.5	141.7	415.2	271.4	320.5	243.8	64	172	93	134.7	183.8	228.7	8.6	123.1	223	189.1	252.7	256.2	74.1	384.4	245	236.3	225.1	467.6	172.1	161.2	151	222.1	279.6	122.3
SIK1	407.5	2513.1	1180.9	2045.1	657.4	403.1	269.4	2402	707.6	259.8	520.8	1279.7	1067.2	259.3	304.2	2745.3	1697.8	672.3	254.5	1084.2	3380.3	456.6	975	1551.2	581	1493.6	715.6	2381.4	221.2	439.8	2079.3	750.2	210.2	583.4	761.1	588.4	394.8	689.3	550.9	555.3	749.8	1076.9	1012.1	2116.4	757.1	3350.6	2364.9	521.8	2005.1
DAD1	873.9	1423.1	901.4	1091.1	1404.4	1251.6	1446.9	852.7	1136.3	1397.3	1221.5	1986.3	1370.4	836.8	1248.1	790.1	941.1	1166.7	1012.7	1488.3	1640.6	1168.4	967	1366.8	1484.9	1181.6	1145.2	1078.1	1005.7	1726	1013	799.4	755.2	1192.6	670.2	764.5	1409.3	961	787.1	1270.5	1295.5	1157	816.6	1804.3	1452.7	1052.6	1175.2	1225.9	1250.3
LTK	517.9	405.5	277.9	365.1	430.9	284.9	548.5	368	465.3	415.8	364.9	334	347.2	306.5	1089.6	536.6	1479.7	539.7	590.6	484.5	412.4	443.7	611.6	449.5	410.2	532	394.5	581.2	340.5	621.2	606.2	1115.7	483.7	370.7	439.7	497.9	284.3	546.9	445.4	472.9	235.4	282.2	224.8	291.4	380.8	321.9	411	557.5	299.2
CYP11B1	66.8	29	24.8	41.4	23.5	49.2	47.3	-2.5	-48	77.2	49.7	-4	56.3	52.7	155.2	9.8	38	55.6	74.6	3	12.5	73.5	-17	79	71.1	45.9	51	43.8	70.2	26.9	-3.9	-19	30.3	55.1	22.7	-14.9	-17.9	33.3	62.7	63.7	1	-32.2	-51	10.4	-8.2	4.5	57	108.9	5.4
PMP2	21.6	-13.7	28.4	47.3	66.8	30.8	25.4	21.6	39	83	12.5	72.9	55.6	4.2	95.3	52.6	50.9	55.6	1.5	39	18.5	23.7	57	24	17.2	55.3	17	-1	11.3	24.8	52	71.5	7.5	-9.2	7	-7.4	52.8	17.2	-0.6	62.3	21.8	18	-34.5	6.6	3.9	7.5	-13	59.3	40.2
CAST	920.9	1174.7	686.8	1304	1537.5	1070.9	995.4	1669.4	1132.5	1328.8	844.2	1155.4	977.1	2089.1	802.7	1274.1	1213.1	1273.2	1291.2	1130.6	938.7	862.9	1160.6	1382.1	1511.9	1118.3	1375.9	874.5	1021.1	1610.9	1184.1	1765.5	2536.4	1146.6	678.7	1230.5	457.8	1332.2	1118.8	1060.9	869	1113.8	895.1	1143.8	1648.4	526.7	994.5	2368.7	1053.5
HPCAL1	108	119.8	110.3	281.2	176.5	124.9	70.4	128	163.7	215.4	103.5	-16.6	108	142	2.5	92.2	-21.3	68.1	215	142.1	139.3	73.5	9	456.8	3.7	84.4	209.8	144	190.9	104.4	20.5	-52.3	23.1	5.6	47	220.9	284.3	-12.2	26.8	1.3	288.9	158	109.7	338.7	75.9	3	569.4	103.6	0
ACAA2	499.2	447	431.9	429.4	568.6	428	820	410.1	550	221.1	406.3	232.6	667.4	640.3	362.5	616.9	20.2	426.9	243	422.3	495.2	876.2	222.1	398.9	444.7	552.9	578.9	709.8	584.3	427	476.2	320.2	346	511	809.1	476.6	530.4	453.4	506.7	195.9	509.6	577.1	429.3	676.6	504.6	725.4	799.4	445	556.9
ACSM3	78.1	20.3	41	238.8	65	58	92.4	42	118	33.2	111.6	68	67	53.4	216.4	145	21.6	77.4	98	152	182.5	179.6	77.8	102	92	85.3	58.3	91	348	105.3	155.8	74.8	67.3	147.2	265	92.4	84.6	38.4	58.1	107	236.3	84.6	91.8	251.9	46.2	592.5	185.3	211	59.3
ATP6AP1	1285.4	1484.9	1481.3	1760.8	1478	1379.4	1461.1	1224.5	1324.2	945	1761.1	1588.6	1637.1	1737.9	1801.5	1744.3	466.2	1937.4	1965.3	965.2	1717	1757	1329.2	1282.1	1953.8	1405.7	1366.6	1072.6	2363.1	1096.4	930.3	839.2	1096.2	1441.5	2426.8	1082.9	1041	1026.4	971.4	1259.4	928.1	1206.4	1373.5	828.9	1289.1	3448.3	553.9	2497.3	1115.5
HADHA	690	586	677.8	1073.5	906.3	801.6	664.6	806	690.6	1037.8	834.2	908.5	728.6	790.5	264	863.1	-30.8	749.6	863.9	777.8	731.2	596.6	850.8	1175.5	663	664.1	820.7	867	847.2	863.5	524.4	395.8	808.2	1215.2	714.9	1007.2	1047.4	395.9	356.6	747.3	730.9	807.2	757.3	1074.4	568.4	1165.5	701.4	888.8	695.2
HADHB	514.9	720.9	752.9	1044.3	717.7	856.4	527.3	779.7	637	958.2	754.2	679.3	785.8	850	539	444.2	290.4	472	661.7	484.5	692.8	434.4	739.7	899.1	534	821	713.9	834.3	694.5	671.6	521.6	406.5	405.5	820	703.3	953.5	886.8	311.7	489	494.4	903.9	739.8	707.7	1080.6	575.3	1604.7	489.6	431.4	743.6
VLDLR	30	49.7	44	77.2	31	117.2	41.7	198.4	83	48.5	100.7	-8	72	41.4	18	0.3	11.5	51	30.5	37	62	-59.3	26	20	-5.5	43.3	77.2	120.2	122.3	79	24	-1.9	-9.4	2.2	102.4	56.2	36.2	87.2	5	42	47	85.8	589.3	73.8	58	144	25.2	29.4	106.2
ATP5C1	1303.6	980.2	1261.9	1284.2	1428.5	1008.7	1575.9	1076	1441.8	1758.8	1331.2	2184.6	1198	2312.3	1347.5	1447.9	683.2	551.8	1061.9	1375.7	1201.3	1293.1	1230	961	802.1	2649.9	1378.2	1294.9	1220.3	1434.8	1272.4	1830.1	2064.8	981.2	1221.2	1360.7	1485.4	1529.2	1880.1	1775.8	1403.5	1489.9	740.3	2967.7	1361.4	1477.7	2255.5	1055.1	1664.9
NUDT1	366.6	199.9	203.2	208.4	215.7	338.4	296	217.3	246.8	384.4	364.2	481.2	302	463.2	77.6	642.1	27.9	385.6	402.5	172.9	253	401.1	297.7	287.1	333	118.9	389.5	202.2	289	335.4	29	423.8	622	491.3	292	430.6	479.5	306.5	513.4	265	411	519.2	294.3	417.5	362.6	323.5	433.6	419.2	390.8
HDC	107	80	82	229.3	79	110.5	37.4	159.1	65	124	102.5	63.7	131.3	98	344.6	298.6	26.3	271.7	297.3	130	458.8	363	129.1	85.8	135.4	65	92	74	212.3	87	341.6	79.9	144.9	94.7	196	60.4	163.7	318.1	135.4	117.2	61.6	12.5	95.5	125	143	104.2	124.5	165.4	78.1
HPCA	200.1	162.6	111.1	90.2	184.9	164.7	157.1	103.5	94	206	247.6	227.3	243	130	99.5	332.5	646.5	428.3	352.3	144	280.3	424.4	592.8	155.2	310.6	211	134.3	103	158	194.2	313.1	532.3	223	183.1	214.5	101	151.5	63	205.2	160.3	132	130	207.6	154	293.8	290	211.1	297.7	218.3
CPOX	25.4	95.8	72.9	94.7	52.6	67	38.2	251.1	28	100	52.8	82	39	82	33.6	35.5	31.5	23.9	71	91.6	44.1	16.3	55	49.7	1.7	99.7	112.2	90	66.8	58.1	93.5	0.9	88	102	74.3	67.6	161.4	198	26	74.6	206.9	73.8	127	292.3	54.1	105.5	48.5	36.4	74.6
HAL	43.5	70	108	122.3	34.3	20	41.7	1240	27	28	19	4.2	62.7	19.8	40.3	-3	92.7	50	50.2	17.7	81	78	25	86.9	7	803.7	42	199.4	3	42.4	40.3	74.8	20.4	-7.7	80.1	49.7	172.9	57	90.5	21.8	165.5	93.6	144.9	1211.1	72	171.9	135.4	28.6	21
MLLT3	52	77.4	45	75.5	132.2	94	45	31.2	40	52.8	34.8	30.8	41.6	76	31.1	39.6	97.4	42.4	92.4	78.2	59	161.8	53.5	128	59	41.6	75.5	157	53.4	86	151.5	1.9	42	138.4	76.7	33.4	30.5	70.8	84.4	40	139	41	144.9	53.7	71.1	137.6	-5.6	102.4	63.9
NR1D2	82.6	33	58.3	124	141.8	121.4	10.4	218.5	71.1	71	147	10.4	49.7	214.5	108	254.9	6.4	402.8	270.3	190	391	90.7	345.5	138.6	106.2	39.9	98	23.5	75	275.6	2.1	66.6	221.3	260.8	368.5	280	135.6	49.7	258.4	47.3	200.2	191.8	174	102.4	327	91.3	55.3	357.2	85.4
SSTR5	-44.9	27	-1	94.7	49.7	35.5	-83.8	-28.2	45	-4.4	23	22	-51.8	-85.5	-178.1	-63.4	-41.6	14.2	33	45	-4	-5.5	98.9	1.8	-22.8	-14.9	-80	20.3	2.1	-16.6	-23.8	-30	-14	33.2	110.7	19.3	-7.7	-7.7	9	122.6	46	3	14.6	94.7	-9.1	61	36.7	52	49.7
INHBA	61.4	48.5	47.8	23.5	16.8	50.6	78.2	41.2	29	86	30.8	24	93	55.6	30.7	50.2	199.4	69.7	58.1	56.3	32	260.1	186.3	72	80	121.7	63.7	86.9	21	68.1	197.1	176.1	72.9	29	74.3	94.7	49.2	74.8	52	46.2	-15.5	65.9	43	56.2	84	66.2	103.5	56.3	57
ADAM11	88	71	18	-32.2	31	27.2	149.2	43.5	-57	24	50.8	47.8	-14	27.2	379	-29.1	86.9	1.2	-66	46	-53.2	270	20	3	36.7	113	20	-39.9	-25.3	0.4	56.4	116.6	-52	68	72.8	33.4	26	-157.3	-56.3	-2.1	29	2	-67.2	-4.4	30	-3	23.5	61.6	-3
COL4A4	-20.2	16.7	17	34.8	-8.6	23	65.8	3.5	-25.6	5.6	30.8	1.3	0.3	-4.2	34.2	46.8	31.5	-21	-3	23.5	64	6.3	3.9	-17.7	-4.9	14.1	16	-12.8	2.1	19	-8.2	-6.9	20.4	-3	72.8	18.5	-31	-8.1	7	2.1	31	46.2	40	57	37.8	0	53.7	33.8	2
PTS	200.9	275.5	288	252.3	187.5	312.5	350.6	289.2	212.5	560.2	262.2	439.7	483.9	542.3	218.3	156	105.9	219.6	316	211.9	324.5	259.3	176.5	421	151	674.4	317.8	437.4	238.7	288.9	399.1	183.6	453.1	436.8	359.1	530.9	528.2	207.9	129.1	851.9	479.5	473.2	413.4	671.2	212.8	570	689.1	142.6	398.9
CNN1	218.1	310	170.2	246.4	255.8	275	159.1	-17.1	103	16	178.8	204.9	257.1	174.8	-69.1	251.2	11.9	284.2	285.3	109.8	156.1	546.1	18.5	150.5	115.3	332	245.4	131	137	85	217.3	2.3	217.9	28	100.2	73	94.2	212.6	239.4	30.8	161.2	158	134.7	256.1	119.7	120	321.9	48	3
DSC3	89.2	31	50.6	36.2	46.2	47.8	78.2	0	63.9	27	54.5	83	54.1	71	127.4	46.8	220.4	65	6	65	42.4	219.4	146	36.2	76.4	67.6	78.1	55.3	65	44.1	64	191.9	100	74.6	25.2	15	29	183.6	68.5	34.3	68.5	28.4	54	55.3	55.6	9	7.5	36.4	49.7
GULOP /// GULOP	-10	16.7	40	21	26	43	39.7	7.9	52.8	-5.1	-52.4	-3	26	60.4	144.9	53.2	47.6	55.6	-14.5	45	6	286	22.5	-30.6	-27.2	-18.6	25	21	-13.3	55.6	8.1	26	-20	26	2.1	89.1	0	-26.3	79.9	-0.4	-28.5	-23.5	26	-5.8	34.3	53.7	29.4	-55.1	17
ADCYAP1R1	-3	-27	-22.7	42.6	46.2	-57.2	145.8	-53.7	17	-1	3	13.2	14.8	27.2	21	-1.4	42.9	130	26.8	2.1	-7	33.8	19	-21	0.3	26	21	0	6	-15.5	-11.4	45.7	-22.4	40.7	35.5	26	81.2	-12.6	-58.7	-31	19.3	-45.5	25	77.2	28	55.3	56.2	6.3	6.6
MASP1	265.9	229.1	143.1	208.4	219	168.9	140.5	215.1	248.7	256.6	237.4	308	240.8	138	204.2	336.4	502.8	336.1	359.1	232	299	456.6	303	235.7	351.4	227.8	240.7	251.8	212.3	227.8	466.8	534.2	274.2	223	271.8	213.4	120.2	-13.1	268.4	301.5	156.1	212.4	244.8	125	291.5	144	270	255.6	182.8
DDX6	54.9	142.8	89	62.7	58.1	53.7	86	34.6	77.2	86	36.2	85	88	60.4	8.4	135.8	270.8	86.9	227	111.6	84	104.9	21	49.7	74.6	130.9	69.4	86.9	96.8	122	82.8	119.7	156.1	130	128	48.5	5.4	276	61.6	46.2	-37.6	24	-0.6	27.5	75.9	100.5	57	154.2	59.3
DCT	-12.5	-25	1	26	6.8	16	13.2	0.5	10.4	-1	1.8	-7	14.8	-13.1	-11.4	-4.5	15.8	-22.5	13.7	-3	-24.8	-11.1	-37.4	-19.9	-29.8	-47.9	14.6	5.4	21	-7.2	-24.8	-94.7	25.3	-24.5	32	14	-13.1	45	48.5	-16	28	29.6	11.8	35.5	16	33.8	1.5	2	-10
ZPBP	-6.5	-2.2	-43.9	-11.2	-7.2	-50.1	-27.5	40.5	-26.8	27	-28.5	7.8	-22.6	-24.5	-4.5	3	2	20.4	-20.4	-18	-3	23.7	39.5	-1.8	-40.7	-22.9	-24.5	0	-9.1	-14.4	-28	11.5	42.8	8.1	-49.8	11	16	-8.8	-43.3	-32.2	-16.6	-5	-11.4	-4.4	-17.3	-34.5	2.2	-16.9	-67.5
MGAT5	182	208.4	126	165	204.3	166.4	228.3	244.2	230.3	255.6	142.8	263.2	213.7	178.2	342.3	381.2	632.9	186.8	312.9	193.6	187.2	312	211.7	240.3	235.4	195.6	247.1	193.8	164	182.9	224	291.1	177.4	184.3	192	136	137	122.6	85.3	195.1	177.2	106	158.9	129	214.5	151	184.4	268.1	115.5
AKR1C3	31	31	206	169	984.6	259.7	589.5	451.5	347.1	36.7	160.7	85	1406.2	2228.2	-19.6	119.1	355.5	69.7	57	293.6	87	354.6	1877.6	3750.5	66.8	2771.7	122.6	135	132.3	87	738.3	124.9	2577.7	4165.1	137.5	161.7	7239	4.3	137.5	4932.2	195.8	634.6	335.8	4749.7	182	4988.6	766	86.7	660.8
MCM2	574.9	1296.3	1261.9	266.7	561.9	473.9	678.2	822.7	244	2148.4	713.8	1059	287.1	714.1	968.7	452.9	808.9	497.9	495.2	387.4	333.8	298	287.1	492.9	437.6	591.8	652.2	530.1	307.7	493.3	344.8	753.6	864.2	2832.7	363.8	1274.9	1651.2	551.2	328.4	559.8	1718.5	680.6	403.8	721.3	601.3	292	407.2	497	1183.4
XPC	430	361.8	406	842.2	546.2	501.8	244.9	482.7	551.5	310.3	611.4	425.7	589.9	397.8	656.8	562.3	14.9	783.3	558.3	583	675.7	580.7	650	605.5	511.3	239.2	448.6	440.4	849.6	381.1	674.8	423.8	520	443.1	1047.6	543.9	419.9	18.7	487.2	422.1	656.5	414.3	673.7	372.1	623	504.8	513.6	855.2	448.7
RAD23B	420.5	321.8	244.6	522.8	355.3	334	195.1	540.7	340.7	593.2	298	583.8	273.8	360.3	235.6	326.7	247	249	396.6	380.8	446.3	367.7	427.4	398.9	596.5	232.5	355.7	468.9	369.3	398	268.7	235.4	602	879.7	360.6	635.5	554.4	230	415	760.1	562.8	482.4	580.1	534.7	517.4	504.1	423.6	312.7	446.3
EFTUD2	100	164.9	63.7	129.1	145.9	125.7	124	30.5	98	158	118	107	87	133	120.6	13.7	317	100	185.7	184.7	144.9	113	180.2	165.1	232.5	-27.2	122.6	136	134.7	209.8	193.6	266	244	240.1	89.1	243.9	220.3	132.8	138.6	145	144.9	89.1	188	231	177	194.7	250	-3	242.1
TRIM25	33	-4.6	42	53.4	25.2	42	-5.8	17.1	118	26	45	21	0.3	27.2	3.3	-43.7	-13.4	65	9	12.5	-0.4	108	49.7	62.3	72.9	3	49	21	5	4.7	36.7	29.3	9.8	15	23.5	71.1	67.3	13.8	-2.4	-74.4	-13.3	16	11.8	-24.3	57	30.5	-78.4	101.3	12.5
RAPGEF1	-53.2	-42	-21	-39.6	-54	-50.1	-31	18.2	-75.6	-55.2	-88.4	-63.4	-31.3	-41.7	-29.8	-55.1	-175.1	-42.8	-70.6	-59.3	-75.1	19.5	-9.2	5.4	-43.1	-77.6	-56.4	-51.7	-67.6	-88	-62.3	-5.2	-21.7	40.7	-77.5	-64.5	-24.8	-59.7	1.2	-58.8	-9	-22.2	-88.2	-5.8	-11.2	-37.9	-3	-87.1	-43.1
CYP19A1	57.9	68	52.7	18	43.3	32	65	19.3	54.5	66	55.3	1.3	38	39	4.9	34.6	143.1	36	17.2	60	1.3	16	19	29	83	55.9	49	18.9	12.5	41.6	40.3	207.8	65.8	74.6	55.3	-2	24	74.8	65	13.7	23.5	-17.7	-58.5	16	116.2	35.5	23.5	26	25
CDH11	854.3	428.6	728.8	744	449.5	1703.7	537.1	266	1030.1	128	787.5	262.4	645.1	567.8	53.9	409.4	218.8	505.5	284.5	701.8	442.8	635.9	136.4	272.4	971	691.2	916.3	720.6	464.5	1547.5	463.7	364.3	826.5	223	222.1	165.4	229.1	742.6	793.4	236.3	470.8	721	496.3	557.3	487.9	100.5	822.8	4.3	206.9
CLTC	2789.1	2818.3	2504.8	3898.4	2061.9	2965.8	2484.2	3374.6	3044.3	3022	3237.6	2381	2628.4	2113.1	1318.4	1949.8	1559.2	2670	2713	2750.9	2355.1	1700.4	2903.3	2253.1	3071	2060	3370.1	2486.9	3658.9	2832.8	2261.7	2595.9	2334.9	2570.9	2950.7	6055.7	4876.7	3408.4	2413.6	3481	4959	5161.6	5543.9	3512.3	2411.9	3112.9	3124	2323.3	2099.5
TAGLN2	9005.2	12156.2	13139.4	16689.6	14173.3	13754	14890.8	8050.5	10178.2	10596.7	9945.8	10038.4	9129.4	8132.9	13324.7	7869.3	7523.4	15958.2	18115.9	7355	7924	12717.3	21914.9	17995.5	16345.6	7716.5	11248.3	7521.5	25532.8	10644.3	8547.5	8463.6	11558.1	6853.7	9563.2	6307.1	3557.2	6679	14917.5	7088.7	5680.9	6500.5	4968	5189.2	6989.1	15234.1	6463.5	11065.6	8702
NOLC1	182	293	400.2	381.2	169.7	243	248.7	242	297.1	503.7	294.3	360.5	230.8	254.5	17.3	85	36.9	255	72	419.2	352.6	112.3	124.9	232.1	402	216	281.4	509.6	298.4	351.4	265	82.6	300.9	507.1	409.3	446.2	1006.8	136.5	72.8	576.7	725.6	350.6	386.6	961	381.4	564.7	539.7	155.5	481.7
SNAP25	16	47.3	4.5	39	22.7	57	92.4	71.1	21	47.3	22	14.6	38	-0.6	34.2	22.9	257	5	39	27	23	-32.7	91.3	32	61	121.7	20	16.7	40.2	11.3	113	57	44.2	2.2	45	9	1980.5	88	24.1	104	27	102	-12.8	21	6.4	9	43	0	57
COL4A6	0	5	111.1	34.8	14.6	17	-34	-27	-21	1.7	-27	-14.4	-21	10.4	203.3	-36.6	-4.1	-9.4	18.5	-32	-23.8	75	276	4.2	-82.4	-21	-16.1	10.4	17	-80.7	28.4	17.8	32	3	16	43	-7.7	-91.8	46.8	-32.2	12.5	3.9	-3	18	1	24.3	16.8	29.4	2
LARS2	199.3	182.5	128	189.1	157.1	134.3	184.4	317	200.1	203.6	157	179.1	154.5	228	401	130	308.5	118	137.5	177.6	101.3	173.1	269.6	104	166.6	191.9	174	208.2	121.4	118	190.9	127.4	138.2	209.8	162.9	175.1	213.2	143.1	144	135.8	192.2	177.6	212.5	220.7	176	174	228.3	199	178
R3HDM1	263.1	302	310.5	211.7	167.6	278	355.1	450.6	378.7	433.8	334.8	433.8	266.8	378.7	258.7	298.6	434.1	282.2	226	257.3	396.4	49.1	154	253.3	405.8	342	286.4	415.4	239.5	310.8	227.8	324.5	395.4	447.9	203	447.9	679.5	402.5	290.1	208.8	389	457	321.1	434	348	274.5	346.4	201	418.6
EIF4A3	1050.9	1678.7	1725	1109.4	1027.8	1562.8	1233.3	997.6	896	1573.1	1524	1839.9	1175.2	1207.5	869.3	1028.2	1185.2	852	709.9	965.2	998.6	522.5	1199.1	963.1	1132.5	947	1210	948.1	856.9	1408.2	1287.1	1137.5	1937.9	1570.4	991.7	1825.9	2366.2	1471.4	983.4	2266.5	1568.5	2406.2	1176.9	1854.1	1433.6	1436.6	1546.1	739.3	1214.5
BST1	32	-6.9	45	28	-44	44	-11.6	16	-8.8	-7.9	20	-14.4	8	33.8	-33.1	-42.4	27.9	27.7	-33.4	-6.5	-24.8	-6.4	-36.5	0.6	-35.1	-19.2	36.2	-21	-19.9	-28.9	-26.2	27.6	11.3	119.1	-15	-4.8	-5.3	4.3	96.8	71.1	12.5	46.2	34.8	39	30	1	6.8	-28.5	21
RPL4 /// SNORD16 /// SNORD18A /// SNORD18B /// SNORD18C	7932.5	8689.9	8400.2	13782	7773.9	7615.2	7503.9	8477.4	9923.1	10995.6	9184.5	10165.6	8158.9	8137.8	11747.6	9430.7	8102.6	8217.5	8000.1	11137.6	10117.9	8543.5	10463.2	6252.9	8087.9	9383	8133.8	10628.9	8835.9	9061.8	10015.1	10028.9	8097.8	4938.7	11335.4	11453.8	21890.9	8224.9	9403.3	12469.3	6234.8	9102.7	7036.2	17380.4	10304.1	7921	17999.1	11411.5	10482.4
NEDD8	1380.9	2417.8	1114.2	1274.3	1873.6	1534.3	1651.8	2639.2	1696.7	2612.2	2250.2	3917.7	1627	1561.1	2477.7	1534.1	1296.7	1575.5	1648.2	1504.5	1589.6	1862.3	2621.5	1633.9	2168.3	1552.7	1494.1	1289.2	1658.5	1586.7	1232.8	1596.7	1566.2	1950.5	1923.4	2066.5	2140.3	2019.7	1685.8	2591.4	1953	2206.6	1506.9	1957.5	1627.8	2126	1733	3094.9	1419.1
MPRIP	2017.9	2870.8	1374.7	1544.8	1265.9	1361	961	1173.6	1523.3	1795.4	1772.5	6245.3	1366.6	1335	2318.5	1773.3	967	2825.2	2685.8	1393.2	1930.5	2326	1919.7	1217.9	2208.8	1617.2	1553.1	2105.8	2083.9	3454.2	1744.2	1472.5	1659.2	1223.4	1646	2986.2	1132.6	2376.6	1827.5	1395.1	1944	1961.9	1407.3	1131.9	1312.3	1688.3	1974.1	2682.8	1627.2
HERC3 /// LOC101929134	22.9	0	27.2	42.6	30	6	44.3	77.4	58.1	13	5.4	5.4	30	27.2	126.6	35.5	66.6	23.1	29.8	8	14.8	61.9	-0.4	132.2	71.1	1.2	14.6	-9	9	-5.8	-8.7	23.1	53.4	32	41.6	27.2	46.4	74.1	21	-4	20.2	78.1	53	-0.6	13.7	22.7	32	34.6	-1
LRRC14	273.3	265	156	217.3	239.2	183	321.8	351.6	166	276.9	221.1	204.9	276.5	267.3	201.6	264.1	438.4	440.1	457.9	242	211.2	506.8	374.3	296	276.1	360	287.2	208.2	310.8	258.4	356.7	411	198.5	462.1	411.7	260.6	322.4	175.1	237.5	196.7	521.4	149.6	413.4	350.2	179	512.5	434.4	772.1	335.2
MLC1	46	47.3	32	71.1	55.1	7.5	58	146.2	62.7	-8.6	26	36.7	69	35.5	18	6.6	30.4	65	74.6	56.3	61	132	14.6	70.8	30	1.6	53	59.3	33.2	57	76.7	-7.4	54.1	85	35.5	82.4	67.3	145.1	140.8	138.2	90.2	4.7	16	46.2	19.3	80.1	109	80.3	-2
RRS1	244.9	276.5	207.6	165	113.5	189	158	279.6	282.2	498.5	295.2	413.9	168.4	332.9	223	121.3	217.1	235	235	298.3	235.4	456.6	57	223.9	294.4	272.7	178	293.4	100	254	87.2	103.8	239.4	413.3	335.6	195	831.4	151.5	207.7	251	308.8	250.3	209.2	422.8	265	493.2	443.7	304.1	227.3
AFAP1	242.1	181.5	193.8	126.6	238.2	345.8	125.2	188	175.1	174.9	211.7	206.9	215.3	242.2	522.4	211.9	190.9	186.8	188.9	108.9	157.1	635	138.9	388.5	221.9	288	265	215.6	185.7	178.4	151.5	336.2	340	114	124	235.4	161.4	377	423	188.2	245.6	431	154.3	180	239.5	147	417.7	152.9	166.5
RAC1	3264.8	3238.5	3660.1	2545.9	5667.2	4723.5	2173.3	1800.5	2822.1	5504.7	4331.9	3124.1	1965	5758.6	2676.4	2647.5	742.3	3038.1	5269.9	2309.5	2983	4468.7	1781.7	5756.2	2456.2	3395.7	3888.4	3515.6	5616.1	3175.2	2551.7	3516.1	3995.7	3056.8	4100.5	5012.8	3446.6	3368.2	6387.4	1434.2	4312	7374.8	3863.8	3115.1	2544.3	6010.5	4535.8	3298.5	2706.2
IQCB1	106	258	95	185.3	107	180	121.6	406.3	82	208.8	131.2	138.9	90	182.4	225.1	88.8	39	90.7	71	156	118	29.7	124	116	86	113	125.4	109.5	123.1	135.6	138.9	73.4	77.2	438.4	123	218.8	313.9	231	150.5	221.1	287.1	147.7	217.3	257.4	91.8	154	144	141.2	180.4
ITGA9	190	200.7	78.1	203.6	156.1	158	248.7	163.7	149.4	78.1	227.8	91	193.4	74	452.7	277	941.1	286.1	289	195.3	327.9	334	309.5	77.2	241.1	231.6	112.2	189	139.3	158	242	126.6	56.3	128.9	384.9	121.3	88	613.3	117	108.8	107.2	119.8	125	89.1	118.9	135.1	125.4	182.5	86.7
PFKP	560.2	129.1	293.6	240.9	1040.7	435.5	330.6	521.4	117.2	1500.9	265	1391.3	404.9	3072.8	15	28.2	-47.9	258	211	328.7	235.4	653.5	101.6	629.7	53.4	111.3	1641.3	323.6	133.5	939.2	56.4	79.9	1257.7	199.3	53.7	849.1	56.2	314.4	354.9	2324.7	751.3	983.9	425.8	1335.3	1287.4	216.7	1618	100.2	1495.1
ADCY7	380.6	255.3	195.6	403.2	235.4	378.8	174	105.3	288.9	460.2	537.7	243.9	369.2	394.1	532.3	254.9	74.5	212.8	338	338.8	656.1	188.1	377.3	161.6	183	217	383	158.9	390.8	363.4	188.1	211.4	433.4	222.1	970.3	406.3	358.9	299.9	268.4	820.8	228.7	427.7	292.5	303.4	646.9	751.5	414.3	109.8	348
KIAA0040	88	64.1	27.2	137	70.2	55.3	53.2	93.5	95	59	72.9	72.9	83	66	-4.2	156	1.8	83.5	-6.2	44	98	309	226.3	72	82	-7.5	67.6	26	52.7	74.3	128.2	24.9	6	-13.3	11.3	52.8	84.6	49.1	43.2	58.3	119	49.7	63.9	90.2	72.8	40.2	147.8	41.6	55.6
PCMT1	211.7	297	350.1	249.8	215.7	274.2	182.5	168.3	310.7	400.9	254	950.5	200.9	722.5	180	273.3	138.8	336.1	369.4	265	370.3	211.4	61.8	224.8	340	279.2	333.7	287.2	251.2	382.6	216.5	355.7	679.4	593.9	295	464.6	338.7	433.5	283.7	301.5	417.3	469.3	353.5	726.8	355.3	284	447.9	428.7	491.1
POLD3	65	126.3	86	252.3	127.2	106.2	130	159.1	57	375.4	87.1	234.3	37	121.4	8.7	81	45	105	51.1	81.6	101.3	12.7	17	88	2.3	73.6	162	111.1	93	259.5	130	16.9	79	252.4	30.8	185.4	72.9	46.8	33.8	186.4	325.2	172	179	168.4	53.4	193.8	66	132.8	180.4
TMEM41B	259.3	278.4	489.5	614.4	458.7	296.2	318.9	230	563.4	441.5	458	645.1	394.9	402.9	283.4	353.6	183	407.6	427.4	378	505.8	315	527	435	349.7	335	334.5	612.4	759.2	237.3	338.4	183.6	353	868.5	896.5	782.4	496.2	378.9	382	434.1	594.2	408.4	675	606.7	177	891.8	615.8	312.7	309.5
EIF4H	3161.1	3763.6	3338.3	3553.5	3189.7	3688.2	3198.3	3961	2784.9	7373.2	4051.6	4646	2599.1	4075.8	2735.5	3242.3	2168.4	3427	2837.8	3291.8	3320.6	2753.6	2940.7	2866.6	3174.1	2683.8	3604.5	3151	4165.1	3974.9	3025.6	3366.4	4074.5	3066.5	2673.4	3478.1	3744.2	2244.2	2775.6	3270.8	3856.9	3370.3	3211.6	4053.4	3299.9	3084.1	3074.2	5722.5	5619.1
ACAP2	114.2	185.7	98	205.2	168.7	158	166	189	132.8	256.6	170.4	170.8	123.1	151.5	26.4	175	190.9	134.3	122.8	179.3	178.7	19.5	98	150.5	124	111.3	135.4	166.5	158	152.4	192.7	174	112.5	415.7	116.2	146.2	282.1	182.5	116	218.3	249.2	217.3	230.3	285.8	117.1	115.5	178.7	137	214.5
ITPR1	204.3	245.6	246.3	357.4	149.6	224.7	185.3	575.6	352.4	124	361.8	354.7	293	200	225.1	257.7	261	363.8	172	373.1	374.9	77.5	207.9	113	113.5	158	195	337.7	391.5	182.9	343.7	104.7	144.9	230.6	138.6	232.5	316	274.9	127.2	301.5	203.1	283.9	244.8	402.8	328	108	241.9	183.6	192.7
RNASE1	4078.9	1070.4	1237.7	2956.9	4459	1325.6	1957.5	829.1	3166.1	841.6	12455.3	490	11711.7	2780.7	26815.4	5802.3	14074.4	13763.6	6090.4	2022.1	25303.7	1001.6	4732.7	928	4402.6	2515.4	5985.1	1154.9	20111.4	3911.5	1772.8	555.2	1781.4	5010.4	7380.4	1362.8	649.3	2237.4	4087.7	1794.3	9323.8	4976	21427.1	2274.2	4316.6	42112.1	778.7	10220.2	1150
DGKG	-109.7	-139.8	-126.6	-94.6	-115.6	-115.8	-91.4	-67	-123	-77	-96.2	-140.6	-106.9	-70.1	-60.1	-72.4	18.4	-98	-109	-94	-39.8	-23.2	-66	-116.2	-140.2	-71.1	-75.1	-129.2	-66	-71.2	-69.7	-92.8	-22.4	-89	-83.7	-91	22	-93.8	-114.5	-110.9	-92.3	-45.5	-48	-26	-97.9	-51	-146.8	-27.4	-144.5
SMARCA2	155	55.3	75.5	153.7	171.9	115.5	81	193.4	132.8	59	123.5	42	107	103.5	32.5	178	1.5	119.2	77.2	156	155.2	190.8	206.9	168.7	71.1	75.9	131.1	91	209.6	147.7	147.2	49.9	88.9	297.3	123	-23	46.4	165.4	41.4	45	91.3	74.6	142.8	137.6	133	63.7	125.4	45	74.6
SMARCA4	755.3	784.2	581.2	541.6	365	460.9	489.4	365.3	582.7	622.8	767.7	721.3	455.2	450.1	1150	511.9	421.3	576.8	629.6	808.1	903.8	542.1	595.9	502.7	910.2	317	567.6	508.9	934.6	720.4	490.8	565.7	686.6	500.9	809.1	1025.5	707.5	698.6	693.1	723.7	605.5	600	775.1	237.4	701.4	909.3	521.5	1129.5	556
BLVRB	865	564.8	1358.8	1727.3	1006.2	802.4	1727.8	677.7	926.4	1057.2	1281.6	589.6	1096.1	1970.3	2333.6	1091.8	-50.3	1666	1248.2	714.5	1289	1439	2585	1917.2	800.2	905	760	910.6	1831.2	884.4	774.7	608.4	2961.6	1237	1197	1266.4	880.8	870.8	1122.8	568.7	1815.8	1119	781.2	1778	944.2	1755.6	2192.2	1510.7	975.1
ITPR2	59.7	14.8	54.1	148.3	9	50.6	53.2	-4.6	99	2.3	88	34.3	59.3	90.2	7.4	68.9	84.1	3	63.9	59	91	175.9	-20.6	45	12	1.6	32	23.5	14.8	47.3	38.2	-29.5	29.4	87	200	92.4	591.5	-2.6	57	78.1	177.2	127.2	77	133.8	76.7	113	46.8	47	33.4
KIF14	129	207.6	325.5	56.3	135.4	77	138.2	326	76.4	332.5	144	369.7	105	202	-5.5	106.9	73.6	67.3	80.1	92.5	90	2.5	74.9	80.1	197.2	216	174	179	78	277.4	68.9	202.2	167.1	353.5	68.5	364.3	349.4	76.9	59.3	378.9	329.8	302	152.4	414.5	252.2	207.8	264	75	469.9
BRD3	585.1	579.6	578.2	630.3	804.3	713.8	537.1	1024.5	482.7	609.3	560.6	564.4	474.9	356.9	879.2	726.9	661.4	560.2	526	582.1	715.8	848.6	519.1	603.2	886.6	698.7	523.2	807.6	623	580.1	831.7	725	775.4	615.9	743.5	845.4	569.6	674.2	595.3	856.1	543.7	575.4	659.2	541.7	605.1	697.8	560.8	664.2	589.4
SLC1A3	176	44	49.2	84.7	114.4	250.9	211.4	185	155.8	88	288.9	80	235.2	386.8	83.9	328.6	158	94.4	115.3	108	190	422.7	46.6	88	29	87.1	155	32	75	112	49.4	299.4	178.6	184.3	50	60.4	29	166.6	193.4	65	118	90.2	90.5	178	412.5	41.4	115	267.1	98
DLST	134.7	75.9	140.5	185.3	220.6	166.4	115.7	122	95	107	209.8	144	177.8	157.1	84.7	306.4	129.1	84.6	174	132.8	182.5	148.4	195.7	282.5	170.3	81.7	205	198.5	175.1	170	32	77.6	179.7	118	154.8	188.9	205.1	70.8	250.7	207.9	146.8	141	165.5	170.2	169.7	226.8	191.6	321.8	89.8
ADAM8	458.3	436	546.1	521.4	737.3	541.7	528	641.4	620.5	662.6	424.2	430.1	413.2	613.8	472	328.6	1103.5	442.2	517.7	490.8	469.7	739.6	356.8	748	475.2	352.3	933.8	304.1	742.5	452.6	567.8	661.6	264	361.6	680.6	411	164.9	868.7	463.1	270.8	586.8	593.2	636.5	262.2	665	247.8	847.8	304.1	628
PSMB3	1169.1	1718	1119.5	1145.9	1227.5	1471.6	1427.8	1360.8	1620.2	1961	1868	1696.4	1611.4	1852.2	2445.9	1413.6	1799.5	2319.3	2059.3	1390.7	1543.9	1647.7	1940.3	1237.6	2508.5	1790	3113.9	1260.5	1248.6	2259.7	1358	1145.8	2070.9	2343.9	1303	1879.7	2729.8	2214.8	1589.1	310.8	2732	1868.1	2186.3	1741.3	2313.4	1382	1467.8	2015.4	2265.8
PSMB2	1757.8	2094.4	2325.7	1619.7	2369.8	3055.4	2304.7	3184.2	3158.8	3267.8	3896.5	3640.8	2019.9	3260.5	2086.5	1728.2	3803	2775.1	2627.8	1660.6	1625.6	2302.6	3003.6	1798.6	2041.6	4539.2	2609.9	2060.9	1842.9	1947.2	1886.2	4126.2	4872.9	2592.2	1318	4166.6	4324.6	3299.9	3526.5	2409.3	2219.2	3556.9	2541.4	2011.6	2480.4	2399.4	2882.5	3682.3	3354.2
PSMB4	2556.6	2293.6	1594	1856.9	1481.6	2671.2	1375	3040.7	2431.4	2776.6	2265.3	3172.8	2156.6	2377.8	3010	1007.3	1226.3	1491.6	1788.7	2078.6	1639.8	1074.2	1900.1	1548	1990.1	3264.7	2476.9	1982.1	2786	1759.4	1777.1	1152.1	1843.3	1434.5	1595.5	3863.7	2448.1	2495.2	1528.9	2654.1	1821.6	2162.3	4209.1	2155.8	1260.6	2004.3	1986.2	2564.3	1890
MOBP	91.8	43	75.5	82.3	101	67	67.3	64	104	66	65.9	99	116.2	58.1	169	108.8	70.4	88	151	56.3	116	287	252.9	96.9	144	18.2	80.1	74	52.7	68.1	103.8	199.4	118.9	165.5	129	191	66.2	74.8	164.9	84.1	62.7	63.9	67	52.8	79	100.5	156.7	166.6	82.9
VEZF1	419.8	612.5	248.7	389	380.9	415.8	263.1	492.5	318.8	592.4	346.1	326	276.5	267.3	390	224.1	250	301.5	224	245.9	276.5	214.9	396.2	317	331	381.3	458.7	269.8	539.9	359.1	472	319.1	322	447	606.3	783.3	983.6	456	525.4	417	854.2	770.5	815.2	419.9	303.1	310	437	270.2	369.9
MINOS1-NBL1 /// NBL1	6307.7	3118.7	3837.9	4574	6562.2	9453.3	4915.4	1069.3	2494.3	1551.6	3327	2108.6	5849.9	2348.4	2987.3	3988.5	3372	7012.6	4572.8	2669.2	3145.2	7807	1500.7	4799.8	4164.6	4051.9	6368.4	2044.3	4726.3	4306.9	4733.4	4388.8	4158.9	1220.7	2003.1	1503	475.3	5032.1	3919.8	3128.3	2171.4	4480.6	1925.6	1656.9	3496.1	843.6	2640.3	698.7	1449
BST2	1932.7	538.1	1252.7	1043	1256.9	1191.3	1165.2	1671.2	828.5	1810.4	1098.1	1274.3	703.4	2083.8	341.1	1254.2	2770.7	4015.7	651.3	2071.6	1624.8	1179	1721.9	2223.3	3632	1429	1280.1	740	732.8	1331.6	574.7	1165.8	1226.9	980.4	576.8	1225.2	314.9	1716.8	1511.9	1142.3	1691.5	1394.1	1242.4	284.4	2023.7	3403	635.2	198	702.1
PTGS2	325	1254	253.6	324.3	65	62	62	89.8	131.9	14	102.5	639.8	81	26	54.7	389.3	137	295.7	65	315.1	73.6	5.7	63.4	53.7	252.9	110.5	166	324.5	58.1	99.8	151.5	273.6	32	6.4	57	1735.9	56.2	131.9	187.9	209.8	139	370.8	98	108	57	39	163.3	338.5	159.1
ATP5F1	291.7	266.9	140.5	361.7	360.2	208.4	235.6	318	190	355.9	318.9	380.4	216.8	435.2	233.5	280.6	378.9	228	208	221.3	196.7	309	407.6	356.8	210.2	395.3	283.1	296.6	248.5	259.5	271.4	451.3	466.4	602.7	419.1	504	703.1	374.1	348	493.6	400.7	537.1	366.4	442.9	242.1	259.3	557	51	332.5
ESD	842.5	861.9	635.1	977.3	1056.2	683.8	1036.1	629.6	1103.7	2023.1	995.3	1038	901	1130.1	707.5	1197.1	1770	883.2	917.1	1377.4	672.3	453.7	1096	741.2	1039.3	1184.1	787.1	888.8	1301.3	1101.8	1001.3	2197.2	616.8	891.6	795.6	469.2	1418.1	1315	879.1	601.6	826	1052.5	796.2	1282.8	655.5	556.9	685.4	710.6	720.3
SRSF3	1073	1578.5	1545.1	1588.9	1366.8	1061.1	876.1	942.8	1132.5	1808.6	1491.4	1590.3	780.7	1459.6	639.4	1542.1	16.2	1284.6	984.7	1771.8	1164.2	1285.3	1436.1	1509	1300.7	1433.2	1117.3	1459.7	1754.4	1324.9	1050.6	1003.6	1497.6	2179.3	1125.8	1414.7	2208.8	1311.8	1269.9	2221.2	1671.5	1555.8	1058.5	1699.1	1492.2	1356.8	1590.7	1635.5	2086
IARS	509.7	468	589.3	705.2	397.1	611.3	393.7	907.3	559.6	883	609.5	685.9	520.9	789.8	267.8	344.1	486.7	55.6	325.9	352.1	363.4	80.4	249.6	409.4	441.5	494.4	425.3	875.9	439.8	354	386.2	243	676.7	417.3	370.9	497.9	713.1	435.3	263.9	919.9	687.1	644.1	606.9	630.8	447	812.5	412.7	282.8	493.6
TRIP12	451	1076.5	765.8	738.7	561.1	816	425.2	627.1	932.4	675.9	618.2	1149.1	502.1	707.5	203.3	351.8	65.8	540.6	554.6	586.4	678.3	311	204.9	715.8	515.5	646.3	623.4	743.2	666.5	783	463.7	460	691.1	754.1	805.7	1473.3	1097.2	607.1	574	868.7	995.7	1606	861.4	1237.1	932.6	883.9	1013.5	432.7	1223.2
RBMS2	119	286.1	158	203.6	208.4	153.6	236.7	234	180.9	243	204.1	287.1	186.2	202	124.9	100.2	98.5	266	305.6	128.4	205.2	72	217.3	215.7	239.2	117.2	209.8	208.2	214.1	189.1	256.2	128.3	125.7	178.6	201	220.9	170.6	315.7	146.2	184.7	146.8	203.3	112.2	194	200.7	184.7	208.6	273.4	186
SLC17A1	46	113	77.2	46.2	57	69	125.2	114.7	48.5	81	53.7	99	118	79	406	181	206.9	48	183.6	124.4	60	252	176.5	69.7	158	77.4	65	61.6	55.6	113	114.7	281.3	107	80	36.7	98	107	127.2	218.8	63.7	45	104	100.7	66.2	94.2	55.3	106.2	95.8	72.9
GRM5	-22.6	-16.1	-16.3	-21	-69.2	-43.1	5.2	-12.6	-31.4	28	1.8	-19.9	-3	-4.2	-4.8	24.8	-5.9	-11.4	-24.3	-25	11.3	-13.3	53.5	-13.3	0.3	-53	-29.1	-32.8	-18.8	-17.7	-9.1	-25	-3	-7.7	-37.2	-64.5	-51	-18.4	-0.6	7	-14.4	-4	-27	-0.6	-11.2	-54.8	-46.6	33.8	-31
SP2	236.9	321.8	309.5	389.6	286.1	253.6	355.9	172.9	293.4	266.7	287.2	227.3	336.3	276.5	284.3	277	232.5	245	319.2	262.1	373.4	452.8	241.9	340.9	263.5	290.8	274.9	431.6	368.5	190	356.7	209.6	203.2	242	359.1	372.9	472.8	192	373.7	380.8	397.2	372.1	412.8	358.2	249.4	312	217.1	311.6	382
DANCR	336.5	364.2	539.7	482.2	262.2	219	191.7	1200	401.7	144	353.4	575.9	496.2	270.4	202.4	159.9	96.8	158	751.3	552.6	376.5	64.4	396.2	235.7	250.6	357.4	226.8	320.8	203.3	188.2	335.2	151	186.6	138.4	523.1	332.9	710.4	162.9	178.3	1106.2	735.4	478.5	258	832.4	198	339	274	81.6	347.1
PIGA	88	130	106	373.7	102	107.1	77.4	47	183.1	151	17	52	104	200	101.8	151	176	145	163	198	208.2	151	107.1	74.6	59	208	103.8	183	115.3	129	148.3	74.1	204.1	124.5	94.7	240.1	57	124.5	70.2	324.8	258	116.2	225.7	77.2	94.2	299	191.6	130	118.9
IFI44	586	381.7	550.7	528.4	658.2	532.8	640.1	734.5	470.8	864.2	999.9	587.4	400.3	1477.3	75.7	606.6	471.4	3443	451.5	480	563.7	432.8	401.9	1527.3	1487.6	617.1	739.4	701.8	415.3	600.2	717.9	504.4	876.2	578.1	278.6	510	242.1	837.6	718.8	220.2	709	912.3	1060.5	378	853.7	703.1	437	393.6	523.1
PSMB6	1533.5	1589.7	1370.5	1013.8	939.3	1238.5	1683.6	900.1	1557.2	1884.5	946.8	2058.6	1117	1745	1919.2	1733.1	3200.3	1979.3	2248.2	1167.5	1161.1	1452.7	2891.4	1092.3	1701.9	2118.2	1683	1643.4	1521.6	1593.4	1317.5	1610.3	1513.5	1696.8	1408.4	2165.7	1796.1	1781.7	1296.8	1822.9	1294.8	1528.6	1033	2277.5	1408.7	2013.1	1180.7	2301.7	1721.7
POLB	431.4	470.4	424.4	542.3	301.5	411	407.7	443.9	457.3	542.5	281.9	544.6	403.3	664.7	571.5	440.6	702.2	472	623.9	510.7	414.5	425.2	709.9	397.3	306.3	459.1	351.8	497.7	428.3	215.4	341.6	317	407.3	345.6	706.2	396.1	378	512.3	739.2	530.1	379.4	493.9	534.8	557.3	300.8	791.9	505.7	573.6	451.2
IQGAP1	303.9	497	460.3	795.5	500.8	454.4	132.3	272.3	487.5	585.6	396.1	396.5	314	405.9	401	312.2	99.1	225	182.5	600.3	616	426.9	338.1	275.1	310.6	331	401.7	618.8	366.2	464.6	301.5	224	580.4	289.2	699.5	398.4	334.8	255.6	629.5	273.6	474	485.5	469.8	569.3	549.2	369.7	505.7	433.4	392.1
SKIV2L2	187	219	114.9	198	91	124.9	278.3	443.2	226.6	365.6	189.2	165.5	162.7	258.3	16.3	229.3	436.7	128.8	171	240	272.7	112.3	270.5	188	79	165	144	224	215.8	205.2	238.2	134.7	237.5	134.2	120	141	414	259.8	233	405.3	203.8	216.6	200.7	377.3	215.4	232.5	208.6	391	236.9
ARHGAP25	586.9	312	300.2	276.9	215.7	343.6	461.4	289.2	423.7	246.1	417.6	265	399.5	261.2	398	457.2	785.5	386.9	178.3	272	519.1	281	103.5	208.4	224.9	355.7	284.7	231	371.7	275.6	368.3	590.7	413.4	223	188.2	166.6	132.8	561.2	446.2	131.2	211.1	283.9	227.5	173.1	612	116.8	258	230	352.1
DDOST	1101.2	1675.9	1775.6	1683.2	1739	2070.8	1862.9	1863.9	2833.7	1728.8	2989.5	2569	1499.1	1516.4	3010	1686.3	1609.1	1843.6	2330.8	2129.7	1711	1916.9	2404.4	1447.8	1770.3	1865.2	1766.4	1795.2	1766.1	1510.8	1105.2	2938.4	1646.6	943.8	1439	2572.1	2507.9	2121.6	2390.8	3125.4	1600.7	1856.6	1487	1985.1	1594.3	1778.1	1935.7	3725.6	1999.7
NOS2	73.8	156.1	-11.6	160	44.1	93	140.5	42.8	107	128	26	135.1	16.8	61.6	-132.5	9	247	36	65	-3.9	72.8	-2.7	147	93.6	167.8	32	42	67.6	66.8	3	-12.4	309.8	-98.8	2.2	1.3	55.3	55.3	43	-39.2	-8	-4	126.3	-7	-303.2	36.7	16	52.8	120	24
HELZ	291.7	402.8	177.8	503.3	314.9	332.5	111.1	677.7	360.4	309.2	367.2	227.3	230.8	209.4	266.8	243	75.7	408.2	264	313.3	366.5	294	353.1	233	284	183	337.7	230	382.5	292.4	130	214.9	315.9	201.8	411	536.1	507.9	401.6	244.1	279.4	422.4	317.9	734.9	259.5	304.2	372.2	301.1	285.9	312.3
B4GALT1	1200.3	1318.3	1261.1	785.9	780.6	1067.6	980	1848.5	819.1	1018.4	1275.9	683	1347.5	866.1	1067.7	930.3	1273.2	858.5	1041.5	920.3	1797.9	1171.3	874.6	1290.9	1124.2	1304.9	1114.9	1231.9	1008.2	825.2	1837.5	1052.4	901.1	1037.8	906.4	1111.7	421	1516	929.5	1063.2	1243.2	882.6	968.4	743.3	1239.2	1348.6	1312.2	582.2	1147.6
DCBLD2	77.2	44	9	16	66.8	22	62	48	33.4	109.1	22	73.8	-9.2	6.6	63.2	70.4	351	68.1	43.3	20.2	124	169.3	94.7	21	27	101.3	199	16	19	89.1	61	95.5	231.2	27	14.8	53.7	77.2	93	53.2	20.2	-82.2	21	6.6	95.8	121.4	69.7	95.8	88	52.7
SMR3B	33	30	-3	4.2	44.1	14.2	56.4	-21.6	17	19.6	4.2	28.4	25.2	37.2	83.9	55.8	122.3	23.1	60.4	13.7	33.2	30.6	20.5	6.6	78.1	96	25	20.3	49.7	21.6	55.1	149.2	-17	54.5	14.8	19.3	72.9	164.2	29.8	18.5	30	-10	9	18	17.7	-11.6	42	99.1	45
NCAPD3	509.7	544	324.8	353.1	388.3	389	558.9	391.2	445.7	1036.9	472	470.7	380.3	513.5	1176.5	535.8	565.3	503	526.8	410.1	378	519.6	606.3	434.3	438.4	687.5	460.3	449.6	449.4	461.8	546.2	760.5	476.6	400	409.3	418.8	585.6	453.4	391.7	607.8	522.8	395.5	252.7	336.4	425.6	435.8	449.8	626.3	518.6
USP8	99	139.3	138.8	202.8	204.3	168.1	65	277.5	175.1	166.6	210.7	162.3	164.6	193	245.1	194.3	202.2	295.7	214	270	367.2	228.7	267.8	190	220.9	116.3	101.3	238	175.1	223	126.3	270.8	293.4	216.4	241	261.5	331	148.3	256.2	141.7	166.5	289.9	218.1	266.4	260.4	348.8	241.9	213	201.6
EXOSC7	265	193.8	244.6	278.6	395.6	216.5	291	159.1	405.3	408.2	285.7	389.3	158	295	112	337.3	2.9	383.5	156.8	361.8	496.1	313	185.1	268.7	286.4	159	266.6	390.4	209.6	239.2	378	62.8	205.1	308.9	684.4	340	381.9	59	89.2	9	288	312.3	255.3	400.5	361	309	418.5	375.5	191.8
CD151	1106.6	1571	1624.7	931.7	3047.3	1385.9	2043.7	862.8	2462.9	2222.5	1404.7	2847.9	1120.2	1417.2	3109.1	2046.5	1906.8	4864.2	4788.5	2063.7	2192.4	4506.1	5423.4	3550.8	3827.8	1743.5	3633.2	1715.3	2399.2	1572.5	1660.5	1417.9	1829.9	1141.6	2833.8	3327.7	1290.4	1285.9	3145.4	749.3	1612.9	2016.6	2958.8	2078.1	1844	4750.9	1989.2	2281	1752.5
TFPI2	1347.9	428.6	136.1	829.8	14.6	12.5	21	41.2	36.2	56.2	60.4	2326.3	80	86	111.3	22.9	110.5	94.4	113.5	1517.9	47.3	43.7	0.8	39	28	62	109.7	1861.9	21	1088	45.9	69.8	28.6	70	184.7	5792.3	89.2	48.5	45.9	994	234.4	449.3	137	70.8	20.2	4.5	64	66	978.3
PITPNA	339.1	237.8	286.2	229.3	289	265.8	246.8	115.8	502.5	260.8	438.9	394.1	399.5	343.5	135.8	439.9	56.2	317.9	568.5	230	344.6	432.8	398.5	330.3	340	272.7	389.5	357.8	297.3	265.9	294.8	287	392.7	376.2	303	360	191.9	242	418.2	321.8	184.7	273.2	233	231.8	275.6	382.1	290.8	475	133.2
PITPNB	206.8	166	119	140.5	196.7	129.1	139.3	179	203.5	251.4	198.5	398.1	110.7	272.7	73.9	164.6	38	188.9	115.3	174.9	161	124	131.3	324.1	130	180	157	146	71.1	147.7	144	66.6	134.7	60.4	61	91.3	381.2	70.8	193.4	205.2	101.3	187.3	135.8	168.4	170.8	114.2	220.4	109.8	111.3
EIF4A2 /// MIR1248 /// SNORA4 /// SNORA63 /// SNORA81 /// SNORD2	3501.9	6765.9	5577.7	2959.1	6626.3	4418.6	2473.3	4712.8	3974.1	3321	4583.3	3673.9	3177.6	3385.4	3035.6	3824.6	2351.9	2567.3	3409	5136.9	3807.4	3957.5	2877.8	6044.1	2425.8	4238	3573.8	3268	2666.3	2750.2	4031.4	2122.8	2327.8	5901	2546.4	2508.2	8308.5	3627.3	2931.6	6823.3	4290	4192.9	3742.2	4065.4	3286.7	3082	2626	3905.9	4238
REG3A	58.8	17.4	34.8	18	72	26	47.3	77.4	55.3	28	24	3	8	14.6	207.9	42	32.3	26	21	42	47.3	15.1	235.2	46.2	33.2	14.7	26	11.8	46.2	26	53.9	18.7	65.8	119.1	27.2	103	50.6	12.2	136.5	102	81	-26	82	32	21	32	87	54.9	59.3
CAMK4	24.1	20.3	37.6	57	21	35.5	46.6	-36.8	45	-1.7	24	34.3	17.7	5.4	100.3	57	62.2	54.1	41.6	5	23	-15.9	12.5	3	41	33.8	33.4	3	19	71.2	25.5	15	22.4	-7.7	-34.8	-12.4	29	19.1	20.4	3	37	16	14.6	-3	48.5	21	67	38.1	45
TNIP1	733.1	599.8	926	625	1480.9	982.6	802.3	428.6	961	962.7	757.4	694.1	761.1	1137.4	269.6	830	57	1261	2541.7	834.9	869.6	1183.8	501.4	1257.3	539.1	417.7	1326.8	941.9	883.3	1240.8	1157.4	1228.1	1067.7	580.7	619.2	499.6	523.9	917.5	1085.1	567.8	1310.3	1145.6	900.5	634.1	1177.7	827	798.4	816	1352.2
NBR1	311.4	262.4	250.3	424	522.3	449.8	152.8	336	331.6	360.4	357.2	196.4	344.6	264	703.2	372.4	72.8	450.6	447.9	428.5	404.1	371.4	265	474.9	348	356.6	375.7	324.5	454.9	407.9	392.7	141.2	347	229.7	313	475.7	518.1	322.7	404.6	271.7	426.8	345.4	549.4	279.4	356.1	436.5	230.4	391	468.2
ACAP1	471.2	341.2	314.2	673.4	337.1	336.2	412.7	195.9	518.8	354.2	315.2	348.8	412.5	375.3	700.3	563.4	432.4	536.3	769.2	471.1	709	704.4	1012	274.2	317	352.3	317.8	375.9	553.4	478.5	543.4	427.8	402.8	411	532.6	565.4	217.6	450.8	431	397.8	288.9	276.5	260.6	178	536.4	177.2	351.8	703.8	280.3
HPD	-28.1	-33	-76.4	-66	-29.4	-53.6	-44.2	-55.2	-53	-8.6	-69.5	-44.8	-74.3	-34.8	281.6	-50.7	124.9	-50.2	-1	16.8	-87.8	27.4	-13.1	-86.4	12	-9	-82.5	-69.9	-32.8	-38	-25.7	-33.5	23.1	-29.8	11.3	-83.1	2628.3	39	-68.5	-19	-26	33.4	-48	24	-29.6	-39.8	3.8	-14.1	5.4
KLF9	207.6	222.2	133.5	509.6	249.4	165.6	189.1	443.9	199.3	228	217.3	132.5	203.5	383.1	318.1	322.8	295.2	144	156.8	277	310	148.4	167.6	180	156.2	221	120.8	292.3	198.9	189.1	488.7	158.9	205.1	401.7	275.2	220.9	126.7	377	167.1	147	221.3	327.3	366.4	401.2	200.7	326.8	178.7	260.8	149.4
TRAM2	493.8	483.3	461.2	411.8	373.9	599.8	475	175	430.3	221.1	573	540	510.7	326.1	163	423	554.7	427.6	220	229	362.6	270	355.3	321.4	337	487.5	385.2	545.4	303.5	362.6	400.9	415	232.1	163.3	209.4	436.8	367.1	334.2	500	328.6	388.3	750.2	233.9	332.5	418.7	237.3	325.2	213	210.7
ZNF33A	121	167.1	248.7	201.2	139.7	134.3	114.2	141	122.6	31	140.5	73.8	115.3	95.8	159	123.5	67.5	115	132.2	211.9	280.3	192.3	59.4	141.8	218.8	112.2	118.9	214.9	193.6	193.4	214.9	38.5	41.2	70	241	86.9	205.1	93.8	110	59.7	220.4	144.9	241.2	330.2	130	156	142.9	21.8	178
SNX17	901.3	597.6	649.9	823.5	552.2	850.2	671.8	558.9	726.8	875.5	841.4	877.8	643.3	963.7	1139.7	1018.2	79	1173.6	1083.9	632.9	661.2	970.6	778.5	861.3	917.2	497.9	910.7	628.3	1069.2	911.4	600.3	651.7	875.3	654.3	636.2	695.5	736.2	386.5	658.8	674.9	707.4	769	526.9	857.8	927.3	564.7	666.4	1167.1	771.7
POP1	385.8	300	341.8	325.2	327.1	249.2	492.8	330	274	388.1	250.3	386.9	382.6	337.4	436.6	410.2	1270.3	354.3	426.7	287	242	134	512	388.5	377.1	255.8	326.5	250	330.2	366	353.8	465.5	343	391.5	250.3	267	373.2	500.1	344.9	318.9	202.4	314.2	280.9	244.4	343	264	361.1	376.3	244.7
GNPDA1	552.8	463.9	541.6	1122.2	513.9	725.8	872.9	539.9	980.7	788.1	435.2	629.4	549.1	1089.7	547.8	535.8	497	550	1000	556.9	514.7	414.3	644.8	533.6	719.3	330	533.5	566	686.2	631.6	519.7	562.5	680.3	962.7	452.9	688	565.3	558.7	544	753.2	586	500.6	664.2	773.4	644	671.8	501	985.5	644.4
DAZAP2	2661.2	3796.1	3569.6	4408.7	4124.1	2533.5	3317.2	3404.4	2981	4586.9	2988.4	3010	2652.4	2789.7	1704.9	2982	1953	2986.2	2925.7	2720.2	3532	2155.6	2446.4	5190.6	2609	2682.7	2777.9	3010	4647	2904.8	3150.4	2385.3	2594.9	3141.5	3687.5	2574	2634.6	2727.6	2700.8	3458.2	4974	2746	3271.6	5358.6	3202.5	3231.2	3136	2685.9	3722.8
CDH6	72	41	45	52.7	19.3	35.5	72	53.2	40	61	46.2	26	58.1	33.8	-50.1	31.2	321.3	46	82.4	7	40.7	54.1	52	83.5	30	56.4	40	68.5	67.6	16	53.2	14.5	44.2	6.4	26	63.9	-1.5	44.3	12.5	67.6	11.3	45	21	24	53.4	61	46.8	94.7	43.8
CD40LG	100	102.4	91	180.6	118.9	95	90.2	50	108	79	120.8	120.6	85	111	61.3	43.8	-6.2	137.5	26	48	132.3	114.4	-1.9	135.4	103.5	54.8	108.8	40.2	120.6	80	104.7	86.2	60	121.3	70.8	49.7	47.8	47.9	42	72	55.3	14.8	30.8	101.3	112.5	49.2	70	142.6	52
RGN	-11.7	35	28.4	93.6	21.8	33.8	9.7	187	104	43.3	46.2	5.4	44.1	-11.6	61.3	220.4	90.9	115	103.6	21	104.7	196.9	34.5	25	182	21	27.2	27.2	147.2	3.9	45.9	127.4	77.2	60.4	144	101	230	82.8	58.1	134.7	39	25	27.2	46.2	52.7	174	74	182.5	50.8
AVPR1B	105	129.1	72	31	72.8	69	66.6	61	53.7	125	65	71	28	32	169	54.5	21.2	151	178.3	142.1	1.3	8	3	14.6	65.9	135.6	65	79	85.8	162	61	130	-10	5.6	24.3	9	20	21	-19.6	79	31	12.5	27.2	-10	27	65	54.5	171.5	86.7
ATN1	106	163.7	84	116.2	71.1	121.4	83	54.5	117.2	126	86.2	102	113.5	91.3	46.6	95.5	69.9	112	173	85.4	103.8	34.3	13.9	102	72.9	124.5	127.2	95	93	62.7	91.6	195.6	95.3	70	250.3	182	108	120.8	69.4	90	112.2	98	78	88	32	250.7	49.4	113.5	110.5
AQP2	771.7	729.2	439.5	569.5	583.4	483.1	893.7	604.2	590.8	725.8	688.9	669.6	961.8	512.9	1051	951.9	2260.1	1027.9	970.3	578.6	536	581.8	1065	803.5	868.2	839	559.9	500.3	619.4	603.6	1095.4	1162.7	726.7	736.5	572.2	559.6	447	831.4	714.3	633.6	411.6	437.7	371.2	405.8	685.1	590.8	438.6	880.2	487.7
ABLIM1	344.5	741.1	1134	1021.3	1317.1	626.1	1100.3	256.9	810.2	17.4	444.1	295	1114.6	428	1069	1583.2	1439	1012.7	1033.9	998.1	1524.4	1541.4	2278.6	3968.6	415.7	573.4	578.2	1930.8	689.3	332.9	1827.9	959.9	375.5	413.3	510	812.5	1571.9	276	683.1	1662.3	368	327.3	358.2	2018.4	632.5	2233	1112.6	1223.5	1271.8
JOSD1	686.3	719.1	610.9	858.1	738.1	707.4	611.2	873.7	703.6	812.8	832.8	1002.1	595.1	783.4	921.5	1210.7	807.7	1047.5	711.8	688.2	767.9	916.2	820	785.5	1286	747.7	677.4	692.9	507.1	762.1	1155.5	773.1	887.3	514.9	485.1	924.3	798.9	951.7	1043.5	633.6	547.2	1035.6	671.2	821.4	644.9	495.5	1079.1	665.9	567.1
ARL6IP1	880.7	1113.2	834	1301.5	4249.6	939.3	1358.9	1829.6	1600.4	3648	1419	1330.8	886.4	1367.8	501.4	974.6	605.5	808.5	1114.4	1202.5	963.4	1597	680	1818.5	1342.4	1212.5	961	1353.9	1004.8	1396.5	1171.2	993.2	1531.9	1602.4	1250.4	1254.8	1529.5	1616.4	1193	1474.1	2634.2	1468.9	1672.3	1304.4	1478.5	1798.2	1811.4	1141	1731
RAB3GAP1	127	227.3	162.7	307.3	348.8	210	-34	262.7	378	256.6	210.7	307	174.9	257.3	317	72.8	-65.6	296.7	195	199.8	277.5	126.6	68.9	294	235.4	36.4	229.2	270.6	265.9	237.3	7.6	-9.6	266.8	251.4	324.2	242	306.6	56.5	354.9	86.7	246.5	319.6	298.9	367.8	311.2	363	333.3	104.7	347.1
SLC39A14	440.2	611.4	695.9	228.3	1614.7	372.5	952.2	855.5	368.5	756.1	331.1	892	531.2	524.1	118.9	534.3	541.3	263	354	341.3	312	936.2	249.6	2144.5	322	623.9	494.7	364.7	180.4	449.8	596.4	820	411.8	559.7	362.2	499.6	1421.3	687	511.2	1538.7	414.2	1618.9	702.7	558	569.9	550	615.8	320.6	835.7
RCOR1	148	273.6	240.3	219	301.5	304.3	214.9	613.1	418.3	296.9	311.6	458.4	181.5	320.8	308.9	291.9	176	197.1	274.7	240	393.3	376.1	168.7	345.3	276.9	290.8	265.8	370.3	271.2	207.9	233.5	95.5	287.1	405.1	392.8	284	277.6	267.2	379.6	394	470.8	526.4	513.4	378.8	321	367.2	464.6	371.3	248.1
PSMD5	100	155.2	104	260.8	119.8	157.1	85	395.9	159.1	280.3	118	122.3	86	181.6	232.5	169.3	146.3	95.3	57	92.5	99.7	151.9	192.3	117	233.5	203.2	105.5	251.8	212.3	90.2	88.9	76.9	68.9	251.4	51	155.8	163.7	140.3	40.2	227.8	137	182	219.8	192.4	103	246.8	124.5	145.3	74.6
KARS	1220.3	3393.9	1316.2	1158.2	1614.7	993	963.7	1493	1439	1987.1	1563.6	1587.7	986.7	1728.7	883.5	962.8	1090	1072.4	976.3	1544.8	1233.7	739.6	1321.5	967.9	1057.6	1482	1074.2	1231.9	1449	1150.8	1457	1643.9	1375	1408.2	874.6	892.4	1739.2	1005.7	948.4	696	867.7	1060.7	1069.3	1662.4	1713.6	1391	1641.7	2367.2	1423.9
SETDB1	571.2	641.4	644.2	637.1	442.4	658.6	329.6	1071.6	517.3	534.3	637.6	567.3	799.5	465.5	652.5	513.4	397.6	472.9	597.1	725.5	697.9	602.9	622	494.5	612	588.9	450.1	536.8	1292.5	500.4	487.6	481.8	763.7	723.2	983.3	1186	638.2	671.9	692.3	659	828.7	584.7	1515.2	686.1	427.9	733.7	712.9	942.1	479.2
DOC2A	43.5	-45	-8.8	12.5	7.5	-71.1	-30.5	5.2	-46	69	-45.5	-11.1	-43.9	-7.7	24.8	-73	-6.2	71.2	29	54.9	44.1	-51.5	174	-36	76.4	-13.7	-13.7	-21	71.1	67.3	37.4	162.4	61	160.1	24.3	123.5	52.8	96.3	60.4	80.3	92.4	9	11.8	40.2	57	52.8	102.5	51	62.7
SAA1 /// SAA2 /// SAA2-SAA4	200.9	202.2	167.4	147.2	281.3	157.1	170.6	190	215.7	210.7	181.2	229.1	238.6	154.3	365.4	267.8	66.6	296.7	236	236	167	58.8	329.4	208.4	230.6	156	159	136	175.1	195.9	160.1	398.5	335	265	154.8	160.5	170.6	310.4	278.6	312.9	172.9	157.1	194.4	121	186	210.5	234.6	255.6	126.6
NCBP1	-67.2	-41	-11.6	-3	-23.8	-30	-5.8	-0.5	-30.2	-9.3	-16.3	41	-24.9	-14.7	197.1	-6	-7	-58.5	2	-53.8	-19.2	90.7	-1.9	-26.4	-6.8	-2.1	-8	18.9	-44.6	-40	-29.9	-12	19.8	152.6	-43.5	37.6	16	-67	26	-43.2	59.3	3	53	48.5	41.4	24.3	-36	-40.5	-3
AARS	823.9	1995.8	1307.9	1009.8	1389.3	865.7	961	1032.7	1287.2	1237.4	1212	1317.4	1517.8	1015.4	873.6	826.6	1145.5	745	852	902.4	1225.8	1234.1	1486	986.7	1351.7	1388.2	849.3	789	1414.6	659.4	1107	1043	1396.9	1433.6	1115.6	903.7	1009.7	982.8	884.6	1424.6	1259.3	1099.1	1151.4	1148.9	1045.2	1281.9	654.2	2119.3	742
HLA-A	9787.4	8760.5	16321.7	13701.7	20446.2	13519.1	16927.6	8845	7941.1	9895.2	14278.9	7191.3	9934.9	18682.4	13771	12427	12138	16536.2	12777.1	9373.7	8888	11743.1	7745.2	22627.8	11567.7	15062.5	11033.3	3008.3	11354.9	11357.1	11780	10643.6	9969.2	8080.4	4914.9	9489	8875.5	11108.2	10351.5	6753.1	11765	11219.2	9823.3	6628.7	15674.1	9085	5926.8	14056.8	13847.1
ADRA1A	36	16	56.3	46.2	41.6	27.2	37.4	116.9	68.5	31	32	33.2	50.8	58.1	98.8	28.2	102.2	32	135.4	80.3	120.6	40.7	76.7	59.7	21.8	39.9	52	49	61.6	50.8	32	55.5	69.7	98	66.2	112.5	36.2	26	96.8	84.1	22.7	41	9	42.6	50.8	77	31.1	84.1	57
PTPRJ	-6.5	16.7	41	-4	16.8	14.2	13.9	26	62.7	19.6	32	42	32	37.2	128.3	-5	4.1	31.1	10.6	28	6	-19.9	42.3	90.2	-20.1	21.6	11.8	16	9	36.7	6.7	-12.5	-5.9	-3	39.9	3	-70.1	35.2	50.2	-1.3	0	16	3	-1.8	70.2	13.2	28.6	50	40.2
RNASE4	218.1	146.8	144	504	1599.3	264.1	314	277.5	326.1	179.6	406.3	241.3	527.8	242.2	727.5	535.8	55.3	361.4	418.8	429.5	486.1	312	282.5	1355.1	320	731.4	250.3	109.5	458.1	244.1	646.4	70.4	159.1	190.8	238	133	276.1	322.7	714.3	592.7	232.5	219.5	335.8	414	253.1	288	552.3	651.3	104.4
PDGFRL	157	153.3	152	93.6	28	215.7	93.6	326	148.3	336.4	101.6	307	369.2	78	392	10.6	166.7	114	39	245.9	99.7	25.2	11.8	58.3	110.7	86.2	164	116.5	72	206.9	81.2	135.6	54.9	39	493.6	72	21	281.4	90.5	405.3	169.7	310.5	85	158.9	18.5	310	71	-5.3	128.3
RECQL	60.6	28	72.9	72	67.6	81.7	41.7	76.7	65.9	55.3	72.9	53.4	26	91.3	9.5	10.6	-5.9	54.9	30.5	42	56.3	20.1	-7.7	48.5	-1	20.4	66.8	72	30.8	49.7	26	44.1	48.5	92.4	76.7	89.1	104	10.1	83.5	84.1	198.7	157.1	100.7	154	62	63.7	56.2	57	110.5
DBET /// DUX4 /// DUX4L1 /// DUX4L2 /// DUX4L3 /// DUX4L5 /// DUX4L6 /// DUX4L7 /// DUX4L8 /// LOC100288289	438.2	368.8	310.5	351.4	356.9	242.2	438.6	290.3	340.7	328.6	433.8	435.2	497	310	1125.6	774.7	1553.6	689.4	746.6	406.3	379.5	777.2	606.3	401.3	593.7	475.4	331.3	333	417.5	223	477.2	695.8	480.7	475.3	447	414.9	323.2	350.9	428.6	470.3	277.9	370.2	272.1	306.8	372.3	381.4	461.8	731.4	365.8
FKBP1B	185	220.6	202.2	265	709	181	285.3	48	249.7	132.5	258.6	342	304	211.1	76.7	215.4	52.3	236	279.2	146	249	422.7	149	781.8	150.1	396.1	335.3	171.2	195.3	236.3	274.2	70.9	96.2	284.9	268.4	372	1024.8	158	166	141.7	250.9	277.3	239.4	217.6	227.3	157	130	16	218.3
PSMD8	2700	2965	2133	2454.6	1397.6	2290	3001.8	2631	2296.5	3613.9	2965.7	5540	2585.5	2780.7	3382.1	2433.5	2327.9	3376.1	3714.8	1783.5	2531.2	3084.9	3871.3	2801.1	2507.7	1613.6	3308.7	2300.1	2600.8	2522.8	2025	3734.3	3839	1982.8	2131.9	3323.5	2621.2	2282.5	2875.9	2375.3	4724.9	3739.8	1491.2	1387.7	2463.1	2186.1	1945.8	3034	2900.3
PSMB7	633.8	759.5	702.4	959.2	786.9	731.4	622	1086.5	874.1	1215.5	772.4	1050.2	479	1130.8	839.7	698.9	383.4	732	565.7	503	892.6	688.6	985	844.1	1191	1291.6	663	1147.3	813	583.5	1326.7	519.3	961	1168.1	461.4	844.4	1130.3	963.1	570.4	1539.6	936.2	1319.8	862.9	1174.7	967.6	1617.8	824.3	832.9	1236
MCM3	234.3	328.6	415.2	254	284.2	217.3	354.2	398.7	188.9	389.9	418.3	258.8	248.3	379.5	165	280.6	111.8	413.8	244.9	283	217.1	190.8	202.6	245.9	237.3	397	252	497	286.2	372	290.9	209.6	360.5	1100.2	463.9	497	484.5	597.2	342.8	423	966.2	467.8	388.8	450.4	250.3	429.8	237.7	270.2	927.5
RANBP1	727.3	747.5	1088.3	563.6	735	505.3	937	944.6	442.3	1429.1	889.1	5968.6	598.6	1131.4	623.5	635.7	10.4	1071.5	780.5	618.5	536.8	676.6	562.5	798.2	945.2	718.2	697.5	564.4	701.8	761.2	553	624.2	921.4	1008.2	508.3	483.1	3426	1055.5	257.3	3672.8	927.4	926.2	585.2	1014	744.2	782.3	757.1	672.8	681.4
TBXA2R	176	79	105	3	141.8	65	111.1	45	17	150	69.4	52.7	-6.1	21	1.4	174	435	186.8	66	70.2	78.2	74.5	132.5	36.2	186	123.5	50	92	60.4	84	196.2	8.6	124	121.3	52	-3	9	199	41.4	3	19.3	0	-45	68.5	119.7	-5.8	100.7	92.4	22
FASLG	111.8	61.4	43	28	36.7	44	80	122	47.3	66	42.6	45	38	103.5	130	59.7	342.7	64	46.8	43	45	87.3	40.6	26	16.6	62	23	52	-6.5	53.4	125.4	41.3	61	55.1	45	53.7	42.6	92.2	10.8	24.3	57	-5	28.4	48.5	124.9	33.8	68	27.7	70
PTGIR	132.3	160.3	120	165	199.3	194.2	163.7	130	117.2	123	174	204.9	170.2	144.9	303.1	189	403.9	273.6	271.2	140.3	144.9	171.2	180.2	141.8	210.2	115.5	159	94	226.5	144	120.8	197.5	35	89.1	108	99	82.4	0.2	185.7	73.8	69.4	120.8	106.2	159.9	147.5	53.7	70	80.3	78.1
PTGIS	210	207.6	136.1	152.6	214.1	149.2	265	108	142.1	224	141.7	170.8	174.9	152.4	-47.7	283.4	100.6	258	242	133.7	118.9	164.6	138.9	226.6	183	182	164	148	168	150.5	257.1	314.9	262.1	176.3	83.5	185.4	119.1	155.8	225.7	175.8	143	179.3	118	130	139	150	129.1	154.2	144
COL19A1	-93	-64	-96.3	-79.9	-91.6	-77	-97.4	-129.8	-83.7	-54.3	-107.4	-96.6	-75.7	-99.8	-28.9	-52.6	-62.4	-51.8	-51.7	-50.4	-63.8	-29	-29.3	-109.6	-122.4	-102.3	-80	-8	-110.5	-6.5	-108.2	-92.8	42	21	5	-25	-49.5	-31.9	-84.1	14.8	17.7	-3	-80.8	-55.4	-64.3	-77.1	-65	-29	-50.1
POLR2E	1439	1360.6	1175.9	989.5	798.7	1341.4	857.7	980.4	1114.3	1273.1	1022.1	1450.3	1133.1	1043.2	765.7	1050	115.5	850.5	1015.2	986.3	655.3	841.9	811	1180.7	1373.3	1138.2	1186.6	1107.5	1033.2	1140.8	835.9	1216.4	957.3	905.8	1406.3	1055.1	1006.8	769.7	807.6	974.8	936.8	1074	965.7	879.8	1069.5	1123.6	763	976.5	1121
AP3M2	120	84	71.1	265	246.7	211.7	103	441.6	89	196.4	106.2	110.7	91	209.4	-3	71.2	-6.2	213.6	52.6	98	101.3	71.4	3	419	42	60	185.2	119.1	133.5	79	66.6	42.2	100	180.9	169.1	108.9	109.8	188.9	100	73.8	184.7	111.6	166.5	159.9	102.2	265	106.2	24.3	112.2
TOB1	139.3	287	308.6	892.7	541.6	278.8	273.8	2321.1	252.6	188.1	138.2	100	256.2	221.3	600.5	661.4	1072	929.7	814.4	900.4	961.8	322	927.2	358.6	480.6	421	196	518.2	459.7	347.2	753.4	385.1	257.3	515.7	1564.2	317	856.1	671.9	1299.9	275.5	566.5	601.7	2659.7	697.5	355.3	2174.4	931.8	1145.1	1930
PMS2P3	67.6	117.2	139.6	161	96	185	72	443.9	92	223	147	149.4	93	211.9	112.7	86	111.8	112	128.8	150	122.3	100.3	230.8	158	52.7	75.9	200	93	170	141.2	72	87.1	101	148.3	101.3	220.9	223	71.4	100	92	177.2	99	204.2	197.2	140	223	134.3	266	269.9
GPR176	-15.9	16.7	14.2	-2	-3.7	-4.4	-7.7	1.5	52.8	-40.2	-7.7	-18.8	38	23	-20.4	25.4	21	86.9	-29.5	18.5	-23.8	99.5	-2.2	6.6	19.8	-12.4	44	-16.9	-1.3	24.1	-6.5	9	25.3	86	60	26	0	-53.9	-9.4	50.8	-13.3	77.2	-33	-5.8	21	17.2	42	54.1	88.9
ARID4B /// RBM34	79.9	144	132.6	168	104	101.6	108.8	207.1	103	142.7	114.4	195.3	124	150.5	144.9	58.8	186	117	61.6	158	96	398.6	131.3	162.4	141.8	141.2	99.7	124.5	171	184.7	145.1	49.2	117.1	139.8	108.9	269	217.6	172.8	90.5	240.1	103	171	171.2	293.1	137	186.8	221.3	205	166.5
LZTR1	251.6	179.3	197.5	223	226.8	231.3	196.7	181	152.6	239	194.7	321	216	191	174	116.3	237.7	151	182.5	159.1	180.6	173.1	71.2	200.7	255.1	190	188.4	164.6	251.2	201.8	95.3	92.2	169.4	90.2	219.6	149.4	266.5	360.6	103	390.3	202.4	164	214.9	197.2	101.3	203.2	182.5	95.8	148.3
PMS2P4	-13.4	0	-19.4	-16.1	-14.4	-0.6	-21	-63.7	-34.8	-14.2	-13.1	-36	-12	-37.4	94	0.8	202.2	25.3	-40.6	-10	-17.3	55.8	113	-26.4	3	0.7	-12.4	-11.4	-17.7	-9.3	5.3	52	-3	44.1	10.2	44	18	-11.8	72.8	-29.8	-47.1	-23.5	-55.5	32	-3.9	18.5	-9.1	32.9	-5.3
PMS2P5	-72	-29	-7.7	-14.9	-49	14.2	-64.2	-136.7	-10	-44.3	48.5	27.2	-68.8	42.6	50.9	-23.5	-27.9	10.8	2.5	58	9	108	-6.1	-38.2	54.1	-54.7	-19.8	-3	37.8	26	-70.3	3.4	67.3	-26.3	8	26	-10	-12.6	48.5	20.2	53.7	-39.2	19	20	11.3	-31.5	-27	78	-11.2
GABRA2	63.2	45	7.5	14.2	43.3	23	73.6	55.1	46.2	54.5	14.2	-2.1	27	7.8	47.7	11.3	240.9	34	37	35	19.3	37.8	26.7	24	-31.6	23.2	-4	48	14.8	28.6	43	42.2	12.9	27	-8.4	-5.6	65	19.1	45.9	45	6.4	1	34.8	154	39	40.2	43	17.1	26
PSME4	411	474.4	473.7	360	306.6	445.6	512.1	600.3	508.7	350.6	544.6	904.8	515	507	399	297.7	601.9	435.2	475.2	419.2	349.5	600.8	363.4	437.7	257.4	472.9	382.3	431.6	449.4	495.1	423.3	568.8	431	492.3	271.8	725.9	616.9	526.6	564.2	623.5	445.1	617.8	504.9	526.4	404.8	616.8	378.8	315.9	446.3
SYT11	45	56.2	65	54.9	21	66	27.5	67.6	118	100	67.6	16	78	68	48.8	62.3	47.9	22.4	52	34	80	-33.4	137.6	70.8	72	66.8	82.4	48	52.7	53.4	53.2	60.6	96.2	73.8	-4.6	78	37.6	29.8	124.5	62.3	5.6	89.1	66	49.7	123.1	74	75	41.6	74.6
NT5C2	142.8	280.3	237.5	296.6	225.9	145.8	114.2	174	230.3	271.8	187.6	216.2	128.3	276.5	191.8	168.4	284.2	260	206	301.1	260	136	415.1	225.7	407.2	313.3	168	384.6	317	231.6	219.8	394.1	380.8	319.4	409.3	378	317.8	216.4	136.5	221.1	487.5	331.6	371.9	578	266.8	575.2	321.9	212	466.5
ITIH4	412.4	324.8	263.4	291.2	337.9	247.4	456.3	732	504	275.2	389	387.7	515.8	339.7	571.5	369.6	728.7	432.5	500.3	388.4	406.4	521.5	505	368.3	450.6	556.8	277.3	283.2	333	391	372.2	709	441.4	430.6	357.5	415.7	355.5	399.7	514.2	541.7	240.1	445.7	261.5	327.1	457.9	442.5	388.7	432.7	354.5
PPOX	159	194.6	136.1	201.2	109.8	162.2	58	102.5	146.2	94.2	135.8	150.5	150.1	118	355.7	56.4	209.4	142.9	147.5	199.8	131.2	29.7	106.2	83.5	98.9	110.5	112.2	140	308.7	123	118.9	9.5	43.5	195.9	145.1	122.4	178	174	124.5	124.5	142	130	405.3	225.4	90.5	254.5	189.1	235	178.8
CUL7	710.9	426.4	267.8	329.8	316	317.7	304	205.2	359.7	284.6	390.6	371.3	265	196	985.4	380.4	658.7	535.5	434.5	419.2	405.6	637.7	305.2	349.8	478.8	405.2	332.1	388.7	458.1	331.2	218.1	356.6	355.5	254.5	496.2	628.8	328.6	298.5	464.9	397.8	412.3	447	624.5	390	330	473.9	521.5	471.6	339.8
CYFIP1	610	590.2	423.6	847.5	1126.4	907.5	612.1	722.2	925.8	683.3	604.7	532.3	885.6	992.2	608.1	708.1	475.2	675.7	972.9	733.8	741.4	1217.7	616.8	820	497	870	805.2	866.3	673.8	887	733.9	912.9	737.6	624	796.5	658	932.3	945.4	1171.5	384.6	761.9	808	1047.1	935.6	969.9	777.5	1060.1	495.3	653
E2F3	223	310	320.9	159	200.9	246.5	126.4	228	254.5	220.2	247.6	322	170.2	200	49.3	167.4	491.9	253	237	267	201.8	235.4	271.4	172.2	227.8	298.3	203	327.3	110.7	324.5	188.1	393.2	373	348.9	358.3	615.3	537.7	416.4	307.7	84.1	354	385.8	321.1	356	266.8	356.3	614.3	78	392.1
RAD21	370.1	930.2	646.6	337.1	507.8	463.7	240.9	849.1	429.7	892.4	1062.9	816.7	382.6	413.6	515.8	298.6	477.8	504.7	802.1	614.2	651	227.8	448.1	382	514.7	428.6	412.2	551.6	307.7	854.8	422.5	427	609	1066.5	1241.8	1058.5	1356.2	482.9	470.2	1400.7	1213	837.7	669.3	745.8	731.2	1016.3	632.4	417.8	672
PPWD1	296.4	211.7	147	280.3	283.2	252.7	161.4	426.3	310.7	332.5	265	257.1	218.4	354.1	62.5	140.5	84.1	211.1	133.2	274	314	48.5	70.4	195.3	117.1	114.7	196	206	253.1	199.3	349.9	56	244.9	197.6	324.2	207.1	227.3	174	217.9	306.6	352.7	228	279.2	290.6	222.1	198.5	224.1	200	220.2
NCAPH	114.9	120.8	131.8	72.9	67.6	68	76.7	135	71.1	227	103.5	207.7	109.8	163.7	148.7	71.2	379.8	30.3	49.4	53.4	63	26.5	73.8	106	85	176	111.3	110.3	47.3	140.3	116.3	237.3	68.9	160.1	35.5	139	197.5	262.9	-2.4	112.2	213.6	181.1	49.2	127	132	78	71	80.3	153.7
SEC24C	502.2	731.9	661.4	814.8	538.5	954	348	317	791.6	840.7	545.4	905.5	395.7	487.8	420.5	456.3	274.6	576.8	383.9	656.4	814	368.6	654.1	459.3	1259	634.2	562.7	854.1	961.9	544.1	449.1	476.3	551.7	475.3	916.3	820.9	868.1	422.7	426.2	590	903.3	571.2	711	998.8	715.5	1162.2	451.6	627.2	687.5
S100A11	4278.1	7101.5	6332.4	4320.9	5930	5699.7	6937.6	5146	5464.7	5717.3	3027.9	5315.8	2864.3	5135.9	8552	3723.8	4446.7	4853.6	5416.2	5729.7	4717	7712.9	4161.6	7571	3850.2	3953.9	5502.7	3043.5	7509.9	6380.9	3062.3	6972.9	9590.9	4578.1	4966.3	3009	458.7	3999.5	12388.7	2018	4174.7	7019.3	6835.6	2944.6	5422	6078.7	11522.6	3107	5342.7
KIF22	-26.5	19.6	107	-84.2	-51	42	75.9	-52.2	-78.8	216.4	102.5	58.3	-58.9	-22.2	104.2	-53.2	9.7	-8.7	-70.6	-7.4	-33.2	-8.6	-70.9	23	27	3	-47.8	-26.4	53.4	6.4	-8.2	125.7	149.6	232.5	21.8	94.7	121.3	-45.9	-28.1	-0.4	335.2	134	117.2	84.1	33.2	85.8	58	74	78.1
KIAA0087	6	-0.8	-14.7	-19.8	-18.8	-1.8	1.8	-6.8	21	21	-14.7	0.4	8	21	58.2	-3	9.5	28.6	-22.3	11.3	-9	67.3	-2.2	19	3	41.6	5.4	-16.9	-21	-29.8	18	-11	-88.3	-28.9	19.3	-14.9	14.2	42.3	27.5	1.3	22.7	-27.2	-25.5	-3	-4.8	35.5	-7.4	0.5	12.5
MESDC2	15	-25	2	29	1.5	-15.5	39.7	4.6	20	10	0.6	-55.4	3	-22.2	151.5	6	52.8	-27.8	-41.9	11.3	-5	18.4	22	17	3.7	17.7	-29.1	-5	-6.5	24.1	-14.3	-15	16	26	-33.5	-46.5	-6.5	-10	-61.1	-11	-24.8	-64.4	-30	26	-10	-24	-30	8.3	14.2
BRD2	722.5	982	798.5	599.1	696.9	667.5	895.3	428.6	506.4	577.1	996.2	639.8	668.3	415.6	690.2	817.4	681.8	829.4	610.9	906.4	665.5	697.9	583.4	1087.5	647.4	905	771.5	622.9	1416.5	709	855	619.9	573.4	362.5	694.8	444.7	551.5	456	502.2	534.3	377.3	413.7	450.7	537.2	726.6	1056.7	378	712.2	1452.8
GANAB	707.2	879	1082.2	1207.6	644.6	1113.4	907.3	652.4	1098.4	1681.9	1028.6	1559	1043	833.3	700.3	907.1	848.5	1079.6	1306.2	1154.2	1169	690.5	1123	725.5	1120.9	732.4	1012	798.3	1097.6	1034.5	933.4	1133.4	849.5	414.9	872.6	680.5	1218.3	467.5	1087.5	1387.1	872.4	950.9	694.5	748.9	972.8	1375.5	656	1468.8	1329.9
RFTN1	2190.4	2127.6	1445.6	2325.8	1119.6	1188	1237.3	984.2	1143.9	670.9	1630.9	1052	1772.8	941.5	1408.5	1826.5	1561	1323.4	1466.9	2053.5	2805.2	1058.2	2633.3	784	1586.6	1456.9	904.5	3496.7	1155.9	1419	1176.7	1154.2	783.8	684.6	3376.4	1156.4	467.8	1174.8	1098.7	1150	856.3	847.2	1204.5	755.6	1414.9	894.4	665.5	2845.3	1144.5
EMC1	16.7	28	46.4	63.9	33.2	79.9	-3.5	37.2	28	80	65	40	37	37.2	-31.3	31.2	55.9	-20.3	42.4	54.1	52	78.5	36.5	50.8	16	60	29.6	43.8	53.4	21.6	13.5	25.3	15.2	-13.3	58	82.4	73.8	45	53.2	54.5	30	60.4	80	27.5	77.4	82.4	21.8	21	85.4
DCLRE1A	49	57.9	62.3	59.3	82.4	19	121.6	80.1	60.4	78.1	79	72.9	54.1	78	173	45.9	245	41.6	29	26	40.7	66.8	109	39	94	98.8	40	57	80.1	46.2	104.7	124.9	107	175.1	66.2	115.3	217.6	65	31.2	180.2	152.4	71.1	49.2	236.6	34.3	74	53.7	62.7	122.3
DNA2	130	163.7	180.6	166	169.7	114.7	245.9	251.1	119.8	239	121.7	211.1	186.2	149.6	87.2	55.8	394.9	160.1	254.5	143.1	116	322	286.2	174	230.6	155	138.6	156	152.6	133.7	190.9	218.5	241.2	196.7	206	200	230	253.5	153.7	319.9	244.8	179.3	178	237.4	113.5	223	102.5	182.5	226.5
GPD1L	800.7	480.1	371	1666.5	447.8	401.6	267.7	862.8	446.3	394.5	806.5	283.6	485.5	824.9	505.8	525.4	447	605.4	736.3	950.1	1191.1	365.8	970	769	614.7	500.6	314.9	978.1	1267.2	435.8	376.1	226.8	529.3	466.8	1229	1107.3	189	243	327.3	292.1	583.8	301.1	641.5	357.5	295	693.4	254	1017.5	240.4
MBTPS1	384.9	692.6	598.2	488.7	631.7	403.1	322.8	277.5	389.5	232	770.8	381.2	422.2	304.7	382	346.1	71.2	607.2	197	288	361.1	416	687.2	381.2	198	551.9	269.1	536.8	433.3	224.9	473	170.4	380.8	425.1	406.7	366	521	-12.2	168.3	594.4	579.2	480.8	464.6	839.9	198	642.8	321.1	876.7	425.5
CEP57	96.8	116.3	199.4	233.5	131.1	188	210.5	227	73.8	238	158	400.5	70	197	322.7	116.3	115.5	224	138.6	186.4	127.4	-44.8	319.5	181	85	127.2	169	252.7	280.9	224.9	190	88	101	95.8	198	159.2	163.7	98	112	205.2	286.2	180.2	152.4	183	137	155	89.1	216	190
NEDD4	77.2	13.7	98	62.7	69.4	39	65.8	172.9	53.7	261.9	68.5	65	53.4	37.2	213.6	69.7	187	70.4	10.6	48	85	45.6	107.1	59.7	103.5	128.2	16	96	74	40.7	65	94.7	26.9	49.7	66.2	110.7	198.5	64	107	66.8	52	120.8	69	147	48.5	22.7	111	50	47.3
RANBP2	108.8	152.4	164.6	223	124.5	154.5	131.2	269.2	218.1	126	156	191.1	118	179.1	121.4	124.5	151	92.5	153.3	190	173	287	89.1	184	161.7	166	99.7	177	174	151.5	110.5	176.1	158	198.4	218.8	279	318.5	84.2	184.7	267.9	250	257.7	336.6	322.4	151	280.1	199.6	164.2	220.2
LOC101930150 /// NF1	24.1	4	2	4.2	-7.2	-3	32	7.9	16	11	14.2	14.6	22.7	5.4	-0.4	38.1	86.3	16	3.8	-3	-19.2	54.1	6.2	-5.3	21	19.9	1.8	7.8	21	9	5.3	1.6	-1.8	16.7	14.8	0	-23.5	-21.4	29	23.5	52.8	34.8	-14.1	0.6	8.1	-13.1	17.7	35.5	10.8
RCN1	196.7	455.9	577.5	202	177.4	1344.6	528	143	725	266.7	758.2	345	278.3	435.2	273.3	171.2	20.4	685.1	996.6	426.4	383.4	441.1	265.9	175	646.6	378	909.3	177	147.2	645.5	234.4	267.9	244.9	137	91.3	360.9	566.7	371.2	407.8	592.7	423.6	680.6	141.7	453.1	553.8	676.3	125.4	218	1243.9
METAP1	558.3	497	470.3	861.7	710.6	533.5	373.6	694.6	627.4	1007.4	971.2	669.6	540.6	726.3	944.1	500.7	412.7	453.2	582.3	826	588.6	643.3	521.7	622	522.2	738.5	731.2	800.6	701.8	744.1	544.3	350.6	596	381.4	614.6	805.9	771	668.4	577.6	930.8	544.4	775	942.6	587.3	694.7	1230.6	749.3	581.2	707.3
NUP93	181	453.5	299.2	206.8	195.1	210	232.5	152.6	240.3	351.5	315.2	255.3	157.1	350	277.9	128.9	202.2	77.4	191	228	148.7	362.1	58.6	220.6	148.4	292.7	206	207.5	124	172	208.4	256.2	266.8	190.8	218.8	112.5	230	71.4	62.7	307.7	172.9	250.3	178	300.8	260.4	237.3	141.8	197	397.5
RAB21	234.3	388.1	366.8	255.7	424	378.8	299	638.9	480.3	566.1	304.3	588.2	265	394.9	241.9	252.2	72	239	221	321.2	422.3	325	286.2	370.9	287.2	415.2	368	359.2	640.6	359.1	330.9	352.3	390.8	568.4	296	471.1	541.3	286.9	425.4	595.3	460.5	533.5	426.3	692.1	397.2	420	518.4	282.8	535.8
PLCL1	64.1	57	36.2	55.6	50.8	50.6	74.3	5.2	41	74.6	86.2	42	36	46.4	90	66.6	104.3	52.7	76.4	64	85	81.1	79	27.5	34.3	131.9	59.7	51	39	103.5	51.1	106.3	58	81	52.8	18.5	27.5	56.5	63.9	-9	46	55.3	85	42.6	40.2	26	43	54.9	32
CRIP2	2124.5	5930	1680.2	1375.6	5727.4	3156.4	2539.5	3587.5	1067.3	2813.6	1316	1873	1605.9	2196.6	1563.1	2479.8	1444.5	5992.4	2786.8	1266.6	2213.5	2916.8	6924.8	2369.2	3555.5	1675.4	2078.4	1428.4	1978	1945.5	2397.3	2468.2	1303	1612.2	1638.2	1287.6	716.5	2634.5	3484.4	1534	3656.2	3987	3579.2	1198.2	1729.9	2655.2	2696.9	2517.3	1012.8
PIGB	85.3	85	120	149.4	100	100.7	128.8	102.5	159.1	96.8	99.8	103	108	90.2	141.7	106.9	59.4	112	197	179.3	150.5	202.2	175.2	92.4	71.1	142.1	100.5	143	126.6	102.5	183.4	76.2	100	115	52	92.4	84.6	104.7	109	46.2	100.5	109.8	115.5	220.7	99.7	116.8	190.8	141.2	118.9
SNRK	230	271.7	242.1	246.4	324.5	281.9	95.8	262.7	335.2	214.5	258.6	192.1	157.1	213.6	46.1	351.8	6.8	282.2	220	202.4	392.6	235.4	70.4	283.4	200.4	157	229.2	307.3	176.1	276.5	488.7	85.3	175.1	282.8	320.1	194	241.3	350.9	313.9	-12	430.6	377.3	438.1	230.2	281.8	116.8	292.7	179.3	266.4
VPS72	1789.6	1987.3	1413.1	1096.5	1317.1	1722.5	1194.8	2412	999.7	1839.5	1444	1940.8	1572.4	1065.1	2586.9	1379.2	1214.5	1574.7	1861.5	1661.5	1335.6	1859.4	1767	1395.9	1755	1670.9	1382.1	1331.8	1888.8	1617.6	1385.6	1496.1	1983.2	1390.1	1437.6	2419.5	1260	1578.9	1717.2	1963.6	1398.8	1060.7	2324	1230.9	1182.1	1555.9	1345.3	1847.8	1283
ACADVL	1418.2	1195.8	1165.9	1150	834	1094.4	1670.4	981.2	1428.5	740.9	926.8	891.2	1832.9	890.5	1490.6	1361.1	349.5	1732.6	1903.9	964.4	1339.5	1082.7	2905.1	965.2	1322.3	1517.8	1336.2	1675.3	1852.9	1368.2	1796.2	1022.3	667.7	1000.7	2363.7	2470.1	792.8	1079.4	778.3	900.6	855.6	1368.5	920.4	1430.4	754.3	2706.5	880.5	1962.2	1161.9
CCL17	163	142.8	89	162	113.5	97	251.6	150.5	175.1	203.6	60.4	123.1	96	274.2	377	185	598.4	192.7	212	225	105.5	131	287.1	126	390	150	273.2	123.5	381.8	189.1	288	222.1	129.1	172.9	137.5	117.1	36.2	270.5	211.1	115.5	103	94.7	101.6	98	195.3	77	87	174	106.2
XCL1	-33.6	-42	-53.4	-44.4	-5.8	-44.8	10.4	-6.2	-17.7	-36	-33	-3	-58.1	-46	-21.6	-26	26.8	-29.2	-43.2	-56	-42	-3.3	-6.9	-52.7	3	-2.5	-26.8	-36	-6.5	-44	-5.2	-58.9	-25.1	-6.1	-48.5	-83.1	-22.2	52	-44.9	-50.4	-94.3	-64.4	-5	-22.7	-31.7	-56.6	0	-7.7	-43.1
GRB7	363.7	415.4	246.3	390.9	490.3	328.1	330.6	256.9	370	447	427.2	322	211.4	380.2	495.9	271.4	169.6	343.4	429.8	272	340.5	280	593.8	449.5	365.1	268.3	429	387.9	363	302.1	385.3	110.1	244	365.3	567.5	430.6	597.3	187.9	349.7	248	424.9	268.3	581	251.2	136	391.8	483.1	401.4	430.4
KIAA0100	371.6	270.8	305.8	360.9	367.5	353.5	254.5	390.3	476.4	224	507.8	366.3	608.1	221.3	428.1	329.6	-44.7	534.6	661.7	496.1	599.7	461.4	411.8	363	512.1	170	637.1	387.1	544.1	588.5	174	91.3	163.7	118	284.6	288	359.6	23.5	310.8	546.7	264.1	325.6	472.7	297.4	492.5	500.5	299.2	713	273.4
CKAP5	370.1	508.2	535.8	371.1	360.2	381.1	308	335	507.1	622	436.7	1030.1	385.7	622.8	461.8	350.8	340.5	447	366.9	334.6	284.2	296	172.9	386.9	384	458.2	535.5	572.4	513	345.5	299.6	367.7	423.8	524.3	519.6	635.5	820.7	491.9	398.1	893.9	752	573.7	528.7	472.7	619.7	540.8	354.6	376.3	653.9
CMTR1	482.5	550	331	508.9	478.7	472	634.7	368.9	456.5	509.7	834.2	648.8	410.2	499.9	478.8	606.6	90.9	725.1	572.2	411	501.4	118.9	519.1	494.5	457.9	505.1	493.9	413.2	495.4	394.1	553	377.1	446.2	719	468.2	566.3	728.1	1016	531.3	609.6	709	642.8	647.8	484.2	545.5	493.9	409.5	542.3	625.4
CCT5	782.4	2552.7	784.7	727.4	807.4	1034.2	945.8	878.2	1395.6	2289.6	1144.4	2743.2	732.9	2201.1	243	664.1	680.5	1142.9	1982	749.4	587.7	310	657.2	892.2	619.3	724.3	915.6	1159	943.4	996.2	598.3	1088.7	1476.7	1774.8	1206.2	1817.5	2519.7	542.9	764.9	2616.4	1325.7	1506.2	1214.1	1589.1	1025.2	1036.9	1361	1036.3	2450
PUM1	385.8	799.8	776.1	1013.2	658.2	780.1	485.1	859.1	729.4	725	817.6	760	561.3	535.3	419.5	482.6	175	660.4	564.8	930.2	837.5	350.8	684.1	558.2	606.5	538.3	595.9	806	838.4	739.4	479.3	494.8	556.9	1061.4	935.2	983.6	1086.2	592.2	693.1	930.8	1089.2	1021.5	1029.6	845.4	537.1	951.4	998.4	970	808.7
LOC100506403 /// LOC101928269 /// RUNX1	590.6	280.3	308.6	562.7	356.9	899.8	286.2	859.1	327	241	438.2	263.2	429.8	453.9	194.4	209.4	173.3	243	411.8	452.4	354.9	656.2	265.9	412.3	418.8	103.8	603.6	526.2	350.4	463.7	239.2	24.2	419	339.8	416.1	259.7	100	341.1	396.5	213.6	477.2	615.2	573.4	505.3	196.2	493.2	488.7	218	56.3
PSMD1	520.1	954.2	619	625.8	636.5	717.8	601.3	703.1	1061.2	714.6	624.2	964.5	625.7	559.6	358.6	393.3	635.6	620.2	685.4	326.2	512.5	864.8	488.5	968.6	656.5	805.7	718.9	643.5	724.9	587.7	554.9	374.6	970	795	430.1	734.4	1315.1	471.4	616.7	885.5	630.6	1275	562.6	1041.7	627.7	976.7	730.6	431.4	910.3
PRDM2	95.5	134.7	183.4	291.2	122.6	221.4	128.8	248.8	204.3	64	190.9	142.7	144	89.1	252.4	90.5	298.9	154	73.8	115.3	109	28.3	113	129	89	142.1	128.2	182	218.5	133.7	109.7	98.8	102	163.3	191	134	81.2	240	168.3	168.3	176.1	199.8	241.2	147	111.6	180.4	114	234	129.1
MIR7703 /// PSME2	1718.1	1556	1305.4	757.1	1803	1482.2	2946.5	1901.6	1870.9	3846.6	3244.6	2226.3	1496.7	5478.7	436.6	1211.6	2278.1	1624	828.2	1290.8	1385.3	1258.3	564.6	1532.1	2661.3	1581.4	1227.9	1350.6	1050.3	2174.8	982.5	1739.5	3469	4642.6	925.3	1495.6	2086.8	3174.6	1223	2319.4	3856.9	4128.6	2635.5	1448.7	3946.2	2921.3	1308.3	1850.6	2982.1
ADIRF	1229	454.3	437	941.5	4167.3	1114.7	802.3	650.7	604.2	350.6	393.7	368.8	696	775.7	952.5	3337.7	1996.9	1329.5	1171.5	871.6	1349.8	1268.9	1408.2	392.5	580.1	406	2219.2	863.6	910.5	527.3	2040	738.8	391.8	405.1	617.4	430.6	1272.1	738.7	658.8	321.8	220.4	589.8	250	359	960.1	540.1	435.3	1362.3	861.8
ADIPOQ	58.8	63.2	56.3	24.8	72	68	128.8	129	65.9	66	65.9	67	82	50.6	394	79	241.9	63	131.1	78.2	45	599.8	142.7	73.8	50	82.6	43	51	50.8	130.9	77.4	99.7	99	146.2	108	77	43.8	185.7	109	73.8	24.3	70.2	63.9	33.8	52	17.2	47.6	63.9	66
PDE6H	73.8	60.6	58.3	67.6	50.8	50.6	73.6	78.2	80	66	60.4	89	79	72	21.3	59.7	176	52.7	44.1	20.2	29	40.3	64.2	67.3	43	55.3	42	67.6	41.4	54.9	69.7	64.3	17.9	26	30.8	52.8	108.9	223	24.8	50.8	76.4	29.6	83	78.1	45	27.5	32	100.2	21
LIMK2	195.1	172.9	352.2	215.7	244.8	185	358.6	278.6	376.5	43.3	33.4	303	52	307.3	481.1	284.3	153.3	373.3	264	191.8	240.1	485.5	214.5	793.8	287.2	118.9	197	268.2	80.1	273	272.4	302.5	205.1	564	172.8	210.2	367.8	-36.9	211.9	246	372	524.2	311.6	348	318	411.8	401.8	224	363.4
TIMP3	611.8	193.8	238.5	344.4	242	1104.2	301	432.4	335.2	164.2	402.4	246.5	444	358.9	238.8	443.5	463.7	382.8	273	421.3	505.1	332	248.5	161.6	599.2	265	838.8	375.2	384	648.1	288	574	935.2	317.8	254.5	105	258	446.1	512.7	427.3	250.9	394.2	374.6	301.6	807	126	776.8	1417.8	138.6
PPFIA1	133.5	204.5	190.9	188.1	264.1	184	73.6	266	174	260.8	191.9	328	133.8	167.1	47.2	159.9	355.5	116	124	149	186.2	170.2	106.2	199.8	198.8	281.4	219.2	178	212.3	373.7	197.1	240.1	233	75.5	174	330.3	174	70.8	112	213.6	171.9	171	260.6	186	169.7	221.2	182.5	25.2	139.7
MAT1A	-53.9	-28	54.1	-7	104	52	-81.1	-39.1	-72.4	7.3	-28.5	-48.4	-109	-26.8	87.2	-109.9	-54.1	76.7	-98.9	50	-76	-3.3	-66.5	39	21	-218.5	-115.5	-66	120.6	63.9	-58.2	19.2	-31.9	21.7	243	-60	10.8	4.3	91.8	99	4.7	21	-121.5	96.9	-69.3	149	-129.4	-98	32
CCL11	175	148.7	303.9	45	24.3	144	79	66.8	73.8	65	102.5	71	71	35.5	144.9	98	317	85.8	57	105	82	58.2	68.9	36.2	161.7	151	80.1	50	77	222.1	178.7	220.3	160.3	98	56.2	57	79	271.6	82.6	25.2	103.8	319.6	60.4	21	109.8	13.2	88	122	141.8
PTGR1	99	121.7	284.3	399.4	302.5	400.8	314	527.3	434.3	512.7	319.8	518.5	701.6	777	516.9	91.3	172.5	145	224	261.2	111	295	482.1	7791.8	149.2	113.8	297.3	350.8	272.1	217.3	206.8	193.8	1046.5	5021.7	266.7	329.4	2412.6	269.4	296.3	737.5	281.6	521.4	974.5	1227.2	425.6	500.5	679.7	324.2	215.4
HTR3A	-0.6	65	1271.1	36.2	28	56.2	151	42	45	455.8	4.2	9	135.1	120.6	-109.1	39.6	199.4	0	39	-18	123.1	271	-4.6	178	56.3	-6.5	-21	21.8	10.2	20	44.3	55	214.5	-9.2	6	101	33.4	11.2	49.4	73.8	25.2	-76.7	89.2	334	52	39	206	23.5	2
PRDX3	265.9	568	473.7	443.2	546.9	382.7	383	528.1	620.5	966.1	455	550	425.2	662.4	80.6	346.1	272.7	357.5	330.3	421.3	408.7	559.5	338.1	351.5	512.1	410.2	475.9	992.5	387	302.1	360.6	352.3	580.4	545.3	529.1	712.8	1322	413.7	252.9	936.7	770.2	504.9	346.4	1450.8	574.5	856.8	742.4	337.3	1012.8
ATP6V1F	1151.7	1176.4	983.9	1030.8	794.8	1487.1	1192.4	1586.3	846.7	3129.4	1316.9	1664.3	1596.6	2225.9	1758	1487.3	935.4	1513.8	1624.4	1139.9	1611.3	1516.1	1287.8	931.4	1478.6	988.1	1703.5	1152.5	1204.7	1755.2	709.9	2086.4	2000.4	1749.4	1275.3	2470.1	1860.1	1975.6	1850.4	2236.3	1556.9	1489.9	1489.8	1342.7	2566.1	1352.7	1636.7	1864.5	1525.1
IL3RA	156	108	102	87.2	95	120.6	121.6	221.9	101	93	77.2	155.8	96	144	105.7	281.6	574.8	258	190	143.1	215.6	117.3	362.6	110	297.7	78.2	135.4	134	88	284.5	138.9	244.1	161.4	109	12.5	119.1	116.2	352.8	160.3	70.2	103.8	99	84	52.8	364.2	122	86	185.7	119.7
LEP	130	96.9	119	123.1	108.9	120.6	219.4	167.1	159.1	90.5	113.5	169.7	162.7	122.3	-17.5	33.8	958.2	212.8	169	102	81	244.6	277	124	109.8	106.3	148	108	128.3	94.7	185.3	446.2	196.6	243	228	105	154.8	269.4	147.2	198.4	107.2	131	93	72.9	197.1	95.8	149.1	159.2	133.2
TTPA	96.8	43	36.2	17	9	16	101	76.7	34.8	27	14.2	50.6	39.9	35.5	109.3	40.2	278.4	82.4	56.4	30	42.4	62.5	75.5	24	43	39	39	2	50.8	46.2	26	37.9	65	29	49	28.4	14.2	-0.9	26.8	53.7	52	-10	82	42.6	39	45	10.2	77	54.1
PDIA6	1391.3	1898.7	2404.3	1587.1	1447.1	1633.7	1286.9	2549.2	1993.6	1301.9	2189.7	2129.9	1702.6	1221.2	1277.3	1287.7	1522.2	1888	2405.5	1950.3	2719.2	1378.1	2437.3	1244.1	2148	1719.3	1400.1	1856	1693.5	2618.3	1278.9	2889.3	2258.3	1682.9	1699	4069.1	3625.7	2739.4	2362.5	3522.9	3601.6	2610.7	1973.8	2718.1	1662.1	2381.8	2758.8	1190.8	2584
MIR7110 /// PDIA5	275.1	599.8	476.2	291.2	283.2	575.3	702.7	1041.7	735.6	547.8	662.2	571.6	358.2	317.8	399	471.6	520.1	267.9	548.3	566.5	479.7	327	413.5	246.7	342	466	362.6	622	446.3	458.1	396.3	751.3	469.4	311.2	284.6	256.2	426.9	434.4	1101.1	717.8	407.6	522.1	367.8	859.9	438.6	345.6	632.4	625.4	469.9
GDF10	11	-10	-26	57	-22.9	3	-21	42	2.1	-1.7	12.5	-29	-15	-16.3	-17.2	25.4	30.1	65.8	38	-44.9	52.7	-15.1	117	4.2	49	-4.5	-1.8	-11.4	111.6	5.6	43	-30	9	-4.6	52.8	-39	212.3	0.9	52	-16	4.7	57	-4	3	24	-21	1.5	-6.5	-23.5
ZRSR2	-0.6	11.3	37.6	30	6	62	-14.7	24.9	39	-11.7	9	-9	7	98	-40.8	-4.5	-0.2	26.9	22.1	-10	84	173.1	18.5	25	-15.5	23.2	23	0	93	-18.8	-25.7	-7.4	6.8	70	75.1	2	40.2	-15.3	16	5	37	70.2	70	53.7	40.2	149	6	117.1	153.7
NR4A1	66.8	40	109.5	20	52.6	105.3	-6.7	42.8	6.6	87	114.4	197.5	69	30.8	125.7	18.3	-8.6	83.5	94.7	218.8	46.2	88.9	33.9	-11.1	-26.3	-42.8	95	88	-3.9	50.8	-21.5	39.5	131.2	176.3	171.5	128.9	111.6	40.3	55.1	515.2	124	111.6	55	88	40.2	214.9	158	112.5	108.8
TBCB	1012.1	1352.7	1497	545.1	1123.7	1027.1	961.9	716.4	820	914	848.5	2072.5	1031	906.6	1336.9	806.3	1806.9	923.2	923.5	954	1075.5	1077.4	991	851.6	992.6	806.8	1289.4	835	965.3	993.9	834.8	1009.8	993.6	827.5	1096.9	1372.3	2304	1503.9	1067.5	1060.9	1907.9	1263.4	760.1	680	1104.2	876	891.2	647.8	837.8
HABP2	58.8	56.2	46.4	180.6	21	80.8	157.1	48	65.9	47.3	59.3	47.8	58.1	79	254.5	-0.8	186	59	72.9	155	530.1	100.3	157	29	345	10.9	153	24.3	110.7	49.7	50.2	57.7	29.4	3	26	25	36.2	67.9	68.5	70.2	90.2	-32.2	57	84.1	13.7	264	1.5	18.2	10.8
PFKFB3	222.2	265	111.8	102	90	64	83	75.1	249.7	303.6	355.7	211.1	52.7	-13.1	52	289.9	114.2	85.8	-42.5	123.6	80	76.5	206.9	96.9	230.6	51.1	130	101	46.2	91.3	-8.2	155.4	-3	134.2	158	82.4	17	356.7	212.8	91	57	298.3	-6	14.6	86	126	-117	328.9	85.4
PFKFB4	236	243	196.6	185.3	348	228	317	223	200.1	276.9	268.1	381.2	292	259.3	358.6	473.3	29.3	330.7	400	246.8	243	230.6	192.3	470	410.2	183	295.2	236	237.8	254	255.3	450.3	477.6	397.5	355.9	275	181	329.6	410.2	288	284.3	298.3	312.5	151	342	257.3	239.8	361.3	145.1
HLA-B /// HLA-C	-211.6	-187.4	-172.9	-132.8	-139.6	-123.4	-173.6	-186.8	-151.8	-166.8	-190.3	-194.4	-214.5	-131.5	-256.5	-237.3	-42	-81.2	-116.3	-277.1	-131.5	20.7	-174.6	-148.1	-115.9	-151.7	-171.6	-153.4	-257.1	-139.4	-166.4	-246.1	-147.9	-97.3	-238	-179.8	-49.5	-35.2	11.6	-169.5	-76.1	-107.2	-99.3	-249.5	-235.4	-190.9	-232.6	-124.8	-270.3
IL18	96.8	74.3	106	53.4	126.3	113.8	83	109.1	109.7	77.2	129.1	83	128.3	223.8	79	116.3	57	102	66	304.8	180.6	379.6	11.1	173.1	43	79	209.8	136	93	252.9	119.8	93	295.5	190.8	103.6	80.1	10.8	177.2	178.3	62.3	171.9	137	210.9	96.9	223.9	22.7	297.4	56.3	223.9
GPM6A	52	40	16	29	41.6	35.5	35.9	7.9	52	54.5	36.2	57	43.3	22	34.2	74.3	195.6	16	65	82.9	65	-49.4	-12.2	29	40	58	11.8	29.6	17	52	49.4	72.7	42.8	49.7	12.5	21	21	282.5	10.8	72	73.8	39	28.4	27.5	6.4	67.3	72	91.3	59.3
PSMD7	571.2	1367.6	888.3	677.2	1094	649.6	903.3	782.2	826.1	703.2	1075	690.4	779.9	772.5	371.2	605.5	747.2	754.2	525.2	567.3	734.6	656.2	1005	796.8	760.7	976.4	644.3	731.5	840	600.2	713.4	985.9	909.4	1147.5	760.3	629.5	1230.9	837.6	804.9	1177.1	796.6	926.9	922.7	1209.3	641.1	1063.3	1023.3	784.1	930.9
CCNI	3569.3	2845.1	2321.2	3085.9	2330.7	2411.3	2158.8	1310.9	2385.1	2917.8	2560.4	2759	2612.6	2137.2	2394.3	1737.9	3355.2	2743.1	2948.5	1976.6	2269.1	1825.2	1684.7	2075.7	1817.1	1875.1	2802.6	2624.7	3065	2209.6	2750.9	3322	3010	2602.8	5452.4	6814.9	1592.7	4087.5	2726.4	5011.5	3182.5	5513.6	4982.9	5352.2	2051.6	1776.5	5508.6	2287.9	2062.7
KCNJ8	39	76.7	70.2	82.3	46.2	79	29	3.5	76.4	68	79	52.7	41.6	40.2	35.2	-32.2	-14.6	-10	15.2	47	96	-10	18	9	27	10.9	108.8	83.5	5	52.7	61	-9.6	9.8	47.3	-5.3	52	131.4	77.6	-4.2	45	107.2	30.8	152.4	49.7	24	-3	33.2	7	76.4
NAP1L3	54.1	40	47.8	90.2	52.6	147.5	85	124	65	43.3	63.9	70	76	39	4.6	68.9	45	62	126.4	62	56.3	124	66.6	61	47	92	74.6	73	49.7	25.4	158	84.4	139.3	-9.2	68.5	47.3	24	45	91.8	25.2	23.5	114.4	34.8	63.4	66.8	37.2	91.3	71	46.2
SLC11A1	42.8	38	106	-43.2	27	155.4	188.1	186	114.7	-0.3	54.5	-33	56.3	194	30.3	173.1	542.3	40.7	48.5	41	46.2	72.5	-11.3	46.2	24.3	-8	256	-21	18	169	129.1	182.5	1.2	76.4	26	98	-14.7	193	99	32	38	193.6	137	200.4	89.2	53.7	26	17.1	39
HDAC1	544	864.4	1055.5	871.4	1291.5	875	1253.3	1053.6	512.6	908.4	852.8	918.2	567.3	961.7	474.3	673.3	572.4	993.1	675.9	641	579.1	697.9	702.8	1351.4	513	912	733.7	837.7	674.8	764	807.6	534.2	385.3	1045.4	913.3	704.5	1016.1	728.4	730.3	1038.6	995.7	1017.8	705.8	658.4	539.4	848.9	602.6	877.6	985.3
MMP16	8.2	16.7	1	-2	53.2	9	27.5	26.8	31	32	20	55.6	55.6	16	-0.1	36.4	46.1	16	3.8	8	7	11.8	-15.3	56.2	7.7	-16.1	29.6	-21	43.8	36.7	16.5	56.5	32	23.9	32	40	7.8	5.6	0	4	40.7	4.7	21	-0.6	28	-1	-0.8	-4.2	-18.6
DHX8	203.5	229.1	174	360	214.1	275.7	117.2	81.2	227.5	292.5	182	247.4	193.4	258.3	-31.3	182	-9	206	155.7	141.2	186.2	53.7	77.2	227.5	210.2	141.2	247.1	226	224.7	221.1	87.2	52	161.4	242	273.5	403.9	262.4	282.5	156.9	232.5	322.5	273.2	403.8	311.9	136	220.3	216.2	149.1	276.8
TCEA2	325	456.7	324	487.7	340.5	316.1	222.1	319	253.5	497	525.4	226.5	209.1	357.5	167	290.9	-3.8	555.5	327	371.5	344.6	85.2	406.4	372.7	327	39	259.3	416.1	520.6	339.6	208.4	25.3	243	368.9	488.5	290.3	324	133.7	216.2	223	382.8	268.3	534.8	328.6	227.3	206.9	280	698.7	268.5
TUG1	391	686.5	539	628.1	230.6	651.3	248.7	653.3	290.7	355.1	545.4	406.2	412.5	358.2	137	364.9	239.8	522.6	413.3	329.6	378	816.9	260.6	440.3	403.5	833	298.4	448.8	454.9	328.7	392.7	201.3	267.8	665	730.9	414.9	1108.8	453.4	364.3	533.4	1209	869.3	1124.4	939	264.1	455.5	779.7	390.2	420
CLEC10A	230.8	132.3	137.9	185.3	148.7	119.7	239.8	90.7	139.3	162.9	197.5	138.9	96	186.6	229.3	180	430.7	297.7	253.5	298.3	200.1	380.5	223	118	136.5	137.5	122.6	119.1	235.2	258.4	279.7	223	236.6	116	50	108	46.4	193	216.2	102	158	133	96.8	99.1	387.6	91.3	116	377.2	348
LLGL1	-211.6	-134	-84	-141.5	-106.8	-207.9	-150.9	-261.5	-128.6	-329	46.2	-175.7	-170.8	-194	-227.5	-130.3	-91	-104.4	-133.7	-137	-140.6	-18.8	-122.3	-191.8	52.7	-274.5	-269.8	-109.7	-200.3	-50	-348.8	48.5	103	111	205	-16.1	-102.8	76.2	-121.1	129.1	43.3	-232.4	-54	-0.6	125.7	45	35.5	-57.7	12.5
KCNJ11	2.4	75.9	-1	1	28	30.8	21	-40.6	-11.1	73.8	96.9	61	56.3	22	134.7	100.2	-5.6	5	20.4	25.2	20.2	181.5	153	-32.8	48	110.5	9	32	69.4	9	71.2	11.5	17.9	34.3	28.4	116.2	65	-82.9	-26.5	84.1	-12.2	75.5	30.8	63.4	77.4	54.5	17.7	108	41.4
PDE3B	91.8	200.7	265.9	112.5	105	98.9	70.4	129	95	104	88	72.9	160.8	103.5	-33.1	202.8	146.3	150	135.4	74.3	154.3	4.3	235.2	155.2	114.4	151	56	126.7	61.6	117	106.3	134.7	65	29	158	122.4	221.2	231	199.3	141.7	105.5	39	96.8	89.1	164.4	226.8	81	88	105.3
SDF2	231.7	238.7	213.3	234.6	236.3	271.1	169.4	377.1	260.2	157	401.6	121.4	162.7	232.2	18.3	199.6	-10.8	318.8	209	185.6	299	421.9	418.4	301	263.5	82.6	244.6	350.8	190.9	307.3	95.3	113.7	105	315.8	247.2	400.8	444	397.8	326.3	429.9	451	318.7	652.9	602	221.3	493.9	299.2	310.6	392.8
DYNLT1	1512.3	2657.7	898.8	2358.7	2474.8	1032.9	1791.4	1367.2	958.6	2394.8	1557.2	2512.5	1469.4	1671.9	1029.1	1150	622	2044.2	1875.9	879.6	1411.4	1318.2	1068	1937.1	1178.6	1298.2	1181.2	1127.4	1756.1	951.4	1117.8	1359.9	1435	2466.6	1913.9	2937.5	794.8	1626.6	1190	1228.2	2811.1	1321.7	1020.2	2708.6	1224	2830.4	1510.2	1197.4	1355.4
LRP8	21	14.8	16	31	-11.1	28.4	15.3	-17.8	72.9	23	78.1	49.2	28	77	-43.9	63.2	-8.2	-42	-11.9	30	-43.5	-203.6	-22.7	14.6	-71.7	6	40	29.6	39	27.7	7.2	56	21	53.2	-23.5	23	128.9	-10	10.8	-4	-13.3	41	103.5	52	-13.7	98	91.3	-35.5	3
TGFBR2	1442.5	1239.9	1112.7	2075	3366.1	1386.6	919.3	735.3	1348	714.6	1279.7	1798.2	887.3	1259.7	870.8	2075.3	373.5	1791	1574.5	1507.2	2315.4	2310.7	1440	2110.5	1408.1	1144.6	1344.7	976.1	1724.4	1023.7	2802.3	1105.3	1055.5	415.7	2228.4	1087.3	448.7	1063.8	1110.8	423	930.8	1564.6	1126.5	1288.9	1420.3	905.8	899.8	1601	645.3
MYCBP	22.9	125.4	69.4	23.5	111.6	98	23.5	212.8	113.8	48.5	119.8	195.3	0.3	171.7	58.2	68.1	-290.5	138.6	186.8	104	-0.4	262.6	177.7	182	-10	20.4	103	108.8	65.9	71.2	-9.1	384.2	157.1	221.1	146.2	182	254.4	-35.2	85.3	224.9	198.7	212.4	149.6	204.4	65	215.8	259	342	244.7
LNPEP	63.2	20.3	67.6	75.5	79	52.8	-11	43.5	93	30	80.8	96	72	160.3	14.5	113.8	11.7	9.9	59.3	16	79	154.5	28	101	108	24.9	74.6	62.7	52.7	55.6	43.7	34.7	84.6	80	18.5	67.6	22	103	80.8	58.3	87	8.1	62.7	96.9	93	90.2	94.7	164.2	77.2
UGCG	571.2	989.9	918.1	1259.5	1655.9	964.9	543.2	672.7	852.2	1189.7	521.6	1795.6	549.1	721.2	4644.3	1691.2	338.4	1256.5	827.3	1948.5	1702.7	2570.7	1167.3	1322.2	2013.8	854	541.1	1870.8	465.3	1573.3	1123.1	1674.9	1324.9	745.7	1282.4	577.8	397.4	791.6	2024.1	703.9	656.5	913.6	1171.4	449	1625.2	937.4	755.2	661.6	653.9
CASR	111.8	115.5	56.3	101	62.7	81.7	158	63	118	159.2	56.2	82	55.6	62.7	392	113	698.1	68.9	156.8	166	124	25.6	129.1	99	131.1	142.1	78.1	137	119.7	117	216.5	140.3	77.2	131.4	120	128.9	69.7	193	129.1	117.2	39.9	52.8	113.8	78.1	107.2	90.2	120.8	91.3	82.9
DOCK1	412.4	325.7	324.8	469.2	451.2	365.7	300	358.9	254.5	332.5	484	291	533.8	286.5	378	411.7	89.8	339.8	392.4	278	439.9	420.2	598	479.8	405.8	431.9	398.8	323.6	395.2	245.2	425.6	354	358.8	177.4	632.4	635.5	428.7	228	348.9	567.8	431.2	286.4	282.7	364.8	303.1	577.8	364.9	334.9	328.9
TESK1	303.9	235.2	286.2	223	252.2	327.3	307	350.7	267.5	237	243	529.3	243	405.1	523.5	348	260	306.4	372	304.8	313	417.7	387.1	368.3	358.3	309.5	317	279.3	298.4	360	296.7	438.2	334	333.3	210.2	417.3	223.9	428.1	322.2	66.8	214.5	235.9	344.7	224.6	437	299	211.9	375.5	213.6
VGLL4	548.5	480.1	495.3	526.3	679.2	765.7	413.5	985.7	645.1	504.5	618.2	581.7	597.7	443.1	290.3	551	163.1	674	610	600.3	564.6	850.5	633.4	658.2	596.5	630.4	737.8	624.7	598.9	770.7	815.6	466.6	560.4	625.9	653.2	947.8	892.2	684.6	602.4	367.7	680	835.8	714.4	581.3	506.8	426.8	1041.7	427.3	363.4
RBM10	172	235.2	204.1	58.1	222.2	209.2	230.4	183	148.3	232	227	93	151.9	199	85.5	207.7	-21.3	149	197	214.5	209.7	204.5	129.1	210.9	288	105.5	156	135	338.6	288	145.1	79.9	221.3	202.6	55.3	265	367.1	196	190	208.8	346.2	180.2	245.6	233.4	154.5	352.2	186.2	248.2	252.3
PMPCA	243	351.8	201.3	152.6	261.3	273.4	225.1	470.2	150.5	290.2	141.7	228.2	174.9	192	587.9	349.9	494.4	260	244	433.6	311	161.8	363.4	144.9	447	552.9	164	723.7	218.5	314.4	449.1	615.7	210.2	185.4	311	338.3	439.3	434.4	69.4	497	273.3	218.8	444	289.7	231.7	515.4	259	305.2	296.4
BOP1 /// MIR7112	260.2	223	231.2	79	74.3	194.2	54.5	141	110.5	670.1	308.8	697.8	164.6	318.5	189	75.9	18.6	174	214	264	178.7	69.7	155	187	353.1	158	191	168.4	162	544.1	74.3	122.3	285.2	234.4	306	227.8	985.9	5.1	181.5	590	152.4	231.6	116.3	304.2	331	586.4	69	204	358.5
KIAA0125	192.5	52.8	90	52.7	-34.1	43	-18.4	-10	68.5	-21	281.9	56.3	186.2	-3	74.3	-38.6	61.2	32	-5.5	9	112	-30.1	25	-3	52.7	6.8	4.2	7.8	17	-19.9	41.7	16.9	44.2	-28.9	-3	36.2	17	60	-18.9	-56.4	54.5	206	37.6	13.2	134	-30	-33	-15.5	56.3
UBE4A	360.1	485.7	696.7	527	387.5	543.8	525.8	410.1	1558.7	751.3	454	663.6	439.5	523.5	135.8	357.4	369	410.3	486.1	385.5	489.7	371.4	217.3	543.7	271.3	653.8	512.1	566.8	711.6	622.9	453.2	254	526.2	394.9	558.3	564.4	468.7	413.7	317	512.7	705.1	559.3	531.1	394.5	356.1	586.4	565.5	498.7	437.3
SERTAD2	347.1	438.9	364.7	501.2	325.4	614.3	233.5	544.1	752.5	435.9	232.6	500.1	237.4	320	98	216.2	153.3	363.8	239	317.8	518.3	118.9	323.2	459.3	398.2	218	348.8	293.4	450.2	491.4	196.2	214.9	513.1	511	248.2	356.6	399.4	153.7	290.1	258	502.6	571.2	525.6	390	400	325.2	326.8	85.4	243
SEPT6	72	100.2	66.8	10.8	69.4	40	90.2	67.6	79	5.6	98.9	91	92	59.3	88	32.9	66.2	92.5	1	18.5	179.6	-22.1	83.9	40.2	71.1	102.2	50	59.3	30.8	39.9	56.4	83.5	152.4	30	-27.2	47.3	16	104.7	56.4	53.7	28	138	110.5	42.6	98	65	165.5	4.3	19
TRIM14	196.7	32	118	187.2	172.9	133.2	68.1	237	123.5	397.2	77.2	65	84	308.2	23.1	63.2	130.9	89.8	55.8	108	131.2	49.7	5.3	219.8	283.2	38.1	117.2	96	82.4	106.2	99.7	54.5	172.9	126.7	26	191	198.5	118	170.6	176.7	205.3	159	206.8	181	271.2	123	23.5	52	110.5
MED24 /// MIR6884	322.3	350.3	282.5	323.4	232.5	333.2	280.9	340	268.3	361.2	290.7	234.3	429.8	275	275.1	273.3	19	342.5	276.5	288	533.8	168.4	438.8	370.9	350.6	230.6	435.2	487.4	295.2	350.6	309.3	321.3	337	224.9	295	450.7	467	121.7	214.5	348.9	598	529.2	392.3	390.8	331	1112	171.9	201	407.6
KEAP1	247.8	234.3	256.9	275.2	224.9	250	334.4	232	277.3	271	191.9	250	209.1	331.4	190	288	235.6	375.6	171	291.7	363.4	341	331.9	427.7	385.5	176	163	243	305.6	267.7	245.6	371.1	331	337.4	271	246.5	544.9	140.3	221.3	72.9	299.8	306.7	170.2	485.5	307.7	160.1	247	317	243
URB2	72.9	144.9	117.2	145.1	75.1	106.2	210.5	107.1	89	217.3	74.6	179.1	182.5	119.7	335.4	86	508.6	166.5	140.8	221.3	176.8	312	230.8	113	167.8	232.5	70.2	110.3	101	161	165.5	107.2	100	155.8	48	206	241.3	58	40.8	277.5	224	78.1	107.1	256.1	105.5	270.6	145.3	254.5	108.8
DHX34	38	48.5	44	36.2	49.7	44	103	128	36.2	77.2	40.2	52.7	58.1	37.2	32.5	40.2	386	26.9	28.2	64	72	164.6	83.1	48.5	52.7	74.3	41	33.2	59.3	26	93.5	110.9	66.6	94.7	61	20.2	79	172.8	38.1	29.6	-24.8	1	50.6	26	71.1	46.4	45	75	39
PASK	181	151.5	132.6	83.9	28	100.7	102	102.5	93	155	110.7	112.5	135.1	98	135.8	2.5	430.7	71.2	9.8	155	123.1	215.8	357.5	102	227.8	130	91	184	135.8	129	178.7	176.1	-21.7	42.4	110.7	765.4	190	176.1	96.8	171.7	144	130	96.8	118	195.3	86.9	92.4	223	124
MORC3	132.3	166	260.9	263.3	182.4	239.7	201.8	218.5	178.6	253.5	282.6	321	137.6	232.2	433.7	167.4	586.6	118	177.2	239	233.5	69.7	219.2	189	145.8	192.8	201	235	203.3	220.2	205.1	158	262.1	295	325.3	240.1	207.8	249.3	348.9	266.9	356.7	352.6	400.2	255.4	267.7	251.6	290.8	183.6	222.1
TLK1	224.7	393.6	363.3	437	319.5	341.4	201.8	220.7	337.1	472.4	326.4	386	277.4	310.8	423.3	254	203.2	321.6	318.1	297.4	425.8	311	281.6	415	380.2	416.9	246.3	414.7	393	336.3	346.9	332	435.8	633.7	470.7	407.1	547.1	81.2	370.3	383.7	456.5	551.7	337.4	626.7	386.9	401.4	515.2	366.3	372.3
SAFB2	175	94.7	176.8	181.5	89	166.4	-44.8	176	114.7	27	158.9	145.1	65	107.1	-0.1	-23.5	9.9	96.2	26	81.6	207.5	77	-6.5	206	27	-36	181.2	134	192.7	71.2	62	-2.3	144	142.6	189.1	165.4	116.2	-12.6	111	134.7	164.4	193.6	146.8	152	175	187.9	150.4	184.7	169.7
FAM53B	228.2	222.2	238.5	168	160.1	190.8	179.6	255.7	177.4	105	190	316	293	210.2	298.4	241.9	654.6	193.6	155.7	257.3	298	554.2	85.5	137.5	283.2	105.5	215.4	113.4	206.9	116	180.6	269.8	134.7	126.7	290	289.2	313.9	138.4	137.5	240.1	143	234.4	165.5	294	279.2	164.4	247	281.7	242.1
KIAA0141	81.7	58.8	83	273.5	22.7	185	114.2	280.7	228.5	91.8	118	72.9	119.7	216.2	191.8	82	146.3	48	303.5	211.1	156.1	317	7.6	140.8	85	74.3	118.9	229	191.8	112	60	21.4	70.4	83	167.8	48.5	139.8	50.2	75.1	74.6	190	152.4	241.2	352.4	107.2	133.8	72	218	122.3
LOC101927206	50	67	42	-8	26	14.2	31.2	56.4	19	66	10.8	-15.5	37	14.6	285.2	45	600.8	7	81.2	75.9	116	-47.9	306.3	36.2	34.3	68.5	-23.3	3	16	67.3	127.2	156.2	104	21	53.7	39	55.3	9.5	65.9	25.2	24.3	9	3	-13.7	13.7	56.2	-11	46	28.4
MDH1	1965.6	1513.9	1437.3	2035.3	1627.2	1668.7	1695.1	3606.1	2358.6	2708.4	2088.1	2560.7	1698.7	3563.3	1704.9	1702.4	1323.1	1996.5	2038.2	1649.8	1548.4	1539.5	1745.4	2583.9	1783.8	2635.1	2141	1907.8	1707.7	1894.6	1518.5	1919.5	2190.8	3502	1502.5	5155.8	2747.9	2257.9	1908.9	2283.2	2934.1	2958.5	1822.6	3196.2	1856	1681.3	2730.8	1096	2554.3
LGMN	2000.5	1521.4	1107.3	1762.6	2174.7	2919	2803.3	1385.4	2888.3	1801.1	2749.5	1982.6	2478.1	1887.7	3918.3	1583.2	779.3	2689.7	1689.6	1915.3	2302	1727.7	2286.8	2019.3	2178.4	2896.7	1263.7	1863.4	2087.4	1736.1	1439	2843	2464.9	2048.1	1948.7	2327.9	1502.2	2956.1	2981.7	2331.5	1677.3	1523.2	4261.7	2422.3	1557.4	1311.2	1392.5	2638.9	1280.6
MCM7	401.4	580.7	572.3	332.5	322.9	371.9	409.4	544.1	221.4	1345.6	465	908.5	406.4	776.4	226.2	213.6	238.8	761.1	302.5	321.2	307	315	429.8	411.7	349.7	424.4	698.9	494.4	405.8	565.9	265	424.6	877.1	1155.4	832.9	1187.1	968.5	447	435	1765.7	1390.1	533.5	531.1	851.6	541.7	556.9	520.7	857.8	2789.8
REG1P	229.1	146.8	91	126.6	177.4	154.5	247.8	98	118	195.6	139.3	172.9	192.5	111	403	173.1	144	266	327	219.6	141.7	44.1	181.4	167.8	237.3	191.9	139.7	133	140.5	165	282.5	249.6	88.9	221.1	181.1	140	131.4	320.4	184.7	135.8	151.5	100	96.8	78.1	146.6	121	159.1	310.6	130
NCBP2	188	243	129	167	259.5	230.5	209.6	160.3	210.9	274.4	202.2	355.5	130	218.8	75.7	100.2	18.8	108	237	175.8	142.8	23.7	229.7	267.8	172.8	246.7	223	276.1	171	171	87.2	179.3	198.5	405.1	56.2	389.8	685.4	24.9	271.8	146	250	184.7	220.6	391.5	174	183.6	230.4	150.4	189.2
PARK7	1486.7	1298.9	1832.8	1857.8	1316.3	1786	1393.4	1967.5	2378.4	1832	2593.9	2452.3	1770.5	1519.9	2799.2	1688.7	1169.1	3241.7	3371.2	3010	2635.8	1951	2502	1891.7	2236.7	1797.2	2213	2151.4	2989.3	2354.4	1873.5	1864.9	1507.6	1626.2	1582.5	2246.8	3397.6	2334.4	2561.3	1122.3	2075.9	2060.1	2214	1579.4	2411.2	2547.5	1424.8	4767.3	1982.7
PRPSAP1	219	311	287.1	224.1	313.9	308.8	112.6	355.3	322.5	252.4	399.2	424.2	193.4	308.2	395	264.1	51.6	355.9	265.9	171.7	260	141	204.9	430.3	158	221	427.8	281.7	341.4	295	120.8	256.2	239.4	317	369.3	827.5	333.3	156.9	203.5	555.3	638.5	515.6	324.3	348.7	218.8	342.3	363.9	215	381.4
CTD-2514K5.4 /// TTYH2 /// Z49982	-12.5	-85.4	-56.5	4.2	-13.3	-37.8	-34	-113.1	-42	-15.9	-60.5	-22	-30.5	-44.6	30.3	8.4	-21.1	21.7	-74.2	-13	-78.7	25.6	-116.8	-46	0.3	6	-39.2	-42.5	-10	-24.5	-34.1	-31	-27.1	-25.4	-33.5	-101.3	-90.6	58	-36	-68.1	-47.1	-15.5	16	-140.1	-56.6	-10	-29	-16.2	-69
TTYH2	82.6	58.8	34.8	106	52.6	62	58	84.6	76.4	77.2	61.6	82	88	60.4	105.7	123.5	27.4	73.6	108.9	34	115	128.3	83.9	67.3	116.2	65	72.9	75	118	114	117.2	147.5	75.5	70	137.5	152.6	88	85.8	7	46.2	35	56.2	95.5	45	65.9	105.5	105.3	81.6	95.3
FCN2	85.3	93.6	122	73.8	128.2	81.7	202.6	70.2	70.2	125	93.6	113.5	93	123.1	224.1	240.9	384.2	209.4	158	211.1	166	211.4	286.2	74.6	144.9	69.4	129.1	118	72	95.8	214.9	343.7	238.5	268.1	272.7	154.8	194.7	327.3	100	273.6	107.2	126.3	84	129	159.1	126	209.4	198	155.8
PAFAH1B2	54.1	18.9	81	73.8	34.3	65	44.3	29	57	72.9	45	106	65	78	2.7	24.1	128.3	3.7	53.2	49	64	119.7	65	61	17.2	29	63.7	41.4	50.8	35.5	73.6	61.4	84.6	109	51	88	107	107.2	48.5	71.1	21.8	43	59.3	70.8	85	110.5	108	17.1	71
PAFAH1B3	381.5	991.6	417.7	414.1	123.5	327.3	448.7	269.2	419.7	418.6	554.8	832	564.7	537.6	577.8	173.1	-10.6	546.6	334.7	563	347.2	703.4	386	383.6	755.1	86.2	735.3	603.6	213.2	583.5	158	77.6	302	146.2	759.5	611.4	686.1	317	426.2	574.9	643.9	750.2	361	288	343	848	299.2	142.6	560.3
AQP4	54.1	-0.8	33.4	52.7	46.2	-3	99	141	52	49.7	40.2	293	8	59.3	199.8	562.3	57.9	51	79	276	138.2	7	224.1	59.7	43	67.6	26	97	196.2	44.1	79.8	115.9	-55	9	17.7	2	57	176.1	24.1	10.2	65.9	-21	33.4	63.4	23	42.6	27.7	61.6	-6.5
AP2M1	1530.8	3236.5	4150.9	1849	2948.9	2840.2	3058.3	1687.4	2611	3508.5	2549.6	3347.3	1549.8	1744.3	1282.6	1894.2	936.8	1675.9	1690.5	1708.1	1803.9	2226.4	2022.3	1895.7	1687.4	1701.4	2255.6	1977.1	1565.8	1748.6	1632.9	2851.4	2427.6	5727.5	1158.5	1143	4304.1	1914.5	1353.7	2364.8	2199.6	3362	1609.2	2610	2278.8	1033.6	2795.7	1711.8	2630.7
ARHGEF7	763.1	577.5	671.2	922.9	751.5	618.9	762.2	523.9	756.1	602.5	685.2	609.8	682.2	535.3	955.4	639.4	1160.3	642.5	846.6	658.2	817.4	686.8	903.4	758.5	688.5	535.6	660.8	740	1150	539.9	845.4	574	507.8	647.4	696.7	855.7	820.7	723.2	686.4	547.5	649.4	708.4	737.6	610.7	558.4	595.1	1004.3	639.2	746.8
EFR3A	661	649.6	533.8	945	672.8	748.9	436.1	356.2	546.1	1066.5	978.6	685.2	485.5	777	407	476.7	514.3	627.1	1050	930.2	592	620.9	443.7	505.8	800.2	478.9	523.8	517.5	661.4	1048.2	374.1	266	674	777.4	997.3	684.2	685.4	490.6	575.8	698.1	918	698.9	787.3	598.7	540.9	939.1	516.8	695.2	674.5
UBAP2L	571.2	907.2	654	764.1	498.5	560	580.6	2041.2	550.7	890.5	745.5	1058.1	990	572.3	1193.7	523.1	847.1	610.9	736.3	631.1	631.4	565.9	780.3	597.2	674.5	800.7	610.7	778.9	951.4	576	544.3	694.7	571.7	650.3	697.7	1085.5	963.9	822.1	553.6	1219.5	895.2	687.6	1076	618.7	489.7	987.4	632.4	803.2	723.5
DGKD	232.6	416.1	370.3	354	260.4	392.1	328.6	548.3	290.7	547	270.4	389.3	338.8	322.3	167	388.5	28.5	181.5	496.1	354.5	473.4	143	272.4	317.9	654.8	246.7	263.4	482.1	571.4	242	276	210.5	211.9	180.9	525.7	471.1	346.5	335.4	93	316	268.7	274	274.7	253.3	257.7	233.5	211.1	303	308.6
SPIDR	190	308	265.9	261.6	73.6	214.9	167.1	507.9	243	261.9	192.8	344	207.5	218.8	219.2	147	603.1	228	302.5	182.9	259	59.5	155	219.8	256.7	161	195	241	275.6	224.9	158	102.2	144	214.5	418.3	217.7	174	181.5	147.2	272.7	277.9	218.8	218.1	260.9	115.3	587.3	223	115.3	206.9
SCRIB	893.4	610.4	769.2	684.8	674.4	682.2	711.8	945.5	554.5	996.4	889.1	1091.4	647	648.7	985.4	882.2	1132	1018.1	1105.1	653.7	664.6	1189.6	896.5	759.2	1115.9	642.6	594.5	623.8	745.1	964.1	727.6	730.7	949	1277.7	1680.8	1165.9	1156.3	928.9	808.5	1596.8	1020.5	871.2	915	717.6	859	936.5	748.3	978.2	917.2
GIT2	50	108	77.2	75.5	58.1	98.9	38.2	12.9	117.2	159.2	59.3	50.6	69	159.1	92	49.4	70.4	57	72	76.7	145.9	430.3	8.1	80.1	43	36.4	113.8	108	65.9	156.1	21.5	110.9	34	164.4	53.7	161.7	110.7	160.5	45	167.1	141	120.8	147.7	142.7	188	56.2	66	69	131.1
SCARF1	63.2	35	50.6	72.9	50.8	57	68.1	170.6	69.4	66	39	43	21.8	60.4	46.6	54.5	268.8	70.4	82.4	41	99.7	-80.1	-17.5	32	54.1	70.2	54	73	90.5	83	90.7	15.5	63	60.4	20.2	75	58.6	158	19.9	24.3	73.8	79	91.8	89.1	119.7	52.8	37.8	100.2	52.7
ZC3H3	197.6	209.2	249.5	217.3	231.6	199.3	348.9	253.4	159.1	376.2	161.6	332	138.9	178.2	1134.6	-232.8	249	289	268.5	249.7	140.5	743.6	200.3	193.6	402.8	360	174.8	155	166	321.2	348	370.3	320	343.9	439.7	160.5	415.7	-53.5	308.7	419.6	276	278.1	299.8	314.4	235.2	342.3	247	333.7	231.7
IKBKE	565.7	497	490.3	445.5	446.2	376	662.8	321	475.6	646	415.4	591.8	454.4	447	948.3	690.7	2417.7	642.5	506.9	524.4	437.8	799.6	708	467.5	661.4	788.4	474.3	422.8	423.2	664.6	599.3	877.7	675.8	622	598.9	478.5	384.5	801.9	683.1	506.1	504	502.7	409.6	383.2	543.9	373.8	563.9	531.2	443.5
MLEC	2040.2	1339.4	1486.3	1969.5	1549.3	1551.4	2628.4	1662.6	2443.8	1121.3	2824.1	1879.1	2227.2	1026	2556.6	1972.2	1270.3	1327.2	1666.8	1672.2	1887.8	930.5	2344.2	1405.4	1935	1388.2	1488.6	1048	2913.5	1069.7	1277	1261.8	1047.4	1440.6	1435.4	1978.8	1530.3	1113.7	846	4707.3	1139.5	1213.4	1595.5	1683.2	1324.8	2400.1	1792.7	2475.7	1122.6
TTLL12	173	174	258.5	318.8	294.2	237.2	522	370.7	277.3	465.4	231.8	348.8	307	547.6	307.7	219.6	197.5	212.8	357.4	244.9	279.4	763	334.4	853.7	284	118.9	367.2	332	183.6	286.2	346.9	175.1	465.4	343.9	350.4	418	555.8	98.8	376.3	412.7	177.2	349.3	670.5	434	382.8	416.2	798.4	198	252.3
STXBP3	244	413.9	293.6	371.1	449.5	400	420.2	673.5	303.4	422.1	505.4	472.4	298	373.2	106.5	378	449.6	380.1	353.1	449.7	457	565.9	411	604	295.5	370.3	371.1	330.2	328.3	418.2	473	275.5	454.1	428.2	409.3	713.7	472	484.2	482.7	603.3	517.2	519.2	666.8	427.5	439.3	284.8	540.5	258.7	444.9
CLUL1	85.3	23.5	29.6	73.8	56.4	60	35.1	33.8	118	56.2	52	72	24.3	66	44.1	9.8	296.5	132.2	71	27	67.6	13.2	102.5	78.1	80	26.8	65.9	56.2	101	47.3	72.8	29.8	23.9	79	37.8	70.2	72.9	91.3	38.1	47.3	66.8	60.4	42	49.7	21	135.1	82	122	29.6
STXBP1	858.2	527.6	402.4	1178.8	445.5	639.1	427.7	850.9	468.4	756.9	678.5	576.6	775.6	306.5	1822.5	759.4	738.6	524.4	800.2	1047.9	784.1	145.8	841.8	469.1	1301.5	1105.7	440.8	946	1437	681.2	533.9	592.8	832.9	398.3	1460.7	1424.2	532.6	599.7	622	3104.1	589.8	291.7	1933.8	356.8	424	786.4	390.3	1379.4	362.6
PPID	89.2	134.7	198.5	131.2	218.1	180	125.2	174	108	132.5	166.9	113.5	93	178.2	36.8	75.9	60.3	49	154.5	98	92	86.6	131.3	181	115.3	130.9	153	142	95.5	175.8	130	149.2	296.6	159.1	159.2	224	258	134.7	60.4	335.4	147.7	159	280.9	197.2	146.6	221.2	274	43.3	95.3
HMGB1	1676.6	2232.5	2475.6	2757	2324.4	2096	1666	2091.1	1913.4	2925.8	3360.8	2959	1687	2374.7	1440.6	2180.1	1028.5	2504.1	2665.6	3788.1	3706.7	2922.1	2414.5	1385	2665.5	1993.2	1684.6	2702.8	2287.2	4524.9	2200.9	3887.8	4377.7	3875.5	3279.9	2454.8	4887.5	3242.9	3619.8	2225	3588.4	3818.8	2488.1	3516.5	3518	1403.2	2907.4	1959.9	5236.1
CTR9	201.8	281.3	277.9	369.4	294.2	308.8	230.4	314.7	452.6	415.2	396.9	369.7	235.2	349.4	117.3	300.6	273.6	333.4	360.9	405.3	417.4	346	231.9	307	373.7	286.9	269.9	291.2	500.4	296.8	243	160.7	217.9	341.5	324.2	438.4	488.7	255.6	381.2	231.6	416.7	373.4	474.2	344.9	355.3	526.7	328.4	358	442.8
GGA3	652.8	735.6	541	709	579.7	625.3	426.9	424	555.2	665.1	610.5	563.7	458.5	464.7	589.2	447	171.1	576.8	601.7	487.2	719.2	747.7	393.9	569.5	761.7	452.2	634.2	418.3	689.3	703.8	388.1	326.6	460.3	451.7	736.8	1179.6	537.7	511.3	388.5	529.3	721.8	715.8	515.9	459.8	596	726.1	550.8	565	677.1
FAM175B	212.5	219.8	192.8	177.8	223	200.1	152.8	306.6	187.7	280.3	223.8	199.6	216.8	186.6	350.9	157	258	226	235	198.9	232.5	222.1	244.1	224.8	331	182	203	250	211.4	252.9	195.3	218.5	140.5	203.5	244	284	265.7	301.2	262.8	126.3	177.2	208.8	210	305.1	267.7	255.4	293.6	190	301.1
SEPT2	1903.5	2689.8	2405.2	2084	2019.6	2645.2	1157.2	1729.4	2159.9	2918.8	2265.3	2097.5	1659.7	1586.7	2397.3	1591.3	1607.3	2089.3	2310.6	2534.9	1710.2	2589.5	1228	2467	1895.4	2900.9	2108.5	1642.7	3057.6	1895.4	2168.1	1678.6	1762.1	1953	3040.3	2098	2850.2	2528.6	2222	859.4	2653	3901.5	1743	2558.7	1526.5	2542.3	2521.9	998.6	3066.6
SART3	188	265	163.6	194	219	184	155.4	348.9	244	443.5	206	273	206.8	213.6	240.9	135.8	201.3	181.5	132.2	216.2	248	111.6	219.2	211.7	134.3	279.2	211.7	235	207.8	198.4	266.8	272.7	122.3	291.5	265	286	407.8	378	241.2	298.4	277.9	190	221.4	306.8	170.8	353	249	262.9	140.8
NCAPD2	148	270.8	244.6	102	224.9	128.3	114.9	270.2	149.4	266.7	254.9	245.6	183.4	260.2	-25.7	64.1	61.2	199.8	135.4	108	198.4	-9.2	230.8	162.4	207.1	214	209.8	291.2	108	227.8	97.1	172.2	212.8	327.6	316	379.6	584.2	151.5	67.6	524.3	668.2	413.7	159.9	361.2	314.7	281.7	235.6	224	337.1
SUZ12	320.5	533.6	436.1	303	370.7	481.3	263.1	607.2	409.6	647.7	876.3	477.7	445.5	458.5	216.4	247.6	130.9	396.6	328.1	492.5	575.7	290	215.4	348	458.8	385.4	474.3	423.5	368.5	541.6	332	260.6	513.1	1198	943.1	1397.7	1081.6	710.3	411	981.7	1728.2	781.8	1008.1	649.7	509.1	781.6	854.9	279.6	842.6
DMC1	-4	5	6	10.8	-3.7	9	41.7	88	5.4	53.7	23	7.8	16.8	1.8	22.2	-9.5	21.2	-35.2	36	7	-6	27.4	34.5	9	8.3	39.9	0.6	-5	-3	-36	17.5	-76.9	-23	7.3	-6.1	15	17	42.3	-1.2	-14	27	-2	13.2	0.6	10.2	-7.2	6	6.3	-3
MXI1	54.9	90.2	49.2	72	95	113	49.7	58	47.3	118	60.4	70	61.6	60.4	38.5	53.2	7.5	35	136.5	107	28	98	90.2	82.4	32	37.2	127.2	71.1	66.8	81	85.8	8.6	54.1	75.5	66.2	95.8	168.3	7.3	76.7	113.8	23.5	62.7	49.2	127	100.5	79	130	98	69
MAN2A1	965.6	298	251.1	449.8	631.7	550	363	1264.5	1548.7	719.4	951.7	488.2	509	1301.7	30.3	284.3	266	243	732.5	365.8	404.9	406	265.9	447	234.4	556.8	490.8	701.8	354.3	511.3	556.9	68.8	250.7	219.2	141.8	287	248.3	687	220.4	435.9	316.1	401.3	480.1	232.6	525	178.3	387.2	678	311.4
TIAL1	80.8	193	167.4	117.1	168.7	130	122.8	-226.1	124.5	150	140.5	135.1	132.5	112	-12.9	57.9	74.9	33	65	151	127.4	9.5	22.5	111	118	111.3	144	116.5	86.9	102.5	144	161.6	45.9	105	223	166.6	244.8	28.7	70.2	126.3	136	165	96.8	207.5	82	272.9	55.3	65	259.1
PTPRR	21	0.8	27.2	-14.9	910.5	-16.9	57	53.2	-5.3	-1.7	-6.5	5.4	19.3	90.2	-5	33.8	39.3	-16.2	55.8	-2.1	-11.8	160.8	32.6	218.1	17.9	-2.5	17	27.2	-17.7	17	-4.8	7.2	-64	-19.9	28.4	21	22	4.7	15.1	-4	27	52.8	28.4	33.8	4.7	-10	33.2	11.6	7.8
TOB2	397.1	629.2	381.6	447.9	491.2	411	472.4	1880.2	416.3	439.4	333.9	390.1	359	329.9	401	697.1	1430.2	667.2	728.8	1090.1	936.6	569.1	702.8	355.1	807.8	620.1	207.9	490.9	280.9	709.9	743.6	715.9	557.8	288	594.3	341.8	305.6	532.7	619.3	526.8	352	347.1	933.4	361.9	501.5	575.2	506.5	1261	383.4
BTG3	485.7	544	787.3	675	640.5	703.3	499.3	1147	874.7	771.3	700.8	688.9	427.5	721.8	1315.7	911.2	915.4	1277.8	811.5	1368.2	893.3	321	851.8	508.4	1020.9	594.8	573.3	871.1	1290.6	926.2	894.2	363.4	706.3	679.7	1020.6	997.6	337.9	1005.7	1190.7	812.1	874.4	798.2	2014.6	453.8	613.6	1098	833.5	1393.3	932.9
H1FX	1961.7	2986.4	2426.2	1512.2	2110.5	1651.6	2213.2	3920.7	1465.9	2180.4	1751.2	2125.3	1575.5	1104.9	1558.2	1833	1566.6	1790.2	2251.7	1595.1	2354.2	1866.2	1604.5	1363.8	1484.9	1874.2	1489.4	1833.8	1255.4	1224.1	1993.2	2515.9	2349	3851.3	1616.4	3228.2	3153.9	1526.2	1118.8	1118.5	2742.2	2710.5	1150	1624.4	1875.8	740.5	1538.2	2624.3	2672.9
ADRM1	643.8	829.4	622.8	435.5	551.5	634.2	997.2	476.5	632.9	906.5	701.6	2064.2	724.4	668.6	539	593.2	351	959.5	949.1	587.3	725.2	714.1	893.5	548.7	987.6	791.5	656.5	602	613.4	702.9	589.5	895.8	1292.5	554.4	632.4	852.9	1327.1	556.2	826.3	683.6	654.9	1279.4	497.6	793.6	710.8	620.3	713.9	671.1	1044.9
TXNDC9	291.7	236.9	244.6	251.5	232.5	245.6	273.8	293.8	249.7	350.6	229.4	439.7	240.8	254.5	373.2	209.4	255	300.6	376.3	271	252	397.8	514.7	337.4	338	264.1	233	386.2	281.8	324.5	243.9	222.1	292.3	405.9	237	331.2	442.3	233	308.7	378	315.2	326.5	273.8	470	265	292	473.9	201	306.7
CCDC88A	30	-19.8	9	-28.5	-26.6	4.5	14.6	34.6	-3	-15.1	10.8	-2.1	24.3	56.3	20.3	49.4	58.4	-42.8	0.5	-14	5	46.2	-3	-6.5	17.2	28.2	18	-11.4	-10	22.9	22	4.8	-35.3	-33.4	-26	53.7	20	-42.7	17.1	-18	-5	16	-19.6	-32.7	31	-27	-59.2	6.3	5.4
SEC14L1	513.4	626.1	460.3	503.3	590.1	497.7	694.5	358	545.3	310.3	622.7	465.4	526.9	570.8	399	562.3	314.6	412.4	400.8	368.3	511	317	326.9	484.7	470.6	363.4	762.4	345.2	401.2	468.3	624.9	564.6	412.6	761.6	271.8	274	403.9	711.6	371.1	459.1	578.5	863.6	408.8	378	433.2	322.7	476.6	391.9	470.7
DOC2B	96.8	106.9	131.8	117.1	52.6	116.3	138.2	36.4	121.7	190.8	113.5	121.4	108.9	118	-7.2	93	-9.9	201.6	244	189.1	83	148.4	111	180	72.9	7.5	108.8	136	110.7	141.2	95.3	91.3	53.4	65	130	140	142.6	188.9	155.8	105	49	47.3	28.4	46.2	56.3	72	106.2	75	79
ZIC1	32	43	128	23.5	34.3	105.3	112.6	33.8	5.4	98	207.9	28.4	32	25	162	69.7	156.4	73.6	17.2	4	34.3	229.7	57	23	7.7	187	44	5.4	8	21.6	45	65	28.6	3.9	21	-9.1	777.1	266.1	51.1	16	17.7	-5	20	-24.3	32	14.6	86	3.7	198
RNF103	466.4	586	573	771.1	1235.8	594.4	570.7	562.8	506.4	497.7	568.2	413.2	709	512.9	477.7	575.7	363	691.1	628.6	549.1	607.4	1140.4	478.9	3049.9	491.5	847	305.6	580.4	858.5	430.2	932.4	304.6	422.2	432.1	374.1	835	741.7	578.6	1110	642.3	562	808	475.7	840.6	354.5	634.6	606.5	248.2	424.2
DPYS	-55.1	-21	-34.3	-31	-66.8	-28.5	-17.3	-73.9	-30.2	-35.2	-30	-33	-17	-8.8	9.5	2.5	-23.7	-3.6	23.8	-62.7	-3	-11.1	17	-68.2	-15.5	-45.1	-25.6	-50.3	-6.5	-55	-25.2	-65.5	-45	5.6	-27.2	-18.6	-1.5	315.7	33.8	27.2	36	-51.8	-25.5	-57.2	-90.2	-22.5	-13	-7.1	-26
CRMP1	130	92.4	100	68.5	118	88	269.4	169.4	76.4	105	135.8	100	118	78	185	231.4	373.5	195.3	228	155	118	271	262.8	131.1	180	146	115.5	108.8	104	156.1	122.6	234.4	211.1	198.4	108	171.5	493.7	294.6	194.2	206	130	111.6	119	135.1	108.9	125	244	92.4	98
DPYSL3	1173.4	559.5	655.7	1328.7	705	1619.8	742.6	1134.3	934.3	290.2	1025.9	313	1529.5	487.8	125.7	497	488	1046.6	354	717.3	615.1	794.5	85.5	340	956.6	879	983.3	592.4	997.9	801	880.4	392.3	744.3	422	266.7	198	201.3	1196.4	1004.2	1163.6	1052.6	1097.6	773.7	731.1	727.5	820	696.7	61.6	257.4
SQLE	497	589.2	452.8	330.7	843.1	355.5	486.8	606.2	206.8	481.2	740.7	909.2	456	180.7	605.6	433.6	566.5	278.4	870.4	452.4	415.2	370.5	491.7	378.8	579.2	483.2	265.8	243	529	327.1	668.9	684.8	332	1131.4	858.7	329.4	1020.1	269.4	412.6	1138.5	288.9	597.4	446.4	554.7	409.6	591.6	820	172.8	456.3
RHEB	1278.4	2046.2	1317.1	1732.6	608.6	1743.7	813.5	1271.8	829.1	1472.8	1393.2	1795.6	1252.2	1439	917.3	649.5	333	860.7	786.1	772.3	858.4	1018.7	851.8	622	875.2	955	1294.9	1249.9	1119.9	1774.4	690.4	745.6	1689.3	1700.9	1726.9	2451	2111.2	1221.2	792.5	2994.9	2156.6	1299.3	1449.3	1585	765.4	1519.5	1024.7	1218.6	655.6
CIRBP	1978.2	1753.6	2044.4	2048.1	1453.7	1818.6	1997.4	1275.4	2722	1058.9	2363.7	2105.9	2127.3	1014.7	3787.2	2419.5	1333.4	2128.8	1875.9	3780.2	2730.2	1489.7	1469.4	2477.8	1777.5	2030.3	1374.3	1610.8	3091.4	1350.7	2961.4	1539.6	1029.4	904.3	2543.6	725	1544.7	1966.7	2207.4	1410.3	1229.8	1832.8	1599.6	1517.9	1634.6	1139.3	1472.8	4091.8	955.5
PSMD2	1662.4	2620.2	2919.6	1271	1729.5	1700.5	2113.5	1642	1810	2240.5	1936	3133.8	1347.5	1344.8	1129.4	1581.6	1797.7	1604.3	2436.3	1214.1	1397.2	1656.5	2320.5	1399.6	1756.8	1925.2	1947.5	1840.4	1555.8	1563.3	1340.5	2421.8	2203.9	2958.2	1121.1	1330	2673.9	1693.5	1312.2	2020.2	1402.1	1732.3	1371.4	2051.6	1666.4	1473.8	1741.6	1867.3	1828.5
RASA2	29	115.5	96	88	210.9	159.7	64	155.8	107	80	85.3	104	16.8	73	6.5	-11.9	12.8	48	15.2	46	75.9	192.3	65.8	9	17.2	29	90	62.7	32	33.2	53.2	21	62	114	67.3	170.3	177	100.5	194.2	82.9	174	206.7	217.3	130	67.6	29	215.4	88	117.2
IRF4	42.8	21	4.5	29	5.2	-4.4	25.4	91.6	-14.4	6.4	-6.5	26	2.3	-14.7	15.5	-7	30.6	-36	39.9	14.8	36.7	26.9	32.6	20	29	9	7.8	21	-16.6	24.1	16	49.2	13.7	1.5	13.7	4	-16.3	31.5	55.1	-5	-50.2	19	-28.5	10.4	21	42.6	24.3	35.5	10.8
PSMC6	373.7	845.6	467	361.7	448.7	509.4	383	802.7	581.2	507.5	465	833.5	453.6	526.4	328.5	361.1	170.4	413.1	341.4	576.9	604.9	352.7	422.5	512.1	447.9	832	447.8	584.4	470	436.6	403.7	289	672.2	594.8	402.3	420.4	1403	489.3	404.6	627.1	733.2	961	703.3	837.9	540.2	695.6	857	594.1	508.9
CCT6B	-3.5	-13.7	-10	23.5	17.7	25	17.5	35.5	28	26	55.3	22	53.4	3	59.5	32.9	24.1	-24	37	54.9	19.3	13.2	47.3	11.8	5	-4	13.2	39	35.5	7.3	46.8	23.1	21.7	72	3	16.8	0	-3.4	13.4	16.8	-64.4	-9	74	4.2	50.8	41.4	55.3	113.5	16
ANKRD7	-11.7	9	-10	-5	8.2	-10	-9.1	-150.5	3	61	29.6	16	8	-1.8	25.7	17.8	18.4	53.4	8.2	1.3	-4	114.4	-14	0.6	35.5	-24.1	-12.4	-16.9	21.8	24.1	9	-13	21	39.9	-8.4	11	25	32	-1.8	20.2	42.4	37.6	-14.1	-8.6	11.3	35.5	55.3	5	29.6
UCK2	-1.8	35	153	9	26	42	34.3	32.9	73.8	-4.4	-13.1	218.8	61.6	122.3	-129.3	-8.5	-50.9	68.9	-41.2	54.1	-11.8	121.4	0.8	72.9	-6.2	277	99.7	43.8	-11.1	-19.9	-41.1	199.4	45.9	125.6	30.8	-3	491.2	-16.6	90.5	5	55.3	151.5	70	431.1	19.3	69.7	287	-48.8	90.7
OAZ1	13294.9	14642.4	11151.7	8723.6	13593.6	12891.6	10675.4	9992.2	13426.6	16573.7	12648.1	15493.5	10520.2	16938.9	8331.6	10343.2	7128.5	11151.2	21742	7343.2	8027.8	10708.5	12122.6	13158.1	10961.9	13203.4	15858.1	8652.5	12028.7	8940.6	9956.4	10794.5	12846.3	16434.8	12500.1	16687.7	10956.9	9532.3	13183.2	10778.2	13525.9	10786.5	11178.3	8229.1	11679.7	5437.2	12227.3	10494.8	12932.2
KRT12	52	47.3	41	66.8	46.2	52.8	64	50	72.9	150	77.2	97	101	81	98.8	55.1	166.7	112	88	60	84	158	74.3	77.2	108.9	-3.5	89	102	68.5	48.5	102.2	98.8	72.9	115	101.3	82.4	84.6	85	70.2	75.5	76.4	56.2	80	67.3	108.9	53.7	123.5	100.2	55.6
UBE2G1	129	223	160.8	74.6	137.5	164.7	149.2	147.2	227.5	201.2	118	323	183.4	285.7	85.5	102.4	337.3	99	175.1	185.6	199.3	116.6	171.9	157.1	241.1	239.2	122.6	206	188.9	145.9	211.7	243	127.4	221.1	216.2	250.9	379.3	88.8	110	268.8	206	206	190	267.2	179	257.3	219.6	182.5	158
YWHAH	3559.6	2328.9	2658.3	2119.2	3136.3	4059	4365.3	2651.9	2486.9	2603.2	2132.4	2331.9	3420.5	4171.3	3725.3	3096.2	1087	2876.1	2204.3	2232.6	2015.4	4969.4	1453.7	6040.4	3353.6	3324.6	4783.6	2207.9	1672.6	3112.5	2151.3	2361.5	3970.7	1893.9	1660.8	1891.8	1840.1	2064.8	2621.5	2352.7	1922.1	2505.2	2205.7	2273	2647.4	1623.2	2336.3	1412.1	2024
CAD	407.5	302	447	212.5	184.1	360.3	133.5	372.5	290.7	491.7	403.9	651	343.8	304.7	304.2	378	344.8	287	289	401.6	327.1	374.2	226.3	239.4	376.3	266.1	320.2	297.7	282.7	463.7	194.4	273.6	206.9	224.9	176.7	591.3	664	56	240.3	424.7	381.4	376	224.8	354.6	369.9	317.8	370.5	260.8	259.1
MEST	383.2	875.5	919.8	354	274.6	438.8	826.4	1439	506.4	1691.3	965.6	1412.1	716.7	445.7	560.1	236.7	391.4	376.4	302.5	525.2	360.3	416	510.2	300	547.5	371.1	660.1	965.8	308.7	1023.7	318.1	967.2	361.3	586	610.9	1084.7	2462.2	588.5	667.2	3273.8	1038.8	1513.7	509.8	580.7	596	570.8	739.5	452.1	1008.1
RPL39	9311.1	13613.2	13461.7	12673.4	9992.3	11414.9	10546.3	15548.2	11695.1	16561.8	11324.5	12951.1	10187.1	14873.8	12028	12470	10096.5	13738.2	14713	16438.8	14835.2	11105.7	13720.7	9476	18280.8	11529.5	10511.2	18485.3	14856.1	19739.7	12778.9	12906.7	12609.9	20099.4	22289.9	17850.9	14508.3	9478.1	14404.5	17295.6	14870.9	12366.4	14716.5	8869.8	16725.4	20249.2	16320.8	16887.8	12997.6
SDC4	2353.1	1123.8	571.5	2089.2	1185.4	1131	1877	1257.2	1173.8	920.6	1373.2	1389.3	435.8	561.1	1998.5	1912.7	277.5	1051.9	2995.1	1252.4	1236.1	1475.1	926.2	2410.6	1648.7	1270.8	1106.9	1450.1	2402.7	1157.5	2988.5	1001.5	579.5	1325.8	1206.2	1630.1	949.6	1284.8	1492.4	834.3	1443.5	901.6	1262.4	1126.3	897.2	934.7	1209.8	1087	1291.7
RNF144A	157	121.7	177.8	120.6	72	199.3	90.2	220.7	66.8	167.8	121.7	198.5	167.4	131	265	81	265	193.6	145.2	171.7	97	113.7	65.8	91.3	169.1	72	151	158.9	160	209.8	104.7	135.6	180.9	73.8	144	383.5	61.8	226	50.2	160.3	342.5	269.9	231.2	238.2	133	171.9	222.1	211	24
SUPT6H	233.4	156.1	223.9	267.6	232.5	266.5	174	131	206	248.2	276.5	197.5	239.7	157.1	-45.3	194.3	24.3	398.6	271.2	190	252	155.4	185.1	231.2	249.1	246.7	276.5	369.6	323.6	224	252.7	142.1	184.3	267.1	422	234.4	351.4	46.8	161.4	227.8	292.5	211	437	248.5	187	342.3	254	199	289.9
DGCR2	277.9	248.3	351.5	420.2	759.4	357.5	168.3	430.1	95	197.2	536.9	1806	361.2	195	365.4	306.4	-501.8	598.9	319.2	84.1	435.7	821.9	558.3	677	751.3	68.5	113	211.9	392.2	58.1	85.8	42.2	263.1	174	482.6	366.9	497	87.2	107	676.4	356	576.3	337.4	359.7	89.2	598.6	246	-1.5	232.6
BCLAF1	789.1	1274.2	896.2	1684.1	969.8	960.2	937.8	899.1	833.4	1134	911.9	920.5	846.7	908	711.5	953.5	1009	1072.4	1044.9	1144.1	1285	687.7	803.8	1002	1145.8	933	706.1	1070.6	1301.3	932.3	1267.8	701.3	871.6	1046.2	1496.4	1439	1318.2	961	793.4	869.5	1701.8	1242.3	1040.4	1395.8	822.7	1211.1	1094.9	1022.4	1197
ESPL1	-24.9	32	101	-99	-111.6	-33	-10	53.9	-70.8	358.6	160.7	138.9	132.5	53.4	-117.9	-44.3	-85.5	-27	-118.6	-99	-31.3	39.9	-8.8	-79.8	-32.5	-31	-27.9	-42.5	-103.1	-70.2	-45.7	-32	21	63.9	-43.5	52	235.2	-165.2	-134.2	28.4	195.1	159	32	135.1	132	29	-169.2	-49.4	182.8
KNTC1	57.9	86	80	56.3	77.4	71	66.6	325	82	244	135.8	178.2	108	129.1	118	42.6	53.9	16.6	-8.7	-17	72.8	26	-8.8	36.2	39	40.7	116.3	74	14.8	33.2	60	-3	119.7	147.2	39	198	217.6	37.7	26.8	238.2	489.1	147.7	104.4	162.7	126.6	116.8	54.5	120	205.1
AGAP2	119	177.2	98	154.8	118.9	109.7	163.7	33.8	123.5	154	125.4	128.3	144.9	93.6	115.3	135.8	400.3	83.5	119.2	41	56.3	57	3.9	130	137.5	132.8	99.7	94	91.8	78.2	95.3	70.4	61	145.1	108.9	75	83.5	245.1	76.7	93	80	72	58.1	39	127.4	66.2	6	249.3	73.8
RASSF2	423.9	343.2	407.4	365.1	357.7	354.1	361.2	233	434.3	247.2	342.4	209.4	319.5	211.9	79	339.3	354	339.8	327	401.6	572.3	77.5	81.5	182	399	235.4	279.8	387.1	352.7	346.3	569.7	387.8	258.3	203.5	269.3	213.4	131.4	367.4	461.3	208.8	343.4	311.4	270.3	192.4	493.4	18.5	178.7	30.3	272
NUP188	532.1	476.8	401	605.1	353.7	376.6	378.8	528.1	401.7	516.4	459	586.7	426.8	630.4	252.4	629.3	340.5	491.6	407.6	380.8	487.9	443.7	446.2	411.7	853.3	466.8	454.8	526.2	557.7	514.7	429.4	578.2	725	959.5	723.3	1192.3	459.5	505.2	586.4	947.6	536.1	578.8	818.6	429.9	616.6	856.8	500.2	586.5	438.7
MDC1	325.9	351.1	349.4	313.8	227.8	260.6	210.5	238	233.9	317	463	345	305	222.1	390	190	158	306.4	253.5	215.4	251	39.9	400.8	204.2	266.6	226.8	244.6	270.6	347.1	187.3	271.4	79	226.6	274.4	268.4	392.1	382.5	284.7	248.5	393.1	482.7	272.4	1343.8	308.5	237.8	224	221.3	284.9	289.9
CLINT1	363	398.2	555.9	1242.2	746.8	371.2	447.8	775.6	699.5	581.3	748.6	236	308	654.1	292.6	409.4	211.1	417.2	430.6	680.9	525.7	163.6	397.3	626.9	220.9	243	277.3	516.9	620.3	557.5	544.3	209.6	224.8	694.3	481.7	249.2	328.6	100.5	704.8	369.4	793.6	502	784.6	732.3	372.3	539.4	410.2	328.9	1267.8
KANK1	443.6	259.7	229.4	598.3	351.2	378	349.8	391.2	367.8	361.2	367.2	261.5	372.1	301.2	455	473.3	424.7	320.6	359.1	362.6	432.2	460.5	547.3	538	313.8	351.4	212.6	357.8	623	360	391.8	164.2	265	252.4	987.1	323.2	1150	348	279.5	665.5	461.3	330.8	537.2	305.1	342	563.9	233.5	446.3	243
TTLL4	99	84	46.4	79	49.7	72	127.6	53.9	55.3	98	74.6	118.9	108.9	66	206.9	72.8	84.6	42.4	121.6	65	40.7	7	74.3	94.7	57	59	83.5	63.9	113.5	86	74.3	24.2	29.4	85	108.9	76	177	-0.5	19.3	65.9	114.7	58.1	18	37.2	28	96.9	74	91.3	53.4
IST1	931.6	2655.5	1220.2	1364.1	2252.3	1195.9	1250.1	1489.5	1396.3	1011.6	1423.7	1143.9	1005.2	1132.8	519.1	833.3	580.7	1185	886.8	1299.1	1371.9	942.9	1000	1547.2	1119.2	1542.9	973.8	1091.1	1138.8	1049	1511.1	971.4	1137	1224.3	1588.6	1028.9	1247.4	1155.4	1061.9	1218.7	1056.5	1236.5	1570.1	1709.5	1086.5	1796.6	1465.6	1321.4	1375.3
MELK	57	151.5	233.9	27	52	44	66.6	355.3	69.4	407.3	108	497	34	285.7	46.1	14.4	36.2	-23.2	110.7	3	52	57	38.4	54.5	86	113.8	171	164.6	41.4	151.5	5.8	87.1	304.1	624.9	57	402.4	298.4	101.3	15.1	254	372.7	312.3	117.2	213	284.5	150	94.7	35.5	324.3
KCTD2	164	227.3	130	161	164.4	237.2	65.8	101.6	223	149	178.8	138.9	101	115	26.9	7.8	8.2	200.7	22.7	119.6	50.8	-31.6	-23.2	189	212.4	149	231.5	111.1	280	190	48.5	73.4	27.7	145.1	236	488.7	160.3	61	65.9	224.9	217.9	256	138.2	209.1	159.1	362.2	154.2	181.5	190.9
PARP4	1060.8	827.7	738.3	1076.2	1369	909.1	980.9	679.4	1604.7	1028.5	906.2	856	958.6	1305.7	1071.6	1037.3	86.3	524.4	1056.8	1204.1	1402.7	1328.8	1183.7	1727	855	867	1017.6	775.8	1172.5	1418.2	867.7	721.6	938.9	712.3	1151.4	957.2	834	873.9	1683.3	660.4	824	1340.3	1407.3	1217.3	971.3	693.4	1037.8	965.9	845.3
SMC1A	117.2	359.5	342.6	255.7	210.9	265	193.4	410.1	161.4	450.5	465	216.2	196.7	397.1	254.5	158	119.7	267.9	106.9	244	259	72	126.6	203.3	214.5	292.7	243.8	272.9	229.1	279.2	253.6	130	286.2	493.2	261.9	426.7	482.8	302.5	246.3	465.1	506.1	360.4	283.6	290.6	344	453.2	306.7	268.1	567.1
RRP1B	79.9	135.8	158	125.7	91	138.6	29.8	282.8	104	110.2	198.5	224.7	67	148.7	66.8	159.9	65	100	27.5	212.8	189.1	102.6	56	66.2	139.7	48.5	101.3	209.7	74	133.7	14.1	42.7	176.3	169.7	106.9	175.1	296.3	26	175.1	126.3	195.8	208.8	260.6	201.2	158	175.1	228.3	52.7	243
POFUT1	278.8	312	433.6	352.3	453.7	437.5	210.5	404.4	354.6	526.9	414.7	316	306	358.2	822.8	377.1	412.7	438.7	797.4	537.2	367.2	611.4	570.9	367.4	580.1	310.5	341.6	468.1	334.8	402.6	282.5	598	686.6	405.9	586.9	464.6	481.2	420.9	631.2	509.4	366.7	485.5	247.4	309.3	351.2	606.4	487.7	558.6	707.3
NCOA6	380.6	474.4	320.9	403.2	430.9	367.1	243	395	322.5	433.2	328.3	496.1	278.3	402.2	757.1	325.7	345.9	309.3	354	387.4	494.3	318	318.2	360.4	353.1	385.4	390.2	361.3	435.5	363.4	384.4	355.7	498.5	443.1	701.4	584.6	606.7	638.2	421.4	429	658.8	517.1	359.6	457.1	444.7	683	389.5	244	433.2
GSE1	333.8	530.6	364.7	737.8	386.8	315.2	186.2	418.7	357.5	492.6	564.4	482.1	402.6	317	115.3	289.9	81.2	481.8	295.2	407.2	535.3	109.4	452.3	331.2	365.1	355.7	336.9	418.3	386.2	314.4	345.9	260.6	309.5	242	837.9	348.9	689.1	303.8	286.3	707.5	414.2	210.2	435.2	492.9	265.9	534.5	282	626.3	225.6
FAM120A	822.9	581.8	765.8	988.8	1401.4	995	509.9	1034.2	928.2	1133.1	1099	894.2	732.9	1072.4	475.4	618.9	452.1	654.4	675	1100.2	1041.9	881.9	809.2	1030.5	1076.7	822	335.3	1301.5	1046.9	830.4	1135.7	616.8	1110.9	1205.3	1148.1	1017.6	753.9	878.1	1001.8	1436.6	1176.2	1190.4	1646.9	1165.4	1019.3	1839.2	861.3	717	852.2
MOB1A	477.6	444.8	586.4	390.9	604.2	626.1	340.2	531.5	539.9	652.7	662.9	552.2	444	658.6	377	442.8	61.7	610.9	516	516.7	608.3	514.7	303	809.5	485.2	455.6	571.2	546	493.8	587.7	483.5	479.6	660.6	598.3	574	655.8	410.4	443.4	558.9	546.7	736.9	631.5	436.4	459.2	690.8	479.3	634.3	214	517.2
PDCD11	128	195.3	152	125.7	97	135.4	87	130	174	252.4	142.8	353	198.4	213.6	112.7	184	8.4	212.8	185.7	168.3	135.8	374.2	19	146.8	158	210	163	189	118	112	111.3	376.3	234.8	245.1	232	287	397.4	286.9	162.6	337.3	181.5	166	150.5	288.9	146.6	198.5	363	196	168.7
GINS1	54.1	108	166.5	14.2	72.8	93	120.4	327	68.5	249.3	154	202.8	128.3	184.1	140.5	55.1	57.9	141.8	172	88	97	9.9	14.6	111	152.8	162	158	154	55.6	90.2	41.7	120.6	118.9	319.4	109.8	132	403.2	90.5	50.2	262	280.6	238	189	199.6	124	241.1	202.8	158	367.5
BMS1 /// LOC101929959	129	406.4	274.2	108.9	169.7	234.7	79	125	195.9	283.7	247.6	298	155.4	254.5	268.7	67.3	-19.1	188.9	83.5	279	255	299	119.7	185	317	81.7	197	264.1	203.3	310.8	125.4	282.2	392.7	229.7	345.9	426.7	411.6	254.5	233.9	340.2	381.4	345.4	327.6	428.1	259.5	431.2	329.2	144	356.9
LPIN1	220.6	202.2	206	167	244.8	184	137	198.4	239.4	284.6	206.9	169.7	240.8	435.2	110.7	48.5	-10.8	165.5	183.6	228	255	88	-8.8	238.5	190	65.9	149	172.1	205.1	158	177.8	10.5	98	103	164.2	161.7	185	82	263.9	139.3	386.9	274	250	204.4	220.4	309	108	42.4	114.7
STARD8	-8.5	-42	-36	-66	-53	-43.1	-20.5	-47.5	-21	-23.4	-27	-57.2	-19	-11.6	-1.7	-3.5	-28	12.5	-58.8	-33	-2.1	6.3	-97.1	-30.6	-44.7	-55.2	-1.8	-22.1	-43.5	-16.6	-43.4	-81.3	-3	-24.5	-73.1	-42	-79.6	-59.3	-80	-66	-59.7	-105.7	-34.5	-67.9	-1.7	-91.3	-60.2	-22.6	-82.3
USP10	340.9	596.6	508.6	476.6	536.2	536.2	455.5	505.4	423.7	586.4	699.3	572.3	398	496.2	363.5	444.2	174	428.3	393.2	566.5	508	401.9	448.1	1443.8	577.3	448.7	422.2	449.6	359.8	484	634.7	288	498.5	918.5	562.9	333.8	457.8	235	250.7	644.5	573.2	500.6	504.9	753.2	550.8	771.4	482.2	671.1	824.1
SLC39A7	79.9	224.7	167.4	104	117.1	117.2	75.1	108	133.7	56.2	370.3	149.4	83	80	293.8	206.9	38	397.2	224	267	301	130	60.2	174	284.8	128.2	153	188	230	243	103	37.9	70.4	92.4	113.5	153.7	250.9	127.2	163.7	120.8	234.4	159	174	190	230.8	300	82	345.6	392.8
HSD17B8	445.6	164.9	180.6	422.5	497	211.7	283.6	107.1	338.9	104	1242.5	414.7	343	225.5	1380.7	396.5	176	577.7	367.7	563	407.9	403.6	755.9	379.6	608.3	339	201	65	566.3	379.5	325.6	219.4	237.5	310	449.5	108	575.5	436.2	275.2	130	319.7	392.9	363.7	473.4	213.6	316	150.4	906.8	605.7
C4orf6	210.9	201.4	137	192.4	164.4	144	260.2	116.9	192.5	238	185.2	207.7	249.2	161.4	229.3	234.6	675	247	350.6	186.4	174.9	114.4	294.4	233.9	187	217	199	143	206.9	190	314.1	172.2	156.1	206	113.5	108	152.6	180.4	238.5	170.6	61.6	101	147.7	133.8	225.6	160.1	126.3	300.9	109.7
OLFM1	2.4	24.3	9	69.4	19.3	42	65.8	71.1	28	-0.3	-4.2	6.6	17.7	4.2	252.4	29	7.9	53.4	74.6	29	176.8	-26.5	-10.9	17	1	1.6	0.6	-16.9	126.6	-16.6	61	2.3	18.5	-33.4	85.8	-13.7	21	14.9	-5.3	-21	-13.3	1	-22.5	41.4	22	-47.2	48.5	-16.9	-18.6
PHOX2B	70.2	75.9	53.4	65	39	32	147.5	126	53.7	90.5	34.8	84	69	10.4	87.2	50.2	284.2	35	122.8	62	92	150.1	54.5	69.7	89	115.5	58.3	69.4	82.4	65	104.7	41.8	43.5	52	43.3	43	49.2	72	96.8	79	51	5.6	45	88	54.1	58.3	74	68	55.6
TMSB15A /// TMSB15B	71.1	43	41	59.3	21	21	40.3	142	33.4	103	52.8	28.4	26	6.6	170	39	122.3	39	78.1	22.7	59	283	35.8	61	24.3	14.1	72	46	49.7	26	66.6	46.4	47.6	21.7	18.5	59.3	50.6	49.1	60.4	45	84	47.3	47.8	52	45	42.6	-0.8	37.2	53.4
KCNQ2	-60.3	30	24.8	-8	47.3	23	-43.1	42.8	6.6	-0.3	-52.4	-3	-9.2	70	35.8	-44.9	8.8	16	-9.4	-9.1	-39.8	92.5	-72.4	25	52	246.7	19	13.2	37.8	-60	-15.7	234.4	31.1	-34.2	23.5	-30	68.5	3.9	5.7	44	47	-14.4	59.3	68.5	21	30.5	0	16.6	406.3
NEUROD1	18.9	26	-10	28	0	20	-0.6	4.1	26	3	14.2	9	16.8	26	-55.7	41.4	72	16.6	-3.6	101	48.5	8.3	47.3	0.6	-10.9	0.2	26	14.6	16	16	32	-1.2	-21.7	-0.8	14.8	13	22	-1.9	19.9	511.9	21	13.7	34.8	6.6	-16.1	-4.4	16	-0.5	-5.3
ATIC	948.3	1908.1	1430.6	1269.4	967.1	1053.2	1150	1198.2	1044.5	1966	1002.7	2804.3	764.5	1394.8	419.5	837.4	590.1	1345.5	700.5	1386.5	956.1	522.5	929.2	1317.1	1475	1497.2	920.5	1796	1354.1	1550.8	1073.9	898	1444	1054.7	1251.1	1813.8	3253.7	946.5	1058.7	1683.5	1426.9	1889.2	877.5	2167.7	1011.9	1493.2	1630.2	747.3	1600.3
UBE2N	394.5	618.8	531.9	439.3	405.9	423.2	504.6	681.1	607.2	1017.5	425	756.7	538	654.1	222.1	501.5	160.9	421.4	217	478.2	600.6	199.9	423.3	516.6	450.6	465.1	535.5	618.8	442	443	461.6	411	709	966.1	517.9	634	1315.1	484.2	598	1352	927.4	702.1	550	1137.6	756.2	989.9	901.2	445.6	671.1
NELL1	6	22.7	44	813.9	0.8	17	83	-3.5	17	61	3	29.6	44.1	113	94	8.4	66.6	352.7	3.8	78.2	65	150.1	119.7	23	1100.9	39	-8	21	1922.1	69.7	38.2	68.2	10.6	972.8	17.7	22	37.6	27.1	16	44	3.9	17	1715.6	69.7	52	2093.7	47.6	12.5	-2
NELL2	385.8	353.4	195.6	288	309.8	218.1	382.1	462.2	264	242	324.5	365.5	221.5	287.2	796.6	364.9	489.3	351.9	487.9	332.1	282.2	434.4	484.2	301	295.5	249.4	255.2	233	299.4	268.5	378	206.9	251.6	268.1	228	314.7	175	373.2	362.6	301.5	235.4	203.3	234.8	221.5	424.8	238.2	296.4	365.5	279.6
ZNF638 /// ZNF638-IT1	318.8	387.2	405.3	512.3	436.3	350	378	794.5	423.7	400	489	381.2	330.4	296.8	468.6	421.6	384.2	630.5	708.1	677.3	842.3	521.5	331.9	443	502.9	368.6	309.8	402.8	618.6	549.2	339.4	296.3	617.7	387.3	378	765.4	508.6	567.4	656.3	423.9	417.3	475.5	584.3	546.2	582.9	610.7	566.3	465.6	592.9
SERPINH1	3607.8	1538.2	2907.7	1522.8	1321.6	3720.7	3018.7	679.4	1404	1528.1	2919.2	6337.3	1869.5	1271.2	2236.6	1968.7	1483.4	993.1	1772.6	1811.3	1331.6	2901.5	1767	942.4	3030.6	1971	2875.4	2349.9	2695.6	2622.3	1254	3292.9	2173.7	1269.6	2762.4	2716.2	1045.6	2715.8	2716.3	2002.1	1466.7	1759.5	1723.1	1280.9	1711.9	975.9	2186.9	1692.3	1359.4
DNASE1	-91.8	-105.8	-32.7	-52.8	-53	-110.8	-74.7	37.2	29	-46	-66	-77.9	-65.2	-103.9	20	-59.6	99.6	-39	-103.5	-67	-45.8	-56.7	-80.8	-68.9	-160.9	-71.8	-94.1	-85.4	54.9	-73.3	-43.4	21.7	7.5	33.2	-29.8	-49.5	0	-53	-170.4	-116.2	12.5	-75.2	-36	99.1	-68.2	-252.6	-88.4	-95.4	-58.9
NPAT	200.9	210.9	230.3	400.6	200.9	282.6	230.4	323	214.9	405.5	314.3	262.4	249.2	231.3	216.4	253.1	613.7	336.1	273.8	290.8	205.2	232.5	328.2	271.4	198	231.6	233	314.9	269.4	283.6	229.7	206	292.3	182	320.1	298.4	330.2	349	233	281.3	328.9	286.4	202.4	248.5	313.5	236.3	197.2	323	237.8
FAM50A	380.6	638.4	511.2	443.2	447.8	653.7	455.5	635.5	411.7	1222.5	626.5	792	548.3	624.3	389	423	129.1	542.3	447	413.1	619.4	373.3	313.8	427	516.3	306.7	539	295.5	776	462.7	334.1	467.7	644.4	814.2	758.6	884.9	582.7	615.8	336.6	644.5	547.2	627	1033.6	436.4	546.2	1336.4	552.3	391	385.4
RCAN2	187	298	130.9	534	186.6	218.1	169.4	205.2	210.9	50.8	462	133.8	286.2	122.3	314.7	181	108.6	201.6	200	219.6	181.5	203.7	101.6	96.9	319	93	176.4	190.9	384	136.5	229.7	42.2	153.3	127.8	92.4	104	57	73.4	136.5	364.3	253.6	80.1	395.9	164.6	134	63.7	106.2	339.7	86.7
CDH15	851.3	673.2	437.8	611	545.4	460.9	816.3	501.2	619.8	676.7	587.4	699.3	753.4	441.1	1121.7	891.3	2306	822.9	926.2	638.3	709	812.9	1049	530.4	1171.6	755.8	460.3	731.5	653.1	621.2	900.6	1125.1	712.4	534.4	805.7	645.2	445.8	1128.2	649.6	647.4	462.9	500.6	527.5	435.8	661.2	573.4	579.4	731.4	511.9
CD180	159	139.3	112.6	94.7	106	176	96.9	110.2	183.1	115.8	211.7	177.4	260.6	180.7	118.9	116.3	140.5	119.2	154.5	133.7	227.8	118	75.5	127	185	148	171	84.6	78	156.1	176.8	312.9	170.6	132.8	75.9	150.5	67.3	119.8	113	81.6	155.2	194.4	113.8	113	277.4	156	87	134.2	52
S100A12	-37.3	-34	-11.6	-24.8	-56	-19.6	-26	-12.6	-27.9	-17.6	-60.5	-59.8	-55.7	10.4	22.5	-22.9	43.8	-27	-74.7	-1.3	-78.7	-31.2	7.6	1.8	-36.8	-19.2	-48.9	-56.9	-15.5	4.7	-12.4	22.8	-23.7	-22.8	-0.4	-31	16	-57	-14.1	-51.6	7.3	-33.5	-66	-44.8	-72.6	-52.9	190	-44.3	-5.3
HRK	47	18.9	14.2	12.5	22.7	10.8	5.2	66.8	17	-0.3	19	36.7	70	9	16	-22.9	28.7	15.1	-8.7	24.3	10.2	77	129.1	-8.8	36.7	12.2	28.4	-1	16	9	-5.6	-2.6	7.5	88	88	6	-22.2	94.7	18.8	42	5.6	41	7.8	-31	26	42.6	28.6	-2	29.6
CRY1	47	150.5	58.3	45	53.9	79	91.3	69.4	52.8	100	57	87	53.4	73	63.8	21.6	49.4	37	21.6	33	65	67.9	54.5	78.1	50	85.3	36.2	61.6	28.4	52.7	77.4	63.5	49.4	103	52.8	96.9	123.5	77.6	47.6	159.1	158	68.5	102.5	91.3	52.7	94.7	101.6	9	73.8
PEX6	149	202.2	78.1	98	221.4	190	149.2	116.9	195.1	116.9	235.8	246.5	206.8	114	248.2	146	211.1	100	140.8	263.1	142.8	398.6	71.2	229.4	219.8	182	212.6	170.2	124.9	147.7	145.1	247.4	100	94.7	151.5	227.8	161.4	76.9	196.7	152	80	109.8	160.8	127	95.5	142.7	161.2	312.7	94.4
CNN2	1059.3	1432.8	1819.5	780.7	982.6	1310.6	623.8	378.9	1341.7	773.7	1113.9	1141.2	426	880	746	1251.5	105.4	1331	925.3	1226.6	1487.7	1610.7	949.1	583.8	1507.4	926	1089.4	1077.4	979.9	971.7	878.3	1837.5	1097	497.8	1410.5	960.1	413.4	1115.7	1419.8	820.8	1599.4	1257	1563.2	1155.6	862.6	677	1367.3	834.6	714.6
UBXN8	55.6	56.2	59.7	47.3	49.7	62	35.1	79	87	145	28.4	76.4	77	83	83.9	48.5	80.1	26	26	90.7	101.3	97.1	75.5	72.9	39	103.8	65	57	54.9	76.7	55.8	16	19.1	58.1	80.1	112.5	76.4	-3.8	146.2	97	57	90.2	79	142.7	45	118	131.1	4.3	91.6
ZCCHC11	87.1	285.1	174	160	66.8	203.5	65	335	195.1	183.4	243.9	216.2	131.3	110	277	97.2	241.9	166.5	130	235	265	169.3	100.7	63.7	214.5	193.8	153	81.2	162	180.2	211.7	106.3	206	150.5	170.3	204	206	180.4	184.7	207.9	241.1	211	221.4	151	134	228.7	222.1	145.3	223
SCRN1	565.7	962.8	738.3	891.8	1300.5	888.2	479.2	622	211.7	1363.5	503.9	2480.1	772.2	826.3	1571.1	366.8	226.2	1330.2	2218.3	789.7	2126.6	1520.9	1714.1	364.8	1077.6	580.2	765.7	510.2	1777.8	1583.4	370.3	447	1203.4	982.1	976.8	1399.8	56.2	259.8	906.6	583.8	780	1436.4	570.9	292.3	1012.7	925.1	692	3510.8	709.8
HMGXB3	326.7	342.2	391.6	413.3	332.9	378.8	391.2	368.9	438.3	388.1	331.1	374.7	454.4	573.8	142.8	333.5	250	578.6	616.5	425.4	338.8	328	386	408.6	587.4	267.2	420.9	437.4	412.4	509.6	400	325.6	396.3	504	517	398.4	367.8	162.9	283.7	437.6	354	429.7	416.9	335.6	412.5	511.1	358.3	725	513.4
KIAA0195 /// MIR6785	1094.4	1031.9	690.1	756.2	1116.9	772.9	1083.1	801.9	671.6	894.3	863.4	865.8	951.3	555.9	1453.5	984.6	2926.2	995.8	1242.6	746.6	771.3	801.7	1304.1	845.4	1001.8	1110.2	844.4	773.4	1042.6	688.1	1173.9	1398.9	625.6	615.9	750.2	819.1	667	1188.8	787.1	841.8	581.5	595.7	440.5	453.1	682.2	685.2	717.8	1176.1	621.1
KIAA0196	194.2	243	145	239.8	151.5	173.2	206	298.4	195.1	333.5	241.4	255.3	136.4	192	-0.1	86	53.7	130	258.3	141.2	211.9	251.1	102.5	180	266.6	204.1	165	213.4	167	213.6	108.8	108	90.7	290.3	482.6	202	382.5	167.8	116	432.4	309.8	301.1	343.1	313.6	180	242	202.8	228	238.7
NUP160	72	105.8	98	116.2	88	87.1	80	52.6	80	80	77.2	174.8	40.7	79	29	75.9	109.2	96.2	10.6	103	54.9	113.7	22	21	102.5	66.8	56	71.1	99	22.2	66.6	131.9	40.5	57	132.2	230.6	297.3	159.2	109	191.7	288.9	150.5	206.8	188	81	162.3	116	99.1	170.8
SCAP	158	210.9	239.4	139.3	136.5	134.3	98	155.8	29	16.7	30.8	209.4	-22.6	198	48.2	380.4	-153.6	424.2	310.8	243	178.7	213.2	579.2	185	249.8	-27.2	71.1	203.2	375.6	104.4	-89.3	62.1	238.5	218.3	533.5	608.6	368.5	-38.2	32.9	142.8	94.7	124.5	156.1	242.2	198	407.6	191.6	421.9	352.9
MED12	464.7	892.6	700	496.1	510.1	438.2	522	476.5	350.9	282	450	706	430.5	428	396	517.2	138.8	589.7	649.4	464.9	426.5	416	133.8	420.3	585.5	397	406.7	441.9	713.4	442.2	467.8	365.1	388.1	466.8	354.3	478.5	425.8	501.1	341.8	406.3	426.8	453.9	354.8	396.8	394.5	509	456.3	665.1	624.6
PLAGL2	154	232.6	283.4	258.2	148.7	118	197.6	313.5	147.2	264	254.9	181.6	181.5	131	329.6	118	248	122.8	255.4	217.1	200.9	20.7	146	141.8	191.6	108	144	119.1	151.5	143.1	217.3	98.8	167.1	86	321.1	212.4	331.7	200	155.8	250	214.5	225.1	105.3	147	155.4	285.6	147.8	223	217.3
MAML1	479.3	836.2	867.3	837.7	497.8	848.7	461.4	1418.1	617.5	450.5	531.6	513.9	412.5	536.5	421.4	486	217.1	545.7	502	421.3	505.8	756.9	533.2	581.5	645.8	223	417.2	678.5	658.2	504.6	410.1	285.1	576	604.4	735.1	676	434.6	567.4	512.7	622	565	506.3	596	585.3	528.8	603.8	400.3	794.4	522.4
FCN1	282.5	192.3	237.5	244.7	153.3	124.9	284.5	111.3	149.4	224	174.8	135.1	154.5	94.7	19	271.4	303.7	194.4	176.1	167.1	165	110.1	88	45	299.8	103.8	1074.2	97	253.1	395.7	482.4	322.3	277	18.1	112.5	170.3	60.2	314.4	121.7	152	145.9	161	20	103.6	369.1	55.3	46.8	62.7	181.2
RBPMS	350.1	409.2	871.7	857.2	575.2	232.2	595.4	377.1	555.2	288	387.4	359.7	400.3	242.2	1268	604.5	626.1	652.7	443.9	923.3	467.9	473.9	646.9	223	319	446.2	327.3	401.1	466	322.9	578.6	353.1	286.2	472.5	960	264.1	215.8	301.2	386.9	420.4	308.8	298.3	411	294	306.6	1185.8	434.4	1103.4	551.7
DCTN6	131.2	295	288	360.9	325.4	207.6	112.6	330	326.1	426.9	198.5	268.5	254.4	391.2	-110.6	217.1	98	212.8	92.4	192.7	263	-65	133.8	294	116.2	323	222.1	374.5	193.6	176.7	108	-22	171.7	348.9	435.2	279	355.5	12.2	219.6	418.7	378	376	283.6	843.4	167.6	433.5	546.8	121	359.4
FCGBP	210.9	-24	43	182.5	65.9	263.2	52	-45.2	20	-26.5	-7.7	40	381.1	437.2	836.9	1670.2	-4.1	42.4	162	198.9	72.8	45	36.5	91.3	100.7	-0.7	263.4	-58.2	332	126	232.5	31.5	159.1	-76.1	846.8	13	-46.5	46.2	87.1	122.6	345.3	50.8	29.6	-11.2	10.2	61	90.2	32	-4.2
CD38	149	164.9	216.5	57	41.6	120.6	89.1	261.5	250.7	18.1	304.3	177.4	295	459.3	54.3	49.4	21.2	344.4	104.7	64	279.4	52.4	117	25	129	280.3	24	161.8	61.6	75.9	160.1	233.5	44.2	142.6	-1.3	32	69.7	241	83.5	132.3	170.8	264.2	45	184	295	124	84	14.2	355.3
TTC3 /// TTC3P1	1326.2	1168.5	1995	1355	1069.7	1518.8	980.9	1322.7	1888.6	891.4	2052.4	1550.3	1142.8	769.3	1362.1	766.2	597.2	977.9	1465.3	1424	1130	883.8	980	1015.2	808.7	1009.8	1245	1222	1263.3	1219.1	1316.6	788	717.4	1006.6	998.2	1018.5	766.2	1294.5	1061.9	1127	893.2	1606.7	1375.5	1546.9	856.4	1960.3	1403.6	1150	1294.1
PCYT2	239.5	224.7	176.8	366	482.8	194.2	230.4	297.3	188.9	192.4	319.8	290	213	376.6	232.5	295.7	31.5	408.9	391.5	226	409.5	479.7	469.3	305	142.9	286.9	198	267.4	218.5	246.3	255.3	312.9	387.2	282.8	174	320.5	757.3	411.9	302.5	186.4	158	293.6	252.7	250.6	304.2	414	202	324.2	215.4
SHC3	379.7	293	139.6	310.6	295.2	232.2	434.4	382.7	340.7	347	216.4	283.6	362.6	231.3	749.7	463.9	565.3	423.5	725	405.3	416.6	684	589.7	281.6	455.2	393.7	312.9	237	431.2	425.4	486.6	775.4	260.2	207.9	375.6	300.8	270.2	458.5	322.2	289	291.6	244.6	243.9	227	414.1	411.8	257	484.3	230.8
HAS1	-10	154.3	96	79	118	25	49.7	122	18	80	52	85	29	62.7	-0.9	19.2	24.8	114	99.1	103	214.9	22.2	32	70.8	75.5	143.1	39	93	83.5	-21	75.1	124.9	122.3	141.2	123	81.2	63.4	60	78.2	49.7	37	43	47.8	46.2	1.7	78	128.2	7	29.6
SLC35A2	225.6	1053.8	288	270.1	437.8	421.9	288	646.5	246.8	913.1	414.7	304	213.7	379.5	429.9	198.5	12.2	493.4	470.6	203.3	243	412.7	417.5	341.8	477.9	301.1	342.4	399.5	607.4	293.3	193.6	388.7	267.8	146.2	202	445.4	546.4	282.5	262.8	590	430.6	298.3	555.9	441.1	243.9	1029.5	368.6	344.4	638.4
MCM6	440.2	442.6	497.6	207.6	267.9	453.5	408.5	1419.9	352.4	1279.1	628.7	956.5	333.8	804.6	364.5	243	181	580.5	269.4	342.1	354.2	249.5	215.4	398.9	354	575.3	519.7	524.2	311.8	689.9	221.4	503.5	804	1231.5	216.2	1521.6	858.1	634.8	260.6	453.9	1302.9	834.5	397.4	772.8	561.5	366.3	533.4	338.5	826.2
MAZ	147	84	154	65.9	106	121.4	55.1	80.1	3	197.2	173.1	171.9	125.7	74	14.5	92.2	-32.2	36	82.4	118.8	76.7	-9.2	77.2	128	71.1	72.8	135.4	68.5	173	56.3	-16.7	93	135.8	73.8	48	136	250.9	27.1	50.2	203.5	79	91.3	16	126	99.7	110.5	22.7	239	109.7
SC5D	220.6	1027.5	172.1	513	70.2	403.9	67.3	268.1	177.4	2827.7	267.3	826	877.5	313.5	291.5	115.5	61.2	332.5	639	136.5	487.9	94.4	491.7	227.5	1022.6	316.1	119.8	237	547.5	724.2	183.4	34.2	815	290.3	504.8	1060.3	276.1	149.4	154.8	503.6	807.2	520.6	298	371.4	113.5	837.5	267	224	310.5
TRHR	57.9	27	7.5	12.5	32	22	72.8	94.4	19	48.5	50.8	56.3	30	39	155.2	46.8	51.3	61	29	30	34.3	131	72	33.4	23.5	27.5	16	35.5	43.8	30.3	52.6	64.3	1.8	6.4	55.3	45	49.2	100.5	57	18.5	28	65	59.3	25	25	43.8	43	114.4	22
PIGC	268.7	407.3	425.2	225.1	201.8	361.6	128.8	234	266.6	436.6	360.3	403	401.8	238	713.9	248.5	161.6	312.2	292.1	402.5	393.3	296	237.4	366.5	487.9	682.8	255.2	342.4	384	408.7	192.7	249.6	217.9	197.6	213.6	296.1	482	305.1	256.2	166	384.9	332.5	217.3	553.3	195.3	391.1	491.4	230	152.6
CDC5L	-30.5	38	23.5	-11.2	3	-0.6	5.2	0	6.6	93	45	-7	2.3	-3	44.6	-19.1	27.9	31.1	10.6	21	12.5	148.4	60.2	21	79	55.9	-5	13.2	11.3	12.5	43	13	21.7	16	20.2	-17.3	14.2	-89.8	65.9	-4	33	29.6	77	46.2	-5.6	42.6	2.2	9.9	47.3
NFYC	109.5	163.7	185.3	151.5	108.9	115.5	149.2	153.7	65	138.9	150	111.6	57	98	235.6	68.9	27.1	133.2	27.5	113.5	129.1	85.2	213.6	96.9	13	113.8	93	120.2	209.6	50.8	25	47.1	30.3	122.4	92.4	137	168.3	122.6	80.8	74.6	109.7	102	139.3	69.7	88	170.8	42	321.8	128.3
DNAJB1	850.4	871.3	434.4	716.9	1094.7	886.6	735.1	1137.3	1853.9	1194.7	517.7	1323.4	487.2	889.1	845.4	1674.2	737.4	1299.1	1068.6	1031.9	963.4	993	440.5	1365.3	1331.6	1004.4	1178.8	777.3	974.7	1007.7	1888.4	482.9	1310.3	917	1098.8	880.2	805	480.3	1510.2	667.7	934.1	733	781.9	606	1083.6	851.5	835.7	860.4	1255.9
COMMD1	231.7	201.4	181.5	183.4	158	265	255.4	151.5	375.8	261.9	1810	258.8	196.7	281.9	476.5	262.2	76.1	369.3	252.6	189.1	286.1	401.1	155	340.9	346	140.3	239.2	287.2	265	289.8	102.2	12.5	364.7	530.5	205	414.1	343.4	72	230.3	243	389	519.2	376	299.9	218.8	287.2	275	247.2	216.4
ERH	1114.2	1495.2	1077.6	811.3	1106.1	1005.5	845.6	1185.4	925.8	1431.1	1124.1	1385.9	1047.9	1284.4	897.5	1111.8	1024	1176.6	885.9	1419	1171.3	1074.2	1359	1270.4	1610	1305.7	923.3	1049.3	1346.2	1444	995	1433.7	1294.1	2611.3	1289.5	1525.3	1574.3	1622.5	1372.1	1309.7	2266.2	1921.1	1284.5	1553.8	1194.6	919	1450.5	1909.2	1322.8
DYRK1A	-21	45	-22.7	-19.8	25.2	18	0	62	-52	37.8	-14.7	-9	35	-37.4	28.6	45	37.2	55.6	-31.4	9	26	-16.6	-0.8	21	34.3	46.8	-1.8	3	63.9	60.4	43.7	4.1	-11	-42	-34.8	-6.5	-4.2	148.3	0.6	13.7	21	2	41	-34.3	-8.2	7.5	84	37.2	21
RHOD	1346.1	1551.3	764.1	821.8	1411.2	1082	1259.7	1064.1	874.7	1188.7	961	1626.9	1346.7	845.8	2424.6	1334.8	5409.4	1142	1812.4	995.6	950.5	1924.7	1996.8	1217.9	1512.8	1415.7	1102.2	985.7	991.9	975.5	1833.2	2083.5	1431.7	642.5	1066.2	1032.4	664	1252.4	1128.4	983.3	654.9	814.8	622	794.9	1241	817.3	1274.4	1450.2	878.9
CFDP1	51	217.3	106	73.8	135.4	78	74.3	24.9	71.1	69	207.9	86	62.7	123.1	233.5	108.8	109.9	72.8	118	88	272.7	91.6	195.7	108	93	63	90	111.1	128.3	141.2	72	144.9	41.2	69	69.7	109.8	79	67.3	156.9	37.8	87	82.4	142.8	1.8	141	286.4	118	131.4	132.2
SIRPA	282.5	250	178.7	118	217.3	163.9	212.3	73.6	146.2	135.1	260.4	223.9	219.9	177.4	450.4	255.8	845.6	190	63.9	244	153.3	380.5	147	147.7	249.8	245.8	210.7	167.4	190.9	221.1	325.6	507.2	322	210.7	158	112.5	205.1	481.6	128.2	134.7	108.8	206	105.3	153	273	115.5	254	266	235.2
C21orf33	-90	-44	14.2	-94.6	-88.4	-68.5	-109.8	-13.2	-27.9	-70.7	40.2	-64.2	-54.2	-48.9	3.3	-15.2	-102.1	0	-97.6	27	-43.5	5.7	-82.3	-43.8	33.2	-68.2	-61.7	-45.1	10.2	-16.6	-174.3	-92.2	-25.1	-11.1	3	65.9	-115.1	-18.8	-36.8	36.7	85	-39.2	78	-17.3	-1	181.5	-52.5	-45.6	86.7
PTGER3	13	34	14.2	5.4	22.7	12.5	32.8	49	24.3	25	3	7.8	16.8	14.6	53.2	15.2	99.1	33	35	14.8	5	144	55	10.4	-14.6	28.2	14.6	34.3	21.8	-4.4	36.7	74.1	65.8	33.2	45	39	53.7	10.6	16	-10	71.1	13.7	-8	1.8	28	43.8	56.2	74	43.8
MMP15	8.2	-55	173.1	133.5	219.8	56.2	78.2	32.9	2.1	81	198.5	72.9	-57.3	93.6	330.8	-44.9	-24.6	94.4	39.9	13.7	21	16.9	259.5	205.1	43	17.7	21	39	190.9	-12.2	57	0.2	51.1	41.6	112.5	2	89.2	10.1	115	126.3	-15.5	16	91.8	47.3	-37.7	195.6	-12	69	69
NID2	207.6	101.3	95	76.4	79	403.1	193.4	52	91	114.7	182	82	121.4	176.5	190	92.2	233.5	49	0	50	32	94.4	48.1	27.5	73.8	163	163	194.7	12.5	175.8	49.4	95.5	85.8	166.5	27.2	101	126.7	268.3	79	53.7	180.4	325.6	242.1	206.8	72.8	19.8	255	154.2	369.1
AEBP1	1604.2	704.9	546.1	1024.7	912.6	2139.3	888.1	323	469.2	291.3	898.3	646.5	1281.9	838.1	1683.9	966.5	1127.5	2013	1134.7	708.1	850	2028.3	465.1	693.7	971.8	704.3	1291.8	573.2	1124.2	1373.2	695.3	715.9	1101.9	468.7	914.3	553.8	265.7	861.5	970.6	549.2	470	1373.6	896.6	856.5	1131.5	490.1	1113.9	473.3	336.1
NPY6R	45	54.5	22.2	67.6	35.5	26	65	55.1	39	46.2	29.6	62.3	63.9	67	272.4	99.1	247	120.4	128.8	45	50.8	40.3	77.2	80.1	43	40.7	23	21	57	139.3	58	138.4	80.1	86	16.8	29.6	67.3	50.2	44.4	-4	2	55.3	4.2	40.2	54.9	42.6	41	119	39
STAC	50	-8.4	56.3	27	-11.1	95	13.9	42	29	-2.3	33.4	56.3	9	190	145.9	18.3	76.5	46	30.5	27	31	23.7	37.1	32	30	-31	318.6	-2	69.4	124	-10	-29.5	91.6	52	10.2	167.8	-1.5	-4.6	65.9	20.2	43.3	99	118	55.3	162.3	55.3	-6.5	2.5	30.8
HSPH1	270.5	572.2	441.1	796.4	633.3	602.9	427.7	625.4	1625.9	187.2	743.1	587.4	224.1	1164.9	45.5	249.4	45	646.7	478.8	281	291	62.5	310.6	266.8	390	256.8	364.2	478.6	603.1	707.3	196.2	113.7	453.1	1198	455.5	301.9	902.9	153.7	604.2	462.5	651.8	596.6	1712.1	688.1	427.1	528.8	610.4	622	839.8
SEPT8	360.9	218.1	196.6	364.3	474.5	487.7	361.2	430.1	353.9	220.2	287.2	336	200.1	406.6	42	69.7	158	178.3	52	176.7	145.9	76.5	195.7	382	234.4	432.8	351.1	373.1	273.8	394.9	342.7	234.4	330	604.4	225	205	349.4	172.8	259.5	201.8	310.7	409.1	316.1	532.8	236.9	295	417.7	57	282.4
RB1CC1	67.6	150.5	93	108.9	103	94	60	69.4	95	149	71.1	108	76	84	130	116.3	150.2	135.4	117.1	54.1	95	107.2	198	94.7	85	48.5	72.9	106	103	93.6	63	30.9	31.1	132.8	114.4	162.9	172.9	69.1	50.2	135.8	52	67.6	116.3	190.8	48.5	161.2	100.7	16.6	76.4
SLK	115.7	252.7	297.4	341.6	307.7	213.3	168.3	307.7	286.4	420	199.4	259.7	152.8	406.6	13	363	281.3	151	152.2	211.1	177.8	365.8	160.1	255.5	366	223	229.9	526.2	231.7	221.1	231.6	296.3	452.1	297.3	269.3	409.4	245.6	77.6	246.3	384.6	317.9	289.9	292.5	755.6	270.3	288	537.3	368.8	231.7
LPGAT1	399.7	215.7	322.4	262.5	340.5	289.8	235.6	445.5	299.8	442.2	149	210.2	223	339.7	167	152	43.5	90.7	225	632.9	248	283	90.2	206	329	1165.8	273.2	445.5	317.9	662.9	243.9	153.6	389.9	171.9	430.8	619.1	378	212.6	288	405.3	226.8	309.5	490.4	797.9	197.1	558.7	844.9	135.6	391.5
LHFPL2	373.7	178.3	186.2	137	297.3	600.6	328.6	224	533.6	425.5	354.2	191.1	319.5	954.7	66.2	169.3	80.1	347.1	154.5	186.4	163	56.2	129.1	407.8	266.6	156	532.1	169.3	128.3	493.3	98.8	76.2	901.1	516.5	134.3	305.4	303.5	517.4	508.9	363.4	466.8	592.4	673.1	495.6	860.8	68.5	424.4	108	401.6
GRB10	745.7	280.3	362	679.5	359.4	413	526.5	669.3	477.2	604.2	801.8	164.4	335.4	584.1	481.1	530.6	461.1	426.9	578.6	407.2	674.9	1484.8	435.5	550.8	403.5	190.9	584.6	639.9	666.5	885.3	559.9	327.7	674.9	436	622.9	722.2	749.9	1039.9	546.3	721.8	250.9	772.8	347.2	606	529.6	606.4	1505.9	604.8	223
DVL3	562	1172	1079.9	522.1	752.3	985.2	690.9	934.6	518.8	534.3	933.2	926.5	602	472.4	603.1	460.6	700.8	468.4	751.3	464.9	548.5	429.4	513.8	526.7	552.7	570.4	664.4	441.9	711.6	545.8	641.6	801.7	621.1	1020.9	514.4	418	857.4	667.2	437.4	805.3	655.7	668	604.4	670.6	525	436.5	554.6	519.2	616.9
DOCK2	255.4	150.5	146	108.9	99	246.5	175.9	60	215.7	129	237.4	125.7	258	310.8	156.1	270.5	505.7	199.8	175.1	205.1	311	358.3	129.1	81.2	185	146	201	116.5	89.2	219.2	258.8	279.4	196.6	128.9	111.6	59.3	68.5	311.7	320.1	77.2	144	223.7	116.3	114	420.2	50.6	118	151.6	209.8
TBC1D5	415.1	272.7	292.7	369.4	352.1	306.1	319.9	447	379.4	400.9	263.2	371.3	437.2	274.2	604.3	415.2	665.5	363	613.7	369.1	368.8	404.4	503.2	400.5	358.3	305.8	336.1	243.9	448.6	241.1	393.6	263.9	323	430.6	444.8	393.7	183	475.2	216.2	418.7	361.3	281.4	256.2	285.1	269.4	326	375.2	728.2	280.3
ZNF592	783.3	768.6	760.6	665.9	643.8	714.6	876.9	718	654.6	719.4	650.3	832	866.2	528.2	1299.8	991.9	1618.3	698.8	894.2	566.5	604.9	789.4	1009	709	917.2	920	521.1	665.1	672.8	618.7	879.4	1453.9	743.5	663.1	545.7	601.8	590	683.5	571.3	817.1	461.3	545	463.9	376.5	681.3	721.3	864.9	822.6	444.2
EDEM1	822.9	950.7	803.7	1057.9	742.9	568.4	444.5	2096.6	1487.1	631.1	971.2	1052.9	1137.1	641.1	1007.3	1264.2	280.3	1263.3	1522	770.5	1642.1	664.6	1290.6	661.7	1157	666	763.3	1437.4	822.4	786.8	703.1	614.7	631	587.8	857.7	1956.8	338.7	630.1	576.7	1080.9	797.3	997.2	595.2	539.1	975	365.5	959.6	484.3	421.4
MAP3K4	191.7	167.1	147	227.2	225.9	255.3	106	139	177.4	223	196.6	220.4	172.1	200	54.7	239.8	77.4	187.9	155.7	114.4	236.3	79.7	5.8	190	118	233.5	239.2	164.6	251.2	160	126.3	-5.2	107	115	170.3	180.9	148.3	14.4	84.4	175.8	270.5	217.3	226.6	275.1	187	314	177.8	124	272.7
JADE3	47	149.6	109.5	88	36.7	183	101	219.6	82	135.1	87.1	54.1	66	37.2	215.4	56.4	71.2	49	109.8	88	110	108	103.5	72.9	74.6	120.8	42	138	172	129	65.8	70.4	145.9	192.5	66.2	85.8	246.5	55	42.6	166	179.3	74.6	111.3	120	48.5	272.9	149.1	105.8	85.4
MYO18A /// TIAF1	191.7	199.9	204.1	111.6	405.9	272.7	216.7	55.1	167.1	261.9	342.4	88	201.8	442.4	160	75.1	3.4	168.7	161	91.6	287	90.7	20	326.7	209.2	296.4	221.1	225	369.3	124	198	18.7	105	90.2	314	150.5	383.8	29.3	170.6	166	288	170	416.9	157	247.6	645.8	247	154.2	278.9
LARP4B	408.4	547	769.2	878.5	887.3	472	372.7	410.1	419.7	635.3	422	647.3	366.3	487.8	346.9	426.5	-34.7	254	342.5	594.2	770.5	249.5	873.6	571.8	330	591.8	419.7	598	556	418.2	384.4	326.6	283.4	271.3	1084.8	497	424.6	253.5	309.8	564.2	449.4	359.7	265.9	529.6	352.1	722.7	368.6	427.3	297.4
TATDN2	359.4	250	376.6	283.7	305.6	355.5	277.4	380.8	390.2	432.5	369.5	366.3	383.4	345.7	194.4	289	106.4	458.6	395.8	329.6	467	418.5	241.9	300	379.5	237.3	348	463.7	370.1	329.6	356.7	226.8	368.8	366.2	383.2	416.5	331	297.2	305.6	408.2	368.7	329.9	343.9	304.2	436.3	413.2	421.9	557.5	291.7
GCN1L1	457.5	612.5	511.2	414.8	567.8	490.5	605.2	661.7	500.9	776.1	453	653.2	532.9	477	374.1	439.2	489.3	500.4	531.8	574.3	579.1	487.4	509.4	453.6	586.5	557.8	552.8	474.2	682.1	394.1	496	360	411.8	425.9	475	655	570.4	463.7	362.6	969.5	575.5	421	496.3	355.3	545.5	706.8	524.7	744.9	643.5
LOC101060275 /// LOC101929910 /// LOC613037 /// NPIPA5 /// NPIPB11 /// NPIPB3 /// NPIPB4 /// NPIPB5	9422	5242.4	4736.7	4150	5663.8	5653.4	9015.8	3040.7	3099	5265	7184.2	5423	5476.2	2595	5814.9	4661.5	6318.2	4986.5	6175.7	3923.4	6548.3	4980.8	5819.7	3787.2	6131.5	4085	3744	2560	11698.6	5705.4	7274.4	6267.5	4498.3	3699.7	7092.8	6208.3	3627.7	4621.5	3234.6	2443.3	4480.1	4194.7	4028.3	3032.6	5964	5837.4	4877.7	5125.5	5349.3
ZNF516	-15.1	41	6	29	25.2	1.8	18	270.2	19	23	10.8	-2.1	48.5	32	94.7	-3	56.2	10.8	44.1	22.7	46.2	118.9	14.6	45	33.2	12.2	33.4	75	24.3	52.7	39.7	-18	17.2	50.8	-15	52.8	149.4	68.5	26.8	16.8	16	-32.2	47.8	47.3	34.3	85.8	16	55.6	-3
HMHA1	799.7	514.2	449.5	414.1	547.7	587.5	475.8	429.4	532.1	503	444.1	740.2	477.3	553	844	655	1177.9	603.5	543.4	639.2	779.9	519.6	349.5	299	759.8	422.7	453.2	385.4	743.4	500.4	585.5	594.9	604.7	361.6	737.6	589.4	450.3	759.3	607.8	591.8	559	551.7	690.7	347.2	882.1	380.1	532.6	526.1	510.4
DHX38	290.8	605.1	336.4	425.6	543.9	297.1	366.5	472	224.8	378.9	139.3	276.5	109.8	263.1	459.5	418.8	-0.4	411.7	358.3	253.5	364.2	106.5	432.3	430.3	345	260.4	406	277.7	421.1	254	429.4	102.2	426.2	446.2	407.5	255.3	383.8	334.2	178.3	265	290.7	266.6	466.9	443.5	287.1	463.2	476.6	620.9	441.5
NUP205	379.7	630.2	411	427.9	200.1	350	421	570.7	374.3	2099.3	407.9	913	385.7	928.9	150.5	248.5	92.7	248	241	331.2	283.2	202.2	221.1	290	367.7	336	446.4	423.5	408	447.9	210.9	454.6	426.2	630.8	356.7	820.9	834.7	569.9	373.7	1034.8	683.1	578	462.4	612.7	792.2	314	355.5	666.8	511.2
KIAA0226	656.4	650.7	409.6	659.8	781.4	776.1	729.5	548.3	629.5	784.1	654.7	955	669.2	535.9	661.2	540.3	338.4	604.5	593.4	597.7	657	838.1	556.3	532.3	685.2	433.6	577.5	586.8	586	618.7	708	681.5	862.4	944.6	484.3	1174.3	481.2	820	472.9	711.9	635.3	617.8	683.2	718.8	690.8	398.6	542.9	514.1	573.1
TTC9	63.2	45	19	53.4	89	39	29	54.5	52.8	50.8	23	68	233	111	32	3	83.5	9	-38.6	60	29	58.8	61	231.2	-17.3	26.8	56	23.5	20	60.4	36.7	-21	140.5	276.5	-15	10	23	55.5	37.2	-10	58.1	118	455.1	118	10.2	52.8	98.9	53.4	23
APPBP2	44.2	71	40	79.8	108.9	66	59	72	98	39.9	55.3	37.8	71	29.6	218.3	67.3	80.1	120.4	65	114.4	97	78	94.7	54.5	88	63	74.6	81.2	110.7	95.8	63	63.5	65	108	129	102	144	113	74.3	106	159.1	52	226.6	160.8	57	121	84	60.4	60.4
ANKS1A	320.5	483.3	250.3	338.9	356.1	312.5	399.5	223	360.4	314.8	563.4	396.5	271.2	247.8	258.7	387.7	514.3	336.1	333.6	378	371.1	428.6	212.6	325	309.5	303	411.6	317	348	295.9	432.4	238.2	245.9	168.7	304	426.7	367.1	250.3	233	465.1	361.3	326.5	275.6	372.1	307.7	354.7	283	225	311.4
PXDN	1950.4	670.1	1429.8	491.4	528.5	2486.7	1541.4	1156.4	621.3	551.7	1348.4	654.7	1026.9	1102.9	769.4	655.9	1359.8	994.9	1265	524.4	299	1953	469.3	615.2	1238.9	774.2	1579.1	1550.8	904.9	1077.3	846.5	653.9	265.9	280.7	175.8	277	199.4	1115.7	206	161.4	564.2	1388.4	396.7	293.1	398.6	390.4	852.8	577.9	438.7
LRRC8B	-10.8	-17.3	-53.4	5.4	-30.4	-21	-1.8	-25.8	-25.6	3	-25.5	-42.2	-34.4	-29.1	-85.2	-42.4	-16.7	-42	-49	-28	-23.8	-73.9	-30.4	-11.1	-37.6	9.6	-6	-9	-54.2	-21.9	11.5	-88.4	-88.3	-10	-23.5	-12.4	23	12.2	-105.5	-18	-24.8	-36	0.6	-17.3	-14.9	-30	-44.7	-14.1	2
KIAA0232	183	126.3	190	534.7	430.9	467.4	256.4	524.8	232.1	162.9	306.1	176.5	588.2	463.9	303.1	-64.7	2.1	444.2	201	227	288	101.1	317	591.2	109.8	190.9	310.8	168.4	504.6	159	200.7	69.8	205.1	224	233	224	339.5	127.2	215.4	323.8	386.9	323	582.7	451.7	265.9	612.5	376.1	252.4	174.8
UPF1	475.2	520.1	749.4	413.3	468.7	438.2	424.4	713.1	390.2	422.8	729.6	552.2	511.5	473.2	455	579.8	1160.3	445.6	434.5	515	599.7	622.9	487.4	775	627.7	443.7	477.5	668.6	609.1	345.5	501.7	418.2	445.4	485.7	1037.3	857.6	558	498	597.1	639.4	589.8	480.1	845.3	521.9	467	599.4	449.8	521.8	582.6
POM121L1P	70.2	-3.8	34.8	71.1	32	57	65	71.1	27	41.6	28.4	18	48.5	56.3	392	63.2	120.6	80.1	26	32	20.2	57	6.7	1.8	102.5	10.9	41	19.6	36.7	63.9	29.6	111.6	146.8	31	20.2	93.6	69.7	141.2	100	27.2	85	39	19	-18.6	52.7	75	87	48	32
ZNF280B	7.5	8	0	-12.4	-0.8	-21	17.5	64	7.8	25	-3	-7	-24.9	-14.7	-20.1	16	125.7	-24.8	-15.8	1.3	23	8.3	14.6	6.6	-28.1	18.8	-16.1	-5	-11.1	-0.4	35.1	74.1	-74.9	5.6	43.3	-3.9	40.2	90.5	-30.5	27.2	4.7	12.5	-10	-27.7	16.8	9	27.7	-9.4	-5.3
ZNF280A	5.2	-44	-8.8	19	-27.6	-68.5	-33	3	-1.3	-21	5.4	53.4	-24.9	-26.8	-123.1	8.4	-30.7	-64.5	-3.6	-19	-35.1	72	-27.1	5.4	-47.8	-37.1	-31.4	-6	-36	-14.4	-23.3	11.5	27.7	-46.8	-82	-1	17	-91.8	-2.4	-42	-42.3	-40.7	-1.8	-32.7	-9.1	-14.7	-3	-66.6	-36
TOP3B	99	110.5	110.3	108	144	165.6	84	178	101	158	109.8	127.4	96	53.4	128.3	146	212.8	120.4	232	132.8	132.3	13.7	87.2	151.5	129	64	73.8	123.5	128.3	34.3	131.3	181.5	178.6	108	196	127.8	113.5	62	158	120.8	19.3	75.5	55	84.1	167.6	172.9	190.8	73	117.2
IGLC7 /// IGLC7	576.8	596.6	509.9	430.1	433.2	492.4	453.8	395	489.1	517.2	737.5	506.2	806.3	399.3	688.7	841.6	1144	541.5	697.7	616.8	686	513.7	917.3	375.4	716.5	526.6	424	464.5	319.8	414.2	705.1	535.1	588.2	661.1	695.8	432.9	388.4	774.8	515.7	542.5	397.9	647.2	348	418.1	684.1	336.6	484	759.3	323.4
IGLL5	780.4	500	425.2	331.6	563.4	440.2	748.2	394	519.6	348.9	504.7	622	755.1	222.1	870.8	859.8	2375.8	688.5	617.4	502.1	490.6	632.2	493.8	203.3	879.6	691.2	234.5	485.6	196.2	566.7	1006.7	1122	667.7	259.8	307	95.8	241.3	1172.6	423	553.6	338	334.2	205.1	140.2	644.9	283.2	345.6	327.7	452.1
IGLV4-3 /// IGLV4-3	130	231.7	168.4	197.2	223	180	152.8	204.3	152.6	132.5	299.8	194.3	267.7	140	205.1	211.9	899.8	342.5	277.4	211.1	186.2	222.1	447	115	395.2	28.2	162	199.4	54.1	163	186.2	460	348	280.7	268.4	219.8	182	641.7	290.1	274.6	221.3	427	158	171.2	277.4	220.3	264	187.9	276.8
PIEZO1	506.7	538.8	419.4	321.6	888	545.2	543.9	428.6	378	529.8	802.6	674.1	441.8	451.6	445.1	511.2	264	411.7	543.4	408.2	697.9	909.6	357.5	757.8	366.9	592.8	784.6	420.6	501.2	206.9	609.2	767.4	618.5	108	608.2	134	234.3	212.6	385.2	403.5	254.4	612.7	360.3	411.6	596	420.8	478.5	640.1	509.7
ZNF142	113.4	147.7	105	99	113.5	97	111.8	137	95	108	91.3	107	112.5	71	10.5	125.6	431.6	216.2	84.6	115.3	157.1	182.5	379.1	138.6	172.8	130.9	70.2	142	135.8	140.3	102.2	337.3	148.7	174	192	159.2	197.5	225	91.8	184.7	104.7	74.6	103.5	122	144.9	149	149.1	124	141.8
RIMS3	91.8	72.8	57	66.8	42.4	76	71.2	180	155.8	98	108	61	39.9	60.4	-6.5	85	65	128.8	113.5	-2.1	91	152.8	95.8	88	176	79.9	74.6	21	108.9	99.8	84.2	-5.6	71.2	-19.9	52.8	118	42.6	56.5	45	98	-8	48.5	130	84.1	100.5	9	68	47	57
SLC23A2	171	69	169.3	232.5	80.1	250.9	75.1	122	234.8	43.3	201.3	146.2	155.4	111	53.5	155	18.6	121.6	198	267	222.3	144.9	169.7	139.7	137.5	274.9	118	151	254.9	105.3	163.3	66.1	70.4	131.4	53.7	210.2	250.9	37.1	58.1	78.1	71.1	113.5	104.4	288	162.3	114.2	472.9	191	190
JADE2	339.1	368.8	162.7	578	481.2	333.2	154.5	278.6	388.8	321.8	333.9	284.5	269.4	726.3	329.6	257.7	245	502.1	346.9	526.1	592.9	374.2	287.1	369.2	386.2	127.2	360.3	191.9	407.2	342.1	192.7	193.8	289.1	206	374.8	379.6	79	85	236.6	270.8	182.5	303	450.7	404.2	547	223	151.6	1061.6	210.7
GLTSCR1L	190	253.6	157	237.7	253.1	200.9	108	40.5	170.6	147	289.8	119.7	151.9	161.4	282.5	174	96.8	217.9	163	272	336.3	69.1	119.7	150.5	209.2	221	184.4	176	273.8	206.9	186.2	98	190	202.6	321.1	180.9	207.8	89.7	202.6	131.2	231.6	163	406	278.7	239.5	300	164.4	261.9	206
PUM2	967.9	987.2	899.7	995.5	1094.7	981.9	406	1066.3	773.8	844.4	1177.7	778.9	839.4	721.8	786.7	876.4	360	1007.4	1032.2	1084.2	1097.9	994.1	1127	1150.7	1030.9	820	728.7	963.7	1319.9	868.7	935.6	559.4	783	914.7	1229.7	1344.8	856.1	413.7	820	803.3	1384.7	980.9	967.7	1007.8	668.8	840.1	890.5	934.3	513.4
MAP2K3	248.7	243	399.5	252.3	378.7	243	271.2	137	419.7	315.9	311.6	272.1	202.6	362.3	-33.9	241.9	-0.4	709	492.5	387.4	500.7	296	502.3	273.3	396	181	218.3	542.7	291.1	221.1	729.4	323.4	157.1	96.9	410.1	279	317	-33.6	212.8	190	314.3	245.4	395.2	281.5	256.8	547.2	347.2	239	532.8
TRIB2	671.8	549.3	442	278.6	641.3	626.9	941.8	196.7	686.6	247.2	400	168.7	543.2	387.5	655.3	418.8	557.1	645	325.9	431.6	411	488.3	258.4	413	381	254	351.8	489.1	446.3	654.2	765.8	743.3	354.7	124.5	214.5	233.5	999.3	397.8	957.1	127.2	760.3	1411.4	367.8	284.4	417.9	234.4	649.4	283.8	372.3
FAM3C	258.3	397.2	204.1	262.5	324.5	622.8	81	252.3	478	1350.6	367.2	483	190	663.2	202.4	140.5	105.4	320.6	113.5	240	283.2	420.2	127.4	446.3	657.3	107.2	1110.9	497	309.8	892.2	162.3	348	416.6	677.7	358.3	527.4	276.1	36.5	320.1	659.7	823.4	901.6	495.5	345.7	424	611.6	698.6	378	208.8
SEC62	167	379.8	221.4	392.9	327.9	301.6	168.3	242	337.1	326.7	419.1	235.2	190.8	281.1	397	149	339.4	645.9	263.1	269	378	100.3	266.8	266.8	190	266.1	190	350.1	314.9	407.2	285.2	292.1	235.7	536.8	206	352.3	379.9	176.1	523.9	351.4	332.5	380.6	343.9	357.5	197.1	257.3	278	247.2	251.5
HTRA1	2388	908.9	764.9	575.4	536.9	2985.7	1265.3	556.9	4586	459.3	882	603.3	1350.5	1407.4	552.5	578.8	632.9	669.8	745.7	1889.3	839.5	970.6	338.1	483.9	1055.1	860	1596.4	764.9	643.8	1254.9	1081.9	456.8	621.1	387.3	509.2	524.8	376.6	1937.8	805.8	478.9	854.2	2166.3	927.3	732.3	695.6	415.5	1526	423.9	312.3
TST	712.9	928.5	742.6	2165.6	1160.5	1093.1	2002.9	765.7	980	550.8	876.3	462.8	510.7	1030	2276	1223.4	67.5	1265.6	1069.5	1197.5	1001	2098.2	2149.1	3291.7	904.1	695	429	1453.1	903.3	707.3	1004.9	700.2	533.1	485.7	2518.6	897.1	4092.6	441.6	1238.4	1055.5	1184.9	519.2	1259.7	1439	440.1	1225.7	1228.7	1865.5	515.7
HLCS	118	104.7	63.7	121.4	95	79.9	68.9	151.5	115.5	75.5	118	136.4	125.7	93.6	12	3.6	215.4	106	111.6	102	112	296	135.1	101	84	43.3	81.2	77	123.1	121	152.6	89.7	88.9	117	101.3	82.4	78.1	33.9	73.6	84.1	43.3	94.7	107.1	103.6	34.3	167.6	156.7	195	103.5
SLC7A6	71.1	307	257.7	151.5	58.1	147.5	84	119	149.4	124	426.4	192.1	157.1	168.3	8.4	75.9	26.5	162.3	271.2	254.5	184.4	295	126.6	56.2	97	142.1	130	61.6	190.9	111	83.5	190	156.1	100	100.2	45	137	30.4	3	62.3	59.3	151.5	190	133.8	145.8	122	81	108	30.8
STAB1	998.3	464.7	373.8	368.6	314.9	602.1	878.5	269.2	370	376.2	336.7	357.2	808.9	383.1	222.1	426.5	1055.5	596.2	444.7	351.2	594.6	394.5	338.1	281.6	431.3	523.1	487.6	308.4	485.1	397.2	880.4	575	597.7	358	250.3	425.1	163.7	652.2	235.7	283.2	550	794.5	430.5	343.4	448.8	316	452.6	250.3	633.2
KIAA0247	738.9	508.2	466.2	495.1	854.4	640.7	690.9	321	868.6	402.8	682.2	645.1	793.5	609.4	674.2	744.9	363	508.1	442.3	724.6	768.8	857.2	501.4	944.5	597.4	472.9	629.9	375.9	671.7	513	708	676	480.7	658.2	303	312.4	259.7	556.2	541	400.6	570.2	982.4	698.9	424.6	771	373.8	534.2	863.8	487.7
GBF1	257.3	341.2	305.8	324.3	272.7	226.3	249.7	256.9	251.6	298	247.6	256.2	224.1	232.2	-2.2	226.2	57	322.5	268.5	278	288	540.2	417.5	320.5	498.7	240.1	241.5	318.9	342.4	195.1	161.2	507.2	406.4	223	217.9	213.4	264.1	142.1	340.8	305.6	230.6	215.2	262.4	340.2	257.7	414	281	546.6	358.5
LPIN2	411.7	2110.4	1456.4	415.6	630.9	467.4	273	946.4	625.4	484.7	386.6	1078.2	626.6	651.8	110	432.9	-1.2	687.7	670.2	334.6	875.8	491.2	878.6	264.3	534	245.8	437.7	3242.2	614.3	232.5	140.2	21	230.3	533.6	742.6	1580	273.9	195	251.8	1145.4	1049.3	409.1	1263.1	630.1	287.1	1183.4	222.1	733.8	453.8
SMG7	525.4	676.2	631	517.9	496.2	442.2	528	300.8	275.7	495.2	503.1	848.5	701.6	483.2	393	329.6	-1.2	662.1	634.3	456.8	463.4	659.9	818.2	669.3	709	453.9	421.6	456.6	986.8	465.5	366.4	402.1	544.6	643.5	348.8	630.2	633.8	177.2	782.7	611.3	425.5	514.9	450.7	439.9	417.1	846.3	636.2	732.2	569.7
LOC102724985 /// PDXDC1	1171.7	1081.8	1236	2240.5	1780.2	1358.4	1562.6	1206.3	1003.5	1112.9	1684	913	1082.4	836.1	870.8	1271.4	560.6	1391.1	1833.6	1101.1	986.6	938.1	1832.6	1598.9	1054.3	1419	871.7	1176.2	2363.9	880.9	1285.3	823.2	982.2	1104.4	1012.2	700	1017.8	814.8	1481.4	592.7	1391.4	1100.5	1349.3	1265.5	712.7	1999.9	1134.9	2401.1	1158.8
RTF1	121	193	102	327.9	154.3	90	72	307.7	200.9	183.4	123.5	194.3	110.7	214.5	328.5	199.6	39.3	57	45.9	102	236.3	223	180.2	235.7	113.5	129.1	118.9	348.7	222.1	132.8	162.3	79.9	124.9	107	185.6	152.6	256.2	118	159.1	86.7	124	153.3	163.6	375.1	117.1	296	236.7	216	122.3
NCSTN	1387.8	1459.6	1551.7	1252.9	1279.4	1282.4	1053.2	1123.9	997.4	802.4	1197.7	1171.5	1404.7	1142	835.5	1142.7	296.5	1270.2	1028	1165.8	1021.1	1617.5	2397.1	1118	1486.7	1523.2	894.7	1345.7	1945.5	1253.3	1017.4	1080.4	1095.4	984.6	1192	2083.7	994.6	1210.4	1246.1	1613.4	1080.7	1088	2278.3	1301.9	980.9	1122.8	1177.6	1872.9	1100.6
SNX19	102	138.2	133.5	170	108	178	172.9	106.2	286.4	194	127.2	128.3	118.9	143	173	97.2	3.2	90.7	169	79	149.6	275	55.5	175	77.2	239.2	63.7	238	232.6	143.1	106.3	23.5	255.4	14	204	175.1	279.1	181.5	93	207.9	171.9	144	206	314.4	65.9	261.2	268	108	129.1
TM9SF4	188	348.8	242.1	223	355.3	260.6	110.3	190.8	206.8	345.1	204.1	299	191.7	244.9	269.6	167.4	-8.5	190	203	230	275.5	302	69.7	251.1	150.1	205.1	256.9	257.1	236.9	214.5	206	235.4	317	134.2	250.3	204	499.9	85	227.5	174.9	224	196.2	192.7	331	300.8	337.4	174	159.2	396.9
SECISBP2L	132.3	292	143.1	350.6	319.5	218.1	106	582.5	233	177.8	218.3	208.6	181.5	201	757.1	460.6	269.8	269.8	587.8	369.9	1322.9	117.3	295.5	207.6	119	257.7	140.8	331.1	289	185.6	344.8	146.6	163.7	154.8	441.1	447.9	251.8	456	202.6	199.3	185.7	305.8	280.9	397.5	156.2	1187.4	393.3	288	155.8
TMEM131	350.1	368.8	334.8	534	393.4	428	243	850.9	434.3	370.9	350.3	447	382.6	420.8	383	249.4	73.6	342.5	268.5	361	583.4	643.3	435.5	562	276.9	353.1	311.8	491.7	392.2	408.7	345.9	383.4	388.1	488.5	384.9	472	580.5	365.4	505.2	438.4	485.1	487.8	330.9	578	367.5	451.6	331.7	232	347.1
RGP1	142.8	175.1	177.8	194.8	288	180	71.2	538.2	177.4	118	170.4	171.9	112.5	194	247.2	206	54.8	126.4	198	235	180.6	153.6	334.4	308	188	146	166	155	244.8	121	73.6	69.8	170.6	340.7	211.1	348	149.4	152.6	113	250	178.3	224.4	322.7	179	196.2	247.8	154.2	184.7	111.3
TOPBP1	67.6	294	206.8	101	200.1	261.5	89.1	526.4	121.7	362.1	226.2	187.5	54.1	153.3	210.7	91.3	98	104	93.6	110.7	122.3	63.8	2.2	129	49	142.1	151	153	45	94.7	75.1	6.5	133.5	464.9	39.9	237.3	432.8	139.3	44.4	167.1	463.7	225.1	170.2	421	143	125	151.6	34.6	330.7
SLC35D1	36	77.4	105	154.8	94	161.4	91.3	373.5	130	83	91.3	107	52	84	35.8	124.5	29.5	77.4	132.2	66.8	113	30.2	-4.6	248.9	102.5	27.5	82.4	75	89.2	147.7	39.7	65.5	137	-4.6	40.7	126.7	168.3	17.5	137.5	120.8	103	125.4	175	115	164.4	157	154.2	187.9	114.7
WAPAL	314.2	371.8	368.2	399.4	394.9	319.2	292	325	330.7	577.1	358	306	222.2	300.3	262.9	247.6	230.4	320.6	263.1	421.3	514.7	236.3	252.9	373.6	341	356.6	312.9	384.6	284.5	309.1	353.8	218.5	340	212.6	389.3	362.6	572.5	368.3	255.1	360.9	382.1	343.7	241.2	458.5	443.2	369.7	403.3	292.3	350.4
RNF10	844.5	1151.8	871.7	583.9	1013.7	908.3	881.7	700.6	922.1	1810.4	958.2	1412.8	990	1063.8	652.5	951	400.3	937.7	1193	829.9	954	1075.3	1304.1	824.1	1057.6	943	1012.8	917.4	967	759.3	949.3	1135.5	1008.2	2255.2	1541.6	2984.2	809.8	626.6	1134.8	1861.6	1286.8	978	824.6	1097	940.6	1463	995.8	1076.4	1168.3
IP6K1	603.5	592.4	831.4	658.3	690.5	665.9	577.6	911	587.9	319.9	697.8	669.6	541.5	518.2	616.9	801.2	283.2	805.5	799.3	692.7	785	968.5	903.4	521	659.8	667.8	441.4	748.6	742.5	400.3	701.2	367.7	565.6	393.2	786.4	833.2	403.2	495.7	437.4	355.7	391.1	423	541.5	361.9	556.1	510.4	522.3	1029.7	506
MRPS27	320.5	248.3	221.4	247.2	261.3	303.4	126.4	195.9	398.1	391.8	268.1	250	239.7	482.4	74.3	142.8	-31.4	274.6	184.7	440.8	385.7	61.3	270.5	241.2	260.4	191.9	302.5	378.8	241.3	280	121.7	84.4	272.4	171.9	211.1	289.2	319.3	160.5	163.7	233.5	226.8	240.1	193.6	520.6	237.8	343.1	180.6	444.3	294.5
KLHDC10	353	218.1	163.6	317.9	182.4	287.2	102	340	164.9	379.8	190	517	206.8	182.4	185	190	82.9	162.3	140.8	249.7	275.5	36.7	355.3	123	324	171	149	196.6	422.5	373.7	218.1	30.9	271.4	149.4	219.6	391.4	210.5	20.2	40.2	319.9	284.3	237.3	268.5	201.2	335	386.2	201.2	483.4	207.9
UTP14C	288	294	284.3	322.5	366.6	268.1	282.7	253.4	397.4	247.2	378.8	196.4	279.2	278.8	391	323.8	49.1	246	352.3	277	404.1	246.3	392.8	405.4	280.9	267.2	194	332	384	360	400.9	55.5	213.6	539.1	409.3	276	295.2	48.5	376.3	184.7	476.4	379.3	470.5	437	314.7	290	369.6	237	253.2
ELMO1	26	-19.8	4.5	20	-62	39	77.4	7.9	2.1	-48.5	-3	-15.5	17.7	25	47.7	22.2	81.8	38	22.1	13.7	48.5	66.2	28.7	-34.9	17.9	-4.5	-18.6	23.5	-30.6	-27.2	-18.6	90.5	91.6	42.4	23.5	-10	16	14.9	116	-28.5	12.5	49.7	-9	-1.8	-7.4	106.8	8.2	0.5	-1
TRIM9	5.2	31	-11.6	-11.2	-3.7	-5.8	17.5	23.8	10.4	15	-27	-4	20.2	9	122.3	-1.9	51.6	-3.6	-19.1	-27	10.2	27.8	-8.4	0.6	-22.8	3.8	5.4	21	-16.6	40.7	4.4	32	19.8	0.8	-36	18.5	-10	48.5	-4.2	-7	5.6	-2	46.4	-21	55.6	-16.3	26	28.6	-13.7
WASF1	52.7	43	21	22.2	14.6	10.8	35.1	-5.7	40	80	33.4	45	32	52	74.8	35.5	59.4	27.7	36	6	39	3.7	30.7	25	2.3	32.9	26	34.3	7	26	74.3	18.7	-13	111	26	119.1	172.9	45.6	28.2	68.5	221.3	58.1	76	43.8	37.8	27.5	52	41.6	32
PALM	846.4	598.7	489.5	459	536.9	577.6	738.8	378.9	428.3	538.1	467	490	669.2	352.1	1066.4	957.7	1285	807.8	978.8	466.6	517.6	628.5	861.7	396.5	795.5	491.8	424	517.5	610	644.6	650.3	631.9	434.2	440	762	673	314.9	734.8	670.5	611.3	434.4	370.8	330.1	331	546.2	332.5	425.2	534.6	668.5
BCL2L2	6	53.7	62.3	112.5	93	126.6	11.1	324	94	80	118.9	152.6	40.7	69	108.7	7.8	24.7	120.4	76.4	67.6	103	-4.4	110	118	83	7.5	73.8	70.2	83.5	78.2	52.6	27.1	123.1	123.5	104.7	131	195.6	214.5	127.2	216.4	255.3	145.9	192.7	105.8	84	99.2	82	62.7	26
BAP1	103	233.4	333.3	259.1	161.2	286.5	172.9	229	214.9	221.1	321.7	315	362.6	199	311.2	356.4	16.8	331.6	259.3	170.6	342.1	339	215.4	204.2	219.8	130	243	247.4	297.3	265.9	138.9	214.9	108	196.7	324.2	264.1	286.5	109.7	111	129.1	246.5	328.2	305.2	260.9	317	251.6	263	256.6	216.4
PHYHIP	-60.3	-60	-51.8	-153.6	-138	-114.1	-63.1	-90.6	-112.5	-103.8	-95.4	-129.4	-61.3	-105.9	-31.6	-101	34.8	-83.6	-64.7	-103	-127.9	-77.8	-33.2	-83.4	-60.5	-148.1	-154.3	-115.6	-121.2	-102.7	-47.1	-74.3	-3	-149.7	65	-75.1	-158.8	-106.7	-109.6	-101.5	-39.2	-98.1	-84.5	-208.7	-158.4	-134	-175.4	-87.1	-200.7
FIG4	101	286.1	123	206	137.5	173.2	174	80.1	146.2	137.6	153	206.9	163.6	208.6	353.8	249.4	53.7	232	327	167.1	190	116.6	104.4	243.7	139.7	52	195	115.7	194.4	200.1	174	120.6	89.8	330.1	279.5	176.3	100	271.6	153.7	171.7	345.3	206	255.3	206	164.4	93.6	114	130	208.8
SPOCK2	489.7	3702.7	620.5	308.4	891.6	735.4	348.9	311.2	406.7	341.2	359.5	314	427.5	239.7	378	992.8	300.1	338	279.2	286	496.1	266	222.1	279.7	410.2	349.7	263.4	271.3	308.7	321.2	378.9	307.7	359.7	151.5	193	155.8	270.2	397.8	555.3	202.6	350.7	279	347.2	188	627.7	132.5	164.4	209	411.7
DCUN1D4	190.8	230.8	140.5	424	190.8	231.3	241.9	317	348.7	358.6	205.1	259.7	196.7	206	364.5	250.3	199.4	290.9	252.6	245.9	311	438.6	177.7	303	243	268.3	204	156	302.5	338.8	172.9	55.5	277.9	268.1	222.1	260.6	314.9	338.8	217.9	307.7	347.1	269.1	408.1	361.2	268.5	394.5	275	365.5	223.9
RAPGEF5	400.6	182.5	214.1	700.7	329.6	224.7	387.9	519.7	408.1	335.4	427.2	417.6	182.5	438.5	434.7	394.1	330.9	413.1	299.4	341.3	337.1	378.8	490.6	308	402	159	324.2	409.4	469.2	343.8	382.6	177.2	185.4	229.7	705.2	348.9	321.6	425.4	464	294.2	547.9	419	606.9	331	180	236.3	347.2	483.4	165.5
ARC	-2.4	7	57	47.3	37.8	52	57	-14.5	18	-1.7	90.2	50.6	22.7	6.6	-10	25.4	102.7	19.1	16.6	54.1	46.2	-8.6	140.2	72.9	29	-8	62.3	100	22.7	31.1	97.1	188.9	52	-0.8	8	11	32	27.1	75.1	53.7	-1	28.4	-10	63.4	102.2	19.8	14.8	-1.5	40.2
CELSR2	159	129.1	112.6	206.8	156.1	58	99	180	85	147	216.4	119.7	142.7	84	659.7	206.9	161.6	295.7	234	210.2	255	205.2	208.8	140.8	203.6	124.5	113	102	168	180.2	118.9	178.3	233.9	233.5	245.1	184.3	183	167.8	170.6	212.6	249.2	175.8	212.5	119	133	332.5	304.8	326.5	160.1
FAM168A	139.3	127.2	167.4	130	132.2	227.2	149.2	90.7	113.8	227	194.7	137.6	120.6	94.7	292.6	164.6	69.9	133.2	72.9	179.3	145.9	655.3	113	107	178	221	135.4	109.5	130	190	197.1	88	77.2	155.8	119	59.3	149.4	185.7	161.4	127.2	101.3	202.4	139.3	179	224.7	166.5	134.3	235	84.1
HSF4	297.4	296	163.6	309.5	291.1	206	548.5	351.6	255.4	363.9	263.2	263.2	283.6	222.1	276	375.2	919.7	363	381.4	316.1	315	178.7	411.8	306	441.5	462.5	188.4	260.6	544.1	288	531.1	692.5	291.2	266	378.9	269	274.6	539.8	411.8	220.2	280.6	245.4	353.5	224.6	274.7	439.5	335.8	408.4	269.9
AVL9	64.1	42	72.9	99	74.3	212.5	63	72	101	158	178.8	82	13.7	129.1	0.1	21	33.4	60	45.9	31	44.1	43.3	59.4	32	71.1	9.6	72	104	55.6	59.3	46.8	73.4	40.5	137	53.7	204	306.6	70.2	140.8	80.3	77.2	152.4	190	162.7	19.3	116.8	90.2	105.8	18
TSC1	77.2	58.8	69.4	142.8	72.8	94	74.3	80.1	72.9	68	77.2	81	89	41.4	168	104.7	69.1	79	74.6	42	124.9	62.5	63.4	90.2	144.9	26	77.2	57	99	33.2	172.9	-28	104	30	95.8	90.2	73.8	65	104	119.8	142	80.1	98.9	79	77.4	94.7	60	62.7	61.6
UBXN4	451	692.6	616.8	632.6	626	776.9	319.9	857.3	772	622	785.1	543.1	579.5	603.4	252.4	390.1	208.6	689.4	677.8	814.5	1255.8	563.8	255.1	813.2	753.2	795.6	482.9	832.9	802.4	781.1	565.8	580.3	730	667.9	786.4	946.9	1343.5	646.4	838.9	606.9	1048	1342.2	756.7	1316.7	722	1011.3	864.9	442.2	894.6
PHF3	118	207.6	138.8	241.9	206.8	184	57	201.8	154.8	199.6	263.2	230	148.4	180.7	181	139.3	249	238	254.5	276	313	54.5	192.3	185	92	96	151	166.5	196.2	182.9	147.2	178.3	66.6	194.2	358.3	355.7	361.6	280.3	180.4	252	359.3	248.7	364.4	218.4	189	406.9	165.5	222	210.7
WDR43	107	133.5	94	134.7	43.3	87.1	89.1	236	63.9	131.3	70.2	110.7	83	76	83.1	69.7	376.5	60	77.2	113.5	78.2	138	111	89.1	63	100.5	72.9	84.6	98	106.2	135.1	74.1	119.7	61.6	56.2	59.3	256.2	-2.3	31.2	66.8	80	118	55	177	47.3	103	102.5	72	92.5
RPL14	6439	3993.2	2929.6	6930.9	4793.9	4369	4100.2	6082.1	6592.7	5580.9	3586.4	5510.8	4393.5	5524.4	4174.2	4873.1	6036.9	4281.6	3969.7	8971	5441.8	3960.1	4986.5	4097	4183.5	3930.7	4580.8	8176.2	4975.7	4947.2	6896.2	3848.5	3769.4	2745.4	6331.2	5370.8	6896.1	3851.8	3355.4	5043.9	2916	3153.4	3999.4	5500.4	4842.2	2480.8	5968.6	8495.2	3708.4
MIA3	168	146.8	135.2	219	151.5	155.4	174	162.6	244	209.8	190.9	132.5	198.4	159.1	80.6	179	358.5	205.1	178.3	376.4	246	66.8	393.9	184	208.1	254.9	130	155	370.1	156.1	229.7	183.6	101	161.2	156.9	108	109.8	176.1	193.4	133.5	134	101	196.2	183	120.6	383.5	100.7	243	108
SLC9A6	182	161.4	173.1	197.2	192.5	284.2	58	285.9	231.2	229	283.4	279.2	177.8	293.3	43.7	72.8	138.8	159.1	188.9	175.8	229.7	175.9	72	198.9	158	188	186.8	153	264.1	213.6	75.1	114.4	164.9	326.8	136.5	260.6	230.8	342.3	158	222.1	233.5	225.1	313.4	198	215.4	142.7	122.6	161.7	113.8
PAFAH2	72	61.4	92	101	144.9	90	52.6	90.7	95	104	79	112.5	98	118.9	107.2	53.2	105.4	85.8	133.2	77.4	103.8	114.4	64.2	147.7	62	128.2	108.8	97	90.5	48.5	76.7	66.6	88	87	126	130	86.9	69.1	147.2	102	56.2	104	98.9	116	57	125	132.2	137	84.1
FUT1	257.3	205.2	158	162	226.8	173.2	338.3	228	336.1	249.3	186.8	217.1	384.1	190	591.7	178	1298.2	406.2	414.9	273	277.5	426.9	311.6	251.1	337	375.4	200	143	217.6	285.3	319.1	564.6	281.6	333.3	247.2	286	197.5	372.2	222.1	303.5	223	213.8	217.3	160.8	336	244	392.6	526.1	243
NDRG1	7191.9	2158.6	1444	3918.2	2450.6	3143.6	2034.6	3856.2	2880	9242.2	4638	4423.7	2805.7	949.8	5942.9	2347.8	3804.8	5229.6	2998.6	2535.7	2385.4	2136.8	3214.9	1729.4	2104.1	2203	6393.8	2651.3	11383.3	7720.1	3278	2673.1	1939.6	2134.6	3719.4	2880.3	1599.1	2482.5	3164.1	3681.6	7288	2381.3	6960	1297	2714.3	3135.5	4951.6	11825.6	1744.8
RQCD1	3.8	24.3	26	42.6	28	43	-14.7	53.2	49.7	60	21	85	39	43.8	-29.2	53.9	110.5	40.7	-24.3	1.3	25	-4.7	-28.2	45	78.1	65	66.8	11.8	48.5	-1.3	4.8	57	12.1	55.8	92.4	55.3	243.9	27.1	-1.2	33.2	75.5	36.2	47.8	3	22	43.8	34.3	43.3	48.5
SLC35A1	160	154.3	144	433.2	559.6	206.8	150.1	181	277.3	481.2	287.2	236	216.8	329.9	121.4	291.9	157.2	272.7	194	314.2	438.5	307	256.2	651.9	112.5	288	231.5	363.3	424	288	462.6	69.8	190.9	111	447	378	187	384.6	333.5	140.5	338	347.1	427.5	344.1	241.3	160.1	177.8	287	192.7
SLC35B1	1411.2	1562.6	1161.7	897.2	826.3	1002.2	1220.4	806.8	1642.2	1322.8	1353.2	1418.8	1509.2	998.8	1550.2	839.9	524	856.3	1433.4	830.9	1137.2	1067.8	1322.4	1015.2	1401.9	1083.1	1294.9	1489.4	1433.1	1269.1	829.5	824.3	1247.1	1032.7	948.1	1811	1819.3	1071.1	1137.2	1591.3	1205	1441.7	1869.3	833.8	1043.7	1315.3	1338.2	1136.1	1072.4
SLC33A1	25.4	78.2	67.6	58.1	53.2	85.3	23.5	97.1	148.3	71	118	66	45	81	17	-10.6	-5.6	-6.2	22.7	52	34.3	37.8	3	53.7	24.3	32	76.4	65	50.8	41.6	19.5	-14	79	165.5	-3	52.8	209.6	50.8	82.6	101	169.7	130	135.8	175	43.8	57	169.7	63.9	123.1
NR5A1	94.2	78.2	128	174	153.3	128.3	63	15.2	76.4	18.1	129.1	132.5	191.7	76	186	132.3	-7	90.7	134.3	17.7	112	187.2	247.4	155.2	133.2	49.4	134.3	30.8	137	67.3	37.4	199.4	209.4	130	195	177.4	69.7	190	40.8	147	115.5	105	68	111	114.4	146	113	165.4	108.8
AOC2	122	115.5	101	132.3	144.9	82.6	233.5	134	140.3	230	113.5	171.9	138.9	94.7	139.3	86	152.6	188.9	260.2	86.7	149.6	348	67.3	123	120	129.1	144	91	134.7	76.7	210	116.6	205.1	142.6	165.4	135	156.9	181.5	179.3	129.1	133	91.3	142.8	93.6	114.4	130	156.7	210	124.9
VPREB1	96.8	88	55.6	17	30	67	119.2	18.8	65.9	40.7	58.1	54.9	76	68	230.4	42	59.8	72	35	90.7	69.4	52	59.4	36.2	51	24.3	27.2	54.5	32	69.7	46.8	37.4	68.9	43.3	65	55.3	30.5	50.2	37.2	59.7	40.7	9	-1.8	22	45	33.8	71	109.8	21
PSMF1	132.3	54.5	116.5	197.2	138.6	108.8	89.1	91.6	109.7	76.4	96.9	91	65	80	23.6	181	102.2	124	159	80.3	211.2	214.9	56	132.2	109.8	154	76.4	74	98	140.3	110.5	39	128.3	164.4	170.3	131	388.4	123.5	124.5	118	147.7	118.9	157.1	223.8	72.8	136.4	121.7	98	146.2
CSTA	320.5	188.9	162.7	308.4	185.8	368.5	416	169.4	351.7	153	210.7	118	184.4	349.4	386	300.6	278.4	229	327	241	447	618.8	65.8	194.4	330	141.2	502.5	160.8	243	480.3	301.5	548.1	363.8	429	177.6	126.7	206.9	371.2	1372.9	160.3	359.3	619.5	292.5	270.8	411	56.2	217.9	31.1	267.1
WASL	-59.6	-65	-71.7	-46.8	-63	-62.5	-97.4	-47.5	-34.8	-56	-53.7	-10	-49.4	5.4	-35.1	-60.9	-62.6	-23.2	-62.1	-74	-10.9	22.9	-53.8	-17.7	-81	-47.3	-45.6	-19.6	-72.6	-34.2	-66.6	-62.4	-34	-36	-16	-28	-42	-87.8	-15.5	11.3	8.1	-48.6	-55.5	-50.1	-53.1	-34.5	-38.9	-46.2	-83.8
PIK3R3	-32.8	81	27.2	29	82.4	20	73.6	80.1	4.2	41.6	24	6.6	28	54.1	-5.5	98	-10	75.9	44.1	21.8	33.2	101.1	56	6.6	34.3	60	-9	4.2	21.8	26.9	75.1	75.5	76.4	104	51	21	68.5	68.5	27.5	52	61.6	73.8	75	26	57	52.8	42	180.4	43.8
GCM1	150	112.2	88	111.6	175.7	110.5	222.1	150.5	168.3	141.5	110.7	161.2	183.4	94.7	314.7	198.5	230.4	139.7	227	156	111	115.1	135.1	210	110.7	174	119.8	118	140.5	130.9	168.7	256.2	112.5	130	90.2	117.1	118	248.2	178.3	131.2	70.2	113.5	112.2	116	136	101.8	116	206	67
GAL3ST1	-70.2	-55	-53.4	-43.2	-30.4	-10	-61.3	58	-88.5	-56	-38.7	-57.2	-94.5	-95.7	-45.3	-141.1	-55.9	-121.2	-50.3	-71	-17.3	7.3	-85.7	-10	-90.3	0.2	-83.3	0	-46.7	-161.4	-51.7	-109.4	-153.1	-114.7	94.7	-42	391.6	-7.7	-167.9	-36	17.7	-79.7	72	5.4	-149.6	32	53.7	-229.6	-48.4
PCDHB11	1.2	13.7	10.8	40.2	45	22	41	64	0.4	23	21	-1.3	18.5	14.6	85.5	8.4	16.2	6.3	54.5	36	1.3	292	-5.7	37.6	10	18.8	-4	34.3	50.8	49.7	45	-42.6	4.5	18.1	80.1	30.8	47.8	55	39	43	-51.8	23	-18.2	10.4	7.3	40.2	55.3	-6.5	-8.8
PCDHB17	72.9	46.2	47.8	55.6	41.6	30.8	120.4	74.3	65	124	77.2	77.2	94	57	431.8	181	628.8	154	151	77.4	76.7	88.9	82.3	70.8	58	104.7	59.7	69.4	63.9	93.6	116.3	148.4	58	154.8	80.1	78	63.4	234	96.8	81.6	73.8	83.5	68	46.2	108	91.3	81	85.4	63.9
PCDHGB7	-17.6	-7.7	-37.6	-50.4	-21.9	-19.6	-9.1	-157.3	-18.8	-37.7	40.2	-12.2	-21	-16.3	214.5	-31.6	37.6	9.9	11.3	-14	14.8	124	-11.8	-29.6	18.5	-24.8	-18.6	-28.5	-19.9	4.7	-14.3	6.2	-10	49.7	3	23	-17.9	40.3	83.5	49.7	-51.8	-17.7	44	19	-2.3	-14.7	52.8	8.3	-32.2
ARHGEF16	533.6	580.7	411.8	523.5	916.1	461.8	908.1	713.1	512.6	609.3	539.2	632.4	505.5	524.1	1143.6	758.5	769.4	706.4	986.4	560.4	606.6	1093.4	952.1	2170.2	792.7	639.8	503.2	460.2	789.2	638.5	686.5	713.6	596	423.5	516.1	529.1	604.5	897.8	712.6	606	328.9	367.6	501.3	441.1	553.8	675.5	540.5	974.9	509.7
OLR1	65	-23	34.8	62.7	20.2	92	53.2	22.1	101	36.7	59.3	34.3	86	244.9	-10.3	336.4	548.1	111	55.8	64	96	6.7	68.9	20	25.2	14.7	251.1	50	28.4	108	44.3	84.4	134.7	111	-17	52.8	22	53	200.9	-1.3	48	1	79	-62.5	72	3	80	39	55.6
ATP6V0B	754.4	1042.4	833.1	669.7	1016.3	1052.6	1147.3	1490.4	1177.3	686.6	1480.1	1322.1	1075.2	1519.2	1487.3	1190.8	854.2	1060	1745.5	1117.1	1380.6	1538.5	1673	2008.5	1234.2	1074.9	1579.1	903.1	979.9	1325.7	424.8	1473.8	1295.7	1687	847.8	1843.5	1563.1	1197.4	704	1503.6	932.8	1384.5	1700.5	1064.2	1735	1229.8	1394.1	1596.4	1387.3
SLA	662.8	386.2	523.5	190.8	254	495.1	632.9	334	763.2	372.7	575	312	643.3	831.9	537.9	523.9	386.9	312.2	329.2	505.5	200.1	218.5	257.3	142.9	379.5	411	566.9	125.6	179.3	377.1	701.2	916.1	327	252.4	199	364.3	119.1	276	354	281.3	372	533.5	391.6	357.5	964	55.3	243	-21.5	703
FUT8	244.9	186.8	178.7	151.5	206	162.2	318	47	270.8	181.5	215.4	177.4	300	311.7	451.5	240.9	530.7	371.7	221	225	315	302	431.5	271.4	240.1	242	222.1	255.3	220.3	249.6	245.6	265	168.3	333.3	339.7	230.6	99	135.6	422.2	240.1	577	635.2	241.2	150	223.9	355.5	96.9	251.4	138.6
MSX2	185	299	168.4	167	209.2	163.1	237.7	288	190.8	261.9	200.4	142.7	154.5	101.6	449.3	277	395.8	243	261.2	208.6	173	146.6	74.3	192.7	268.2	294.5	181.2	133	246.7	255.1	314.1	571.9	229.4	79	103.6	98	86.9	354.8	136.5	171.7	95.8	6.4	177	42.6	113.5	205.1	82	372.2	148.3
SMR3A	26	-10	7.5	14.2	10.4	16	43	-6.8	-3	32	10.8	61	14.8	-21	139.3	39.6	286.1	31.1	61.6	-33	8	24.1	65.8	-8.8	51	29.8	41	0	52	6.4	65	-39.1	12.9	-8.4	-28.5	27.2	23	-26.7	17.7	16.8	12.5	3.9	32	32	22	-21	12.5	50	-5.3
PFDN5	2023.7	2533.4	1170.9	2510.7	1705.9	1672	1946.8	2399.2	2549.8	2448.9	2172.4	1754.7	1844.6	1770.5	2793.1	2208.1	2068.7	2937.7	2680.5	3482.6	3058.9	2289.2	1828.7	1815.3	2168.3	1679.9	2406.4	1706.4	2829.1	2645.8	2230.8	1559.4	1691	1480.1	1579.9	1745.2	1975.8	2173.6	2301.4	2565	1990.6	1807	2006.3	2669.7	2782.8	2677.2	1653.9	3736.8	2025.8
DDO	170	163.7	125	142.8	133.2	160.5	134.7	34.6	158	60	151	219.6	223	135	144	188	470.1	211.1	138.6	181.1	206	59.5	155	209.2	144	67.6	226.8	143	119.7	184.7	194.4	173.1	84.6	99	64	117.1	122.4	143.1	144	122.6	105.5	126.3	86	146	198	79	159.1	240	80.3
ZBTB14	62.3	28	36.2	47.3	72.8	46.4	75.1	130	30	63	37.6	35.5	30	40.2	57	61.4	323.4	55.6	-11.9	38	66.8	17.5	96.9	55.3	36.7	45.9	56	33.2	67.6	44.1	88	56	102	31	77.4	55.3	83.5	13.8	9	59.7	89.1	33.4	50.6	74.6	34.3	46.4	79	50	43.8
NAT2	48	70	-6.5	16	54.5	25	94.7	22.7	37.6	88	25	54.1	57	19.8	144	57	477.8	25.3	155.7	38	61	161.8	53	47.3	57	70.2	34.8	21.8	65	-1.3	92.5	2.6	106	18.9	20.2	9	65	9	121.7	33.2	28	3.9	25	47.3	42.6	27.5	18.5	108.9	22
CEACAM8	18.9	-0.8	3	53.4	-13.3	4.5	17.5	-2	20	5.6	6.6	23	20.2	45	206.9	127.8	87.4	-2.4	0	17.7	33.2	-19.2	94.7	11.8	1	12.8	21	30.8	47.3	65.8	7.6	-33.5	-47	0	53.7	3	14.2	3	16.6	59.7	-48.6	-6	-1.8	-43.1	11.3	-16.3	14.8	-0.5	7.8
PMAIP1	96.8	88	68.5	29	3	122.3	12.5	96.2	68.5	300.3	12.5	41	23.5	215.4	79	53.2	76.5	93.5	31.2	16.8	35.5	5	22	36.2	95	48.5	221.1	108.8	25.2	121	68.1	-9.1	190	56.4	49	175.1	16	-4.2	47.6	81.6	228.7	175.8	155.2	10.4	130	98	203.6	-5.3	258.2
PDHA1	416.4	591.3	550	574.6	425.6	392.1	551	871.9	488.3	699.1	480	504.7	493.7	1320.6	359.6	440.6	502.8	574.9	430.6	545.7	593.7	255.2	541.2	403.8	446.2	472	448.6	537.4	751.3	529	568.7	583.4	633.7	923	461.4	806.8	726.7	644	559.8	871.2	767.9	502.7	522.6	695.5	561.5	949.6	705.2	608	770.1
PDHB	790.1	518.6	704.1	727.4	543.9	596	568.7	723	871.7	796	553.8	1146.5	862.9	785.4	278.8	485.1	666.9	660.4	564.8	674.6	798.7	481.6	807.4	863.3	531.5	800.7	532.1	1430	518.9	687.2	784.5	424.6	613.3	805	1338.6	1056.8	895.5	941.3	508.9	562.4	732.4	680.6	1045.7	895	545.5	822.6	991.8	618.8	812.8
ACTG1P4 /// AMY1A /// AMY1B /// AMY1C /// AMY2A /// AMY2B	126	525.4	106	1087.7	327.9	890.5	174.9	1020	518	145	1591.2	99	72	32	182	713.3	156.4	303.5	255.4	1224.1	265	99.5	584.4	219	424.3	209	207.9	158	4454.7	1016.1	333	-36.5	194.7	20.3	94.7	16	30.5	60	106	52.8	550	110.7	477.1	173.1	117.1	108	27.7	2050.8	85.4
ATF4	2215.6	2446.7	1954.8	1229	1547.8	1663.8	2323.8	2648.3	2384.2	1182.8	2569	1803.4	2538.2	1367.8	1700	2064.8	2834.5	2658.5	1715.1	2464.2	2364.3	2297.3	2559.5	2947	1924.2	1705.9	1557.1	3010	1575	1696.8	2732.2	1450.2	2242.2	2017.6	2020.7	1612.5	5267.3	1770.5	1814.7	4771.3	1884.1	3663.5	3356.8	2650.5	1983.8	3215.8	2111.4	892.2	2008.7
TNFSF4	48	21.8	59.7	17	21.8	20	92.4	25.4	43	47.3	66.8	29.6	74	100.7	144	24.8	177	31.1	45	6	44.1	113	91.3	68.5	50	72.8	36.2	48	49.7	52.7	57	139.3	108	54.5	50	45	124.5	146.2	53.2	21	52	69.4	86	61.8	48.5	9	44	103.6	63.9
CEACAM4	323.2	283.2	184.4	258.2	279.4	197.6	327.7	296.1	283.9	312.5	234.2	305	544.9	271.1	746	245.8	441	270.8	343.6	330.4	366.5	329	343	261.3	347	256.8	216.4	251.8	344.2	323.7	264.1	412.6	282.5	352.5	361.4	322.3	247.4	188.9	360.9	379.9	346.2	244.6	246.5	209.1	298.4	239.2	284	378	265
COL5A1	271.4	-11.2	179.6	-28.5	6	579.1	224.1	6.3	34.8	-34.4	137	52	156.2	54.1	245.1	3	19.6	36	34	26	-21	251.1	-2.2	1.8	91	137.5	326.5	37.8	-4.8	112	-22.9	26.5	194.7	-26.3	-0.4	78	-51	142.1	141.8	45	84	290.8	131.2	79	36.7	-14.7	284	-6.5	6.6
CPS1	57.9	83	1083.7	21	20.2	27.2	37.4	39	21	45	33.4	18	2590.8	10.4	6.5	57.9	73.2	40.7	0.5	16.8	16	96.2	71.2	-1.8	24.3	3652.8	36.2	39	28.4	-3	24.5	89.7	40.5	26	33.2	28.4	259.7	58	70.2	133.5	-15.5	33.4	19	267.2	81	49.2	713.9	118	1692.5
TAF1	38	69	85	81.5	52.6	78	48.1	23.8	59.3	22	102.5	54.1	108	75	0.4	26	33.4	48	105.8	46	134.7	327	9.7	102	171.5	18.8	63.7	69.4	108.9	53.4	6.2	128.3	190	87	119	79	124.5	-74.9	185.7	113	94.7	59.3	178	39	94.2	96.9	62	258.7	92.5
CYP2E1	26	-3.8	7.5	-21	-8.6	-22.5	18	18.8	-21	2.3	-13.1	-17.7	-2.3	-24.5	15.5	-1.9	101.7	0.6	-32.1	2.1	-4	10.4	37.7	-5.3	13	10.9	-11.2	4.2	10.2	13.7	-2.1	36.8	7.5	25.3	-51	-3	-17.9	-13.1	11.6	-34.8	52	-18.8	11.8	-13.7	-6.5	17.2	3	19.9	25
ACTC1	205.2	253.6	157	226.2	226.8	199.3	212.3	266	216.5	210.7	197.5	208.6	259.7	189.2	586.6	382.8	445.3	242	327	241	309	276	235.2	150.5	297.7	246.7	160	137	182.5	295.9	300.6	324.5	314.9	190	206	172.8	138.4	338.8	228.5	181.1	149.6	150.5	144.9	96.9	251.2	167.6	174	227	154.8
B2M	15314.6	14191	13870.5	15822.8	20380.1	13774.8	17436.1	14450.3	12738.6	18019	14837.2	13118.6	15853.6	18605.6	13712.9	16191.3	11925.4	15970	13002.2	12151.5	13123.5	18442.3	12217.2	20988.7	12610.9	16829	14200.7	12334.6	14626.2	16188.3	15161.6	17711.9	18300.9	19377.4	7800.5	20188.9	10462.1	17426.1	19021.4	10685	13500.8	12433.2	14483.9	11496.1	21586.8	12188.2	13526.7	12871.5	17519
COL2A1	-49.4	-64	-39.2	20	5.2	-27	-5.3	-5.2	-34.8	-3.7	90.2	-16.6	-27.3	-40.3	21.3	-13.9	4.9	72	-4.3	-3	-22.9	-19.5	0.8	6.6	-21	-25.4	-13.7	-53	120.6	-7.2	-3	4.8	-9.4	-63.6	-16	-8.2	148.3	-62.4	-5.3	-33.5	-106.4	-22.2	25	-13.7	20.2	-27	4.5	41.6	-26
CGB /// CGB1 /// CGB2 /// CGB5 /// CGB7 /// CGB8	719.6	564.8	375.9	454.4	430.9	388.2	766.8	207.1	447.8	290.2	448	1512.9	607.3	352.8	642.3	641.2	760.8	293.8	708.1	490.8	664.6	6322.2	859.7	539.9	704.1	649.1	852.8	361.3	371.7	419	729.4	813.1	400	297.3	352.7	389	265	297.2	495.2	268.8	167.6	764.5	148.7	163.6	440.9	309	393.3	579	374.8
PENK	6	8	4.5	58.1	45	-7.2	48.1	106.2	17	-1.7	-5.3	35.5	18.5	13.2	65.6	58.8	124.9	267.9	78.1	7	42.4	-26.5	265	3	17.2	39.9	-0.6	20.3	149.4	63.9	119.8	901.2	-55	13	58	5	34.8	32	0.6	-24.8	-3	-9	-24	-5.8	6.4	19.8	-2.2	68	2
KRT14	62.3	110.5	18	26	70.2	49.2	139.3	-3.5	125.4	39	46.2	-0.4	-0.3	46.4	70.8	65	404.8	88.9	58.1	72.8	8	26.5	135.1	65	72	72.8	84.6	39	122.3	132.8	131.3	200.4	107	39.9	68.5	13	63.4	203	107	52	1	357.1	33.4	55.3	108	91.3	133.2	41.6	79
FGB	108.8	50.8	50.6	79.8	65.9	72	193.4	82.4	89	87	54.5	164.4	6992.3	91.3	179	96.3	411	50	100.2	75.1	71.1	30.2	116	67.3	84	8368.1	86.9	65.9	100	109	174	65	54.1	28	44.1	100	724	113.8	99	8392.4	52.8	41	1996.6	90.2	101.3	100.5	750.3	106.9	390.8
DHFR /// LOC1720	51	52	92	53.4	88	46.4	20	17.7	52.8	209.8	85.3	76.4	41.6	132	28.1	20.1	25.6	54.9	53.9	47	45	99.5	16	66.2	5	18.8	43	65.9	62.7	47.3	18	-35	130	137	17.7	79	118	11.2	35.5	85.4	78.1	27.2	34.8	88	59	80.1	20.2	71	57
LOC1720	54.9	42	7.5	9	21.8	19	52	45	-6.5	13	7.8	42	6	1.8	205.1	22.9	55.1	27.7	62.7	20.2	-104.2	98	211.7	16	28	17.7	54	18.1	7	42.4	65.8	39.5	42.8	23.9	52	46.2	-31	18.3	74.3	-15	0	23	36.2	29	22	29	-1.5	77	-4.2
GH1	72	69	62.3	52	66.8	66	78.2	-56	40	-2.3	76.4	87	114.4	82	-42.9	45.9	-0.1	3.7	-10.6	54.1	-359.1	103.4	-23.8	65	89	67.6	68.5	39	39	45	104.7	-5.2	22.4	44.1	-3.8	13	-32.2	-2.3	21	43	-10	20	4.2	18	17.7	45	55.3	27.7	62.7
IFNA2	78.1	19.6	28.4	49.7	26	-7.2	106	69.4	-7.7	23	21	66	45	35.5	219.2	28.2	228.3	42.4	45.9	40	45	6.3	55.5	36.2	40	65	43	32	14.8	18	53.9	52.5	3.8	39.9	92.4	22	40.2	-7.3	29	10.2	5.6	3.9	0.6	37.2	75.1	54.5	16.8	19.9	17
IFNA10	27	18.9	18	4.2	-17.7	3	85	5.7	28	33.2	4.2	55.6	19.3	6.6	161	8.4	34.5	-18.9	19.1	14.8	40.7	96.2	24.5	16	71.1	35.5	14.6	6.6	2.1	24.1	59	4.1	3.8	-0.8	-6.1	-2	6.6	92.2	43.8	35.5	0	-28.5	16	6.6	32	-3	26.9	63.9	18
IFNA1	20.3	-7.7	-11.6	-62.4	-31.3	-10	36.7	18.8	-34.8	15	-38.7	-40.4	-0.3	-21	150.5	54.5	250	50	-7.5	-36	-9	1.1	-29.3	-26.4	-16.4	40.7	-5	-31.7	-4.8	23.5	12.8	21	34	22.4	-7.7	-10	-82.4	60	-24.2	-77.5	9	21	-15.5	18	31	-39.8	-33	28.6	7.8
IFNA21	190	198.4	152	185.3	171.9	120.6	224.1	60	158	174	144	182.4	162.7	128.3	42.9	238.8	517.2	229	279.2	146	87	138	270.5	166.9	258.9	245.8	142.9	125.6	159	197.6	389.9	308.7	144	186.6	95.8	106	108	219.2	167.1	99	72	72	79	92.4	149.2	115.5	135.4	264	132.2
IFNG	10	-7.7	16	-8	25.2	17	-6.7	26	-1.3	26	7.8	16	3	37.2	16.7	50.2	33.8	-8.1	-1.5	-3	10.2	-13.3	118.9	-6.5	0.3	-8	0.6	22.7	-1.3	-14.4	14.7	25.3	83.5	0.8	5	36.2	39	23.9	-15.5	22.7	67.6	57	-5	6.6	79	-10	13.7	15.1	68
AL928742.12 /// IGH /// IGHE /// IGHE /// IGHE /// IGHEP1 /// IGHEP1 /// immunoglobulin epsilon chain constant...	-37.9	-7.7	-1	-12.4	-15.5	0.6	-22	86.9	-0.4	-55.2	62.7	5.4	57	-13.1	4.3	81	-79.9	26	60.4	77.4	8	37.8	96.9	-27.4	71.1	-34.8	-7	-36	-28.5	-62	-49.8	16	-24.4	22.4	78.2	104	21	51.4	16.6	58.3	110.5	82.4	126	66.2	8.1	19.8	43	39.9	72.9
IGH /// IGHA1 /// IGHA2	-21	-9.2	-31	-3	-5.1	-77	-30	23.8	-177.5	-72.3	-19.4	-13.3	-12	-36	-10	-32.9	116.8	-16.9	-15.8	-30	-41.2	37.8	-4.6	-64.9	8.3	-140.8	-33.7	16.7	1.3	-2.1	-60.9	35.2	59	106	7	41	-74.2	61	18.8	5	21	9	10.4	-86.4	-25.3	70.8	-23	-73.7	54.1
INS	67.6	52.8	54.9	49.7	47.3	-10	125.2	63	54.5	60	20	-14.4	50.8	-31.4	262.9	145	212.8	128.8	47.6	170.6	240.1	47.9	124	-15.5	217.7	-10	10.4	40.2	65	112	87.2	130	73.8	63.9	141.8	50.8	19	399.7	-14.1	72.9	163.3	125.4	116.3	72	200.7	83.5	76	99.1	164.4
HRAS	156	188.9	224.8	169	200.9	268.1	60	24.3	253.5	99	157	108.9	150.1	194	40.7	106.9	-47.9	73.6	206	13.7	331.2	144.9	160.1	282.5	375.4	27.5	321.8	158	330.2	114	-46.2	107.2	245.9	221.1	200	443.1	401.9	113	89.2	54.5	317.9	255.2	338.2	336.4	85	637.6	188.1	29.4	369.1
LOC101929842 /// PGA3 /// PGA4 /// PGA5	163	378	55.6	92.4	171.9	59	57	11.3	62.7	70	72.9	75.5	80	58.1	16	254	162.4	155	82.4	127.6	69.4	178.7	192.3	170.4	205.2	98.8	63.7	66.8	62.7	82	79	255.1	244	139.8	133.2	195	105	221.1	158	149	91.3	2	119	154	43.8	147	154.2	112.5	75.5
PTH	-20.2	-16.1	-37.6	-50.4	-40	-25.5	-39.5	-25.8	-27.9	-7.2	-19.4	-40.4	-46.3	4.2	-0.9	-7.5	-11.4	-51	0	-69	-36	-40.7	-11.8	-6.5	-51.8	-47.3	-24.5	-28.5	-24.2	-31.6	13.5	-64.5	-44	-80.7	21	11	26	-81.9	-22.6	-1.3	-54.9	-6	-22.5	-14.9	-18.6	-22.5	-11	41.6	-18.6
SST	-19.3	-41	-45.5	2	-3	20	-3.5	45	86	-3	-17.9	25	-3.8	-38.9	29.9	43.2	-2.1	-10.7	-2.5	4	-12.8	4.3	62.6	-1.8	10	-0.7	-34.8	0	-31.7	-66	85	-12	17.2	-25.4	14.8	-28	-1.5	-1.9	-7.7	36.7	-27.2	13.7	32	-34.3	24	-3	19.3	-2.5	-6.5
TUBB	236.9	371.1	417.7	122.3	244.8	295.2	206.9	166	250.7	273.5	394.5	417.6	213	356.2	74.3	165.5	-3.7	149	253.5	286	321.2	190.8	39	236.6	319	151	530	353.6	208.7	288	27.8	233.5	383.5	254.5	232	300.8	383.8	550	446.2	270.8	294.3	351.9	483	334.8	284.5	188.9	197.2	231	432.5
APOD	867	1559.8	375.9	7166.3	6211.1	1125.8	620	413.3	353.1	433.2	1187.2	352.2	981.1	315.2	623.5	1251.5	2138.5	2444.1	3424.4	612.5	1029.9	742.6	1587.8	386.9	3561.5	384.6	562	280.1	5855	1221.6	1316.6	641.8	358	683.6	464.8	673.8	214.9	516.4	550	233.5	1696.6	1019.3	188	411	513.7	827.9	314.2	12268	693.5
HMGN1	1830.2	1666.5	4088.8	2145.4	2935.6	1081.3	1072.2	3582.7	1635.1	3335	3925.4	4309.6	1148.4	1969.5	1177.8	1562.3	1220.4	1189.5	2301.8	1918.9	2174.7	934.3	1970.3	2227.4	1856.7	1223.3	2317.5	2746.8	1363.8	2061.5	1555.6	1931.9	1572.1	4773.3	1502.5	1802.7	1320.1	2391.3	1439	1358.4	2365.6	2102.7	4908.7	1660.4	1079.9	2664.8	3272.5	1643.9	5089.5
EIF2S1	186	353.4	323.2	122.3	309.8	297.1	406.9	835.5	360.4	823.8	194.7	827.5	245.6	639.6	195.3	187	327.7	286.1	5.2	300.2	234.4	214.9	353.1	292	399.8	515	261.7	425.7	341.4	419	240.1	402.1	493.9	1479.2	355.9	988	653	552.5	371.1	574	768.7	756.2	774.4	739	485.2	386.2	587.9	603.7	459.7
SLC25A5	1507	2668.4	3499.8	3562.2	2200.6	1954.7	3280.1	3065.7	2417.4	4265.9	3242.6	4297.9	2231	6793.5	2580.8	2538.3	1060	1169.8	2626.9	2788.5	3164.6	1533.6	2328.7	2337.7	1997.7	3063.9	2275.7	4874.1	3316.5	2253.3	1632.9	2545.4	2601.9	10513.9	4851.9	2617.9	4522.4	970.3	2894.2	4040.9	3639.4	2803.1	2475.6	3477.7	2026	3472	2492.4	3718.4	2068.9
APOA4	21	46.2	50.6	33.4	98	45	19	100.7	57	37.8	1.8	68	52.7	40.2	9.5	128.9	338.4	90.7	18.5	82.9	13.7	26	5.3	52.8	86	75.9	58.3	71.1	43.8	62.7	32.8	122.3	64	18.9	14.8	59.3	67.3	115.5	36.4	7	90.2	43	58.1	39	12.5	69.7	13.7	-4.8	92.5
P4HB	2545.9	2949	4398.6	2511.4	2399.6	3941.7	3702.5	2934.6	4324.9	2363.8	4368.6	3202.1	4167	1857.9	3377.8	1695.2	1351	2609.2	3711.7	2942.5	2752.1	2244.4	3730.9	2132.1	2901.9	2752.6	4028.8	3564.6	3112.5	3864.3	2116.7	3276.4	2968.7	1443.1	2558.5	4202.6	4623.2	2219.7	2668	2824.1	2674.9	4208.5	2552.5	2825.8	2187.7	4647	2558.1	2134.7	3726.1
MYL9	955.1	860.2	371	479.4	663.1	1182.8	699	233	321.6	181.5	523.9	624.2	626.6	497	245.1	976.4	227.2	961.9	900.6	532.9	470.6	2041.8	307.3	415.7	649.9	634.2	798.6	349.4	515.5	578.5	842.3	781.1	621.1	346.4	398.8	444.7	248.3	833.5	860.2	187.3	371.3	746.5	365.7	417.5	584.5	340.7	758.1	164.2	528.4
CYP4B1	45	73.6	116.5	331.6	147.7	122.3	120.4	996.9	115.5	48.5	439.7	52.7	87	431.3	444.2	1649.3	100.6	564.8	574.9	703.6	212.7	205.2	1027	109	49	204.1	65.9	37.8	398.2	91.3	290.9	98	0.6	328.4	243	45	49.2	122.6	1101.1	59.7	204.5	65.9	70	94.7	158	416.2	8.2	2477.3	48.5
FABP4	16.7	35	29.6	65	97	50.6	108	6.8	66.8	80	14.2	29.6	48.5	137	122.3	16.5	130.9	27.7	72	70.2	287	28.3	-5.7	57	52.7	26.8	71.1	51	85.8	43.3	108	160.7	16.6	29	47	70.2	66.2	31.5	128.2	-10	41.6	47.3	32	123	119.7	2	64	123	14.2
FOLR2	469.6	76.7	58.3	342.5	133.2	639.9	315	144	790.7	159.2	173.1	163.3	200.9	471.6	525.7	389.3	154.1	317	171	321.2	427.2	334	51.2	176	207.1	145	519	258.8	551.7	49.7	77.4	277.5	377.2	55.8	380.6	256.2	50.6	497	212.8	65	243.9	285.5	294.3	174	492.5	77	70	-54.5	101.6
CLPS	162	86	58.3	90.2	68.5	52	147.5	60	91	118	39	118	104	77	144.9	20.5	329.8	16.6	86.9	91.6	40.7	63.8	227.4	58.3	116.2	81.7	85.8	63.9	82.4	72	115.5	199.4	84.6	91.3	91.3	32	72	209.8	74.3	91	7.3	86.9	36.2	57	65.9	100.5	77	116.2	54.9
NQO2	322.3	236	467	461.8	299.4	395.3	374.5	211.7	222.2	378	354.9	220.4	456.8	613.8	279.7	397.3	646.5	503.8	435.3	439.8	334.6	206	659.3	400.5	521.4	615.2	240.7	428.6	648.9	422.2	272.4	544.4	668.6	693.4	311	271	437	476.5	354.9	484.1	247.4	315.1	425.2	395.2	520.5	593.4	479.4	480.9	506
PPP2R1A	1240.3	1363.2	960.1	1216.7	811.3	1243.7	1486.7	1380.8	1033.9	1553.4	1244.4	1430.9	1494.4	1220.7	2815.9	1702.4	1302.6	2445	2184.1	1604.1	1130.8	2583.3	2655.2	1711.1	2139.6	1077.7	1591.7	1156.5	774.2	1359.9	1185.9	1719.6	2072.9	928.2	1532.9	1298.2	1184.1	833.5	1272.2	948.4	687.1	1459.4	702.7	1005.6	1629.5	1528.8	919	1820.8	1770.1
CYP2F1	308.6	341.2	265.9	362.6	293.2	269.6	329.6	282.8	272.4	387.2	233.4	335	283.6	273.4	311.2	332.5	623.4	317.9	467.9	340.5	338.8	346	632.4	288	411	296.4	298.4	262.4	249.4	238.2	462.6	781.1	405.5	320.3	250.3	280	266.5	335.4	538.1	396.9	180.4	230.1	189	217.6	317	432	343.9	469.9	284.5
LCP1	1147	535.1	738.3	607.6	507.8	753.7	755.6	380.8	1090.8	825.6	896.2	686.7	990	1314.9	630.7	918.7	626.1	467.5	360.9	742	1113.2	643.3	77.2	417	514.7	687.5	1429.7	447	479.5	1274.9	748.1	1233.3	938	1060.6	682.5	428.2	766.2	1409.9	982.6	468.6	780	1212.8	652.9	488.9	2096.7	93.6	660.8	102.4	1193
SERPINA6	65.9	76.7	70.2	125.7	46.2	53.7	41.7	14.4	22.7	90.5	57	32	93	83	44.1	11.3	25.4	0	81.2	14.8	-2.1	338	74.3	72	34.3	66.8	72.9	43.8	84.6	96.9	32	103	44.2	54.5	47	-26	918.2	15.5	33.8	63.7	72	63.9	124	22	68.5	58.3	60	11.6	54.9
SOD3	953.2	627.1	619.8	758.8	688.9	736.9	724.9	497	436.3	244	687.4	550.7	808.9	281.9	1354.2	903.8	669.6	1277	1331.4	649.2	921.9	517.6	970	430.3	886.6	331	510.8	486.5	949	660.3	762.3	784.5	719.1	436.8	687.2	1053.3	359.6	696.2	481.8	1197.9	505.4	559.3	526.9	368.5	739.5	327.6	595.7	738.5	390.8
ADRB2	96.8	92.4	47.8	88	79	61	53.2	-23.4	32	53.7	116.2	76.4	110.7	76	238.8	43.2	-0.5	94.4	57	47	37.8	66.8	48.9	88	141.8	43.3	50	34.3	85.8	24.1	18	283.2	-8.8	67	42.4	19.3	70.8	46.2	72.8	53.7	81	88	78	52	39	70.8	30.3	86.7	85.4
ITGA2B	18.9	12.5	10.8	20	16	18	27.5	31.2	7.8	24	18	10.4	22.7	26	98	28.2	213.6	-3.6	80.1	30	41.6	-10.4	55.5	40.2	41	29	25	-14.1	35.5	19	58	24.9	17.2	18.1	51	11	3	52	-48.2	28.4	47	72.9	17	16	-8.2	2	24.3	48	10.8
THBD	229.1	137	102	295.5	42.4	352.1	172.9	183	314.3	701.5	39	131.3	130	340.4	-15.8	845.7	82.9	168.7	148.7	118.8	492.5	-0.3	7.6	78.1	113.5	129.1	203	537.4	131.2	154.3	387.2	57	211.9	98	131.1	122.4	-17.9	315.7	49.4	65.9	200.2	429	108.8	279.4	141	43.8	480.3	113.5	26
GYPB	75.5	79	42	66.8	74.3	47.8	92.4	132	70.2	108	45	63.7	80	92.4	185	141.7	430.7	74.3	134.3	64	-34.1	1.9	176.5	72	75.5	107.2	66.8	62.7	84.6	101.6	155.8	205.1	20.4	61.6	102.4	60.4	43.8	178.3	90.5	89	40.7	71.1	19	73.8	77.4	77	41	132.8	25
FGF4	59.7	31	19	28	55.8	4.5	74.3	29.8	36.2	72.9	16	54.9	-3.8	28.4	64.4	92.2	92.7	72.8	76.4	45	24	107.2	61	20	93	75.1	9	45	65.9	54.9	57	278.4	83.5	22.4	22.7	68.5	70.8	269.4	66.8	58.3	35	66.8	46.4	74.6	24	53.7	80	103.6	70
HLA-G	24.8	1.5	24.8	32	49.7	24	48.1	32	29	50.8	19	32	21.8	18.5	39	-1.4	182	32	80.1	19.3	29	-57.7	56.5	25	39	9.6	53	16	12.5	37.8	53.9	58.5	20.4	9	3	71.1	37.6	103.8	27.5	10.2	18.5	52.8	-6	27.5	30	29	6	43.3	36.2
SPARC	9762.1	3703.7	5252.6	2170.8	3288.9	15626.1	10841.8	2979.1	3841.4	2571.2	4726.4	5358.7	5861.3	4463.5	1880.5	2803	2395.7	2825.2	1978.5	1995.4	1558.1	7193.9	1132	1653.8	6253.4	6683.8	7703.8	6455.5	1661.8	6023.2	3676.2	6531.2	7112	3312.5	3144.6	4641	1890.6	8812.8	5959.6	3255.4	7879.9	11063.5	8131.4	6988.9	3567.1	1249.3	10715.1	547.4	2368.2
GBA /// GBAP1	145	102.4	136.1	146.2	47.3	136.5	4.6	106.2	68.5	120	150	164.4	149.2	79	137	81	0.5	110	109.8	128.4	103	-16.6	152	78.1	189	82.6	128.2	137	203.3	135.6	2.1	86.2	86.9	34.3	98	308.9	108.9	26.5	16.6	141.7	65.9	130	171.2	110	112.5	119	39	141.2	114.7
TRAK1	95.5	127.2	103	410.4	411	199.3	267.7	153.7	91	88	104.4	113.5	84	207.7	1.2	250.3	2.3	165.5	267.7	139.3	181.5	175.9	204.9	515.3	202.8	120.8	199	215.6	186.8	156.1	289.9	52.5	47.6	118	128	123.5	94.2	-42.3	162.6	8	122	139	126	167.4	53.4	160.1	158	235	68
MYCLP1 /// MYCLP1	864.1	727.3	524.1	518.6	790.9	636.6	900.1	656.6	639	689.1	567.3	730.4	924.5	513.5	1735.5	838.2	5536.3	937.7	1164	814.5	714.1	869.5	976	802	969.3	636	619.9	520.2	753	710.9	1033.6	1632.7	755.2	649.4	570.3	568.2	465.3	873.9	791.6	640.8	440.7	483.9	558.4	446.4	744.2	604.7	588.7	929.2	506.7
CSH1 /// CSH2 /// CSHL1 /// GH1	59.7	243	61	49.7	48.5	14.2	95.8	17.1	33.4	107	58.1	94	151	16	88.7	81	193.8	7	114.4	73.6	-4	163.6	61.8	80.1	60	163	36.2	54.5	50.8	72	104.7	25.6	147.7	20.3	16.8	59.3	52.8	82	141.8	67.6	63.9	-13.3	0.6	17	47.3	62.3	37.8	25.2	48.5
PSAP	8925.2	11987.4	8289.6	6048.2	8120.2	17303.7	15162.5	4863.6	12092	7826.1	9916.2	5609.2	12013.7	9548.1	6561.7	10392.9	5833	8645.2	8121.1	5936.7	7060.7	6724.5	9138.2	7810.1	7986.4	10446.2	13604.5	7499.5	6881.6	8488.9	6044.5	9983.9	9495.7	12239.8	5240.1	8047.4	6118.8	7444.4	10912.7	6299	6735.1	5451.1	7415.3	8631.2	9637.3	8637.4	5903.5	5756.9	11815.6
SP1	139.3	177.2	126	134.7	190	144	142.8	218.5	227.5	198	140.5	118.9	145.8	174	318.1	219.6	328.8	201.6	163	143.1	138.2	301	89.1	221.4	179	139.3	154	176	171	133.7	252.7	111.6	106	-205.8	153.7	161.7	148.3	278.1	118.9	154	169.7	152.4	130	232.6	172.9	200.4	241.9	137	122.3
SRF	577.7	460.7	406	485.9	511.6	516.3	510.6	434	408.8	431.1	499.3	530	387.2	316.1	408	518.6	206	604.5	498.7	490.8	522.8	382.1	502.3	398.9	536.5	437	394.5	368.9	483.5	419	642.5	701.3	530	565.8	475	495.1	451.2	645.2	462.2	709	403.4	387.1	494.1	464.6	492.5	463.2	607.3	386.7	528.4
IFNAR1	249.7	192.3	175.9	175.9	153.3	183	133.5	237	198.4	203.6	235	289	208.3	182.4	16.3	246.7	64.5	198	236	186.4	240.1	231.6	64.2	229.4	160.5	124.5	195	132	151.5	161	133.8	276.5	197.5	260.8	197	188.9	145.1	113.8	221.3	203.5	153.3	195.3	169.3	140.2	234.3	209.6	201.2	131.4	213.6
PFN1	3358.9	2610.5	3877.2	2038.3	2291.5	3216.4	3010	2118.4	2546.5	4902.8	2316.1	4641.1	3100.8	4476.5	5077.1	4560	2846.5	4539.9	5110.5	4376.2	4511.3	4872.8	5733.4	2739.7	4251.4	4791.4	6178.9	3660.9	3481.3	4809.7	2802.3	5020.5	4157	3233.4	4975.6	4104.1	2645.6	3405.6	3284.9	2986.6	2660.8	3008.4	2299.1	3668.2	5140.9	4696.4	3277.3	3282.4	4470
TGFB3	652.8	317	360.6	324.3	341.3	791.3	576.6	172.9	667.5	273.5	538.5	295	424.5	242.2	732.4	264.1	199.4	252	249.7	340.5	373.4	213.2	72	176	440.7	513.2	563.4	801.4	306.6	728	535.8	438.2	251.6	311.2	236	237.3	205.1	600.9	413.4	233.5	277.9	625.2	297.1	254.7	354.5	196.6	431.9	336.1	280.3
IGF2 /// INS-IGF2	81.7	240.4	68.5	91.3	33.2	230.5	146.6	86.9	68.5	53.7	91.3	889.8	102	78	-6.2	75.1	56.2	763.4	147.5	38	81	591.3	89.1	101	47	43.3	80.1	59.3	84.6	217.3	55.8	1178.5	150.5	68	22.7	199	504.3	30.4	181.5	80.3	71.1	73.8	37.6	109	57	206	217.1	495.3	2971.4
VDR	274.2	111.3	192.8	225.1	83.5	243.9	142.8	130	177.4	252.4	165.1	70	183.4	119.7	160	75.1	12.2	68.1	29.8	155	186.2	181.5	11.1	82.4	277.7	123.5	206	140	163	333.8	103.8	25.3	262.1	18.9	16	71.1	65	98.8	99	21	233.5	179.3	236.6	132.5	250.3	136.4	83	137	89.8
GNAZ	-55.1	-65	-14.7	-9	-9.3	-10	-21	237	-47	-20.2	-19.4	-78.7	-9.2	-66	368.3	-58.3	24.7	-10.7	0	7	-26.6	-43.8	-3.8	6.6	-1	-38.8	-37.1	-67.9	-6.5	-49	-14.3	-2.3	15.2	-37.2	22.7	68.5	231.7	14.9	7	43	-21	-15.5	13.2	-46.6	-121	9	-161.8	-71.1	-62.5
LAMP1	600.8	490.5	727.9	649.2	900	621.2	869.7	281.7	736.5	328.6	857.7	554.3	982.7	473.9	935.6	1109.1	342.7	631.4	1348.3	716.3	1014.7	1045.4	1416.8	1115.3	800.2	714.1	728.7	574	1178.3	558.4	430.9	648.4	767	224	190	214.5	230	246.1	898.8	294.2	100.5	182	142.8	190.8	681.3	427.5	197.2	1024	518.6
PDGFRB	1050.9	525.4	450.3	547.2	626	930.8	780.8	308.9	398.1	319.9	725.7	405.4	605.5	386.1	795.3	611.7	48.3	873.1	615.5	501.3	567.1	1096.6	444.5	439.7	612.9	545.5	955.4	641.7	616.9	768.8	850.7	539.8	454.1	304.2	438.9	634.8	560.2	704.4	649.6	242	493.8	883.2	643.4	543	605.1	358	881.2	193	378
LOC101928830 /// LTA4H	1433.8	1780.7	1613.1	1171.4	1141.2	1155.2	1167.6	3098.7	3559.9	2627.3	1275.9	1824.3	1935.8	2550.7	2248.7	2562.7	637	1012.7	1708.3	3025.8	2234.5	721.2	3406.3	1043.7	1447.1	2126.7	2339.9	4353.1	1897.1	1773.6	1159.2	1381	1557.9	1062.2	2138.4	2642.7	858.8	1240.6	1667.2	2185.7	2523	785.5	1863.1	5998.5	2354.7	1959.6	2454.7	2662.8	1135.1
PARP1	980.8	1156.2	1227.7	891.8	527.7	983.2	632	1526.4	865	1092.6	1241.6	1052	1186.6	1005.4	326.2	630.2	370.5	683.4	817.2	1324.1	986.6	527.4	926.2	641.5	1416.6	1070.4	627.8	820.7	1313.1	1030.6	632.8	618.9	1093.8	1139	1035.5	1954.9	1346.7	1030.6	797.8	1810.9	1649	820	861.4	1059.2	856.4	1758.7	726.7	1099.3	1085.7
C7	283.4	266.9	157	768.4	320.4	618.9	400.3	101.6	2616	110.2	245.8	59.7	70	5.4	71.4	184	73.6	915.2	543.4	626.5	1547.6	59.5	77.8	89.1	438.4	18.2	229.2	261.5	740.7	85	1763.3	88.8	153.3	74.6	382.3	62.7	23	259.8	376.3	50.8	378	123.5	178	274.3	291.5	33.8	238.8	-12.1	70
UBL4A	209.2	407.3	405.3	415.6	437.8	462.7	348.9	350.7	434.3	644.4	371.8	588.2	363.4	506.4	483.4	190	39.6	411.7	342.5	362.6	505.1	427.7	349.5	398.9	579.2	348.9	304.6	390.4	606.6	383.4	229.7	230.6	667.7	585.1	657	450.7	870.8	511.3	256.2	492.7	474	496.2	557.5	644.3	434.7	1623.2	508.1	577.9	215.4
SLC25A6	5174.4	5377.5	4587.3	5080.3	2716.2	5021.5	6039.5	8503.3	5682.8	5914	3096.5	3733.4	6393.8	5723.5	6961.1	6074.5	6421.4	5789.5	7748.7	6717	6543.2	4548.8	6253.6	3161.1	5199.8	5366.8	4591.7	6070.6	6222.5	5444.3	6161	5012.9	3984.6	1958.7	3902.2	1785.1	4453.8	2718.8	5346.2	6477.4	2541.8	1830.1	1343.8	5620.3	4733.2	7830.9	4315.1	6888.2	6268.2
ALOX5	423.9	214.9	344.1	306.3	587.1	479.4	397.8	193.4	644.4	359.5	416.1	246.5	534.6	906.6	442.3	689.8	212.8	289	441.5	356.9	493.4	263.4	43.4	321.4	239.2	243	948.4	152	318.9	711.8	416.4	267.9	391.8	389	410.1	223	36.2	198	601.6	252	407.6	351.9	395.9	328.6	907.8	116.8	555.4	58.1	252.3
UMPS	166	284.2	207.6	171	204.3	251.8	227.2	287	83	396.3	176.4	247.4	125.7	144.9	89.3	142.8	115.5	83.5	156.8	262.1	176.8	150.1	106.2	165.1	137.5	158	135.4	296.6	150.5	200.1	138.9	246.3	256.4	429.8	112.5	270	622	223	150.5	238.2	316.1	251.1	215.7	493.6	184	222.1	214.5	199	433.8
GH2	525.4	375.7	303.9	290.1	393.4	344.3	586.5	354.4	380.2	336.4	321.7	474.2	584.7	283.4	557.6	494.5	737.4	421.4	439.2	272	290	206	287.1	392.5	421.2	526.6	383.7	289.1	396	405.6	516.9	498.9	409.2	379.7	385.8	320.5	224.7	299.9	468.4	318.9	124	211	188	109	386.2	208.7	284	524.4	278.2
SERPINE1	516.4	1442.7	435.3	522.1	906.3	849.4	472.4	582.5	759.6	648.5	425.7	1138.6	460.9	627.3	260.8	734.6	403.9	1004.7	269.4	252.6	532.3	838.1	90.2	956.2	274.5	991.7	1205.3	744.7	242.1	372.9	1021	1868.6	867	541.4	221.3	282	307.7	869.8	883.8	453	1079.4	2940	2086.6	477.4	836.8	239.2	1980.9	219	292.7
MAPT	18.1	-13.7	-34.3	-14.9	-27.6	-3	16.5	55.1	-18.8	-0.3	-51	-4	9	-21	124.9	6.6	26.3	-10	2	11.3	-22.9	9	111	10.4	46	12.8	-14.9	-25.3	-19.9	24.1	-24.8	6.5	3.8	20.3	-22.2	6	10.8	65.6	7.7	-9	-66	-79.7	14.6	19	1	-30	-33	40.7	-76.4
MME	257.3	258.8	196.6	244.7	179.1	190.8	249.7	224	178.6	150	294.3	339	265.9	195	325	364.9	929.7	321.6	317	253.5	236.3	130	236.3	131.1	302	352.3	229.2	209	169	359.1	420.2	480.7	105	206	200	134	401.3	568.6	181.5	225.9	320.6	252	108	100.2	190	153	144	348	182
SNRPD1	103	161.4	206	122.3	215.7	83.5	240.9	201.8	144	244	163.3	168.7	132.5	159.1	126.6	148	158	147	98	131.9	129.1	94.4	82.3	378	148.4	196.6	144	176	118.9	123	124.5	135.6	145.9	267.1	86.9	207.1	228.2	24.2	82.6	317	130	175.8	138.2	223.8	161.2	252.6	227.2	159.2	126.6
LYZ	1560.9	1775.1	1726.7	1759.9	2281.3	2021.4	2010.1	1874.2	995.9	1158.9	2127	1092.2	2607.3	2207.9	1567.9	1565.5	2722.8	1169	2163.9	2782.3	2151.9	1018.7	820	1953	1245	1379.9	2404.1	1307.2	1421.4	3010	2232.7	2619.8	1993.3	2410.6	2530.6	1735	892.2	5470.8	2484.7	1489.8	2538.7	2058.5	1260.4	1615.4	4880.3	348	1433.5	548.3	1821.6
PPP2CB	1301	1268.1	1613.1	2164.8	2237.4	1342	1400.6	1678	1687.5	2619.3	968.4	1213.2	1352.8	1212.1	2380.7	1729	1433.1	1610.1	1478	2077.9	1472.7	1193.5	1534.9	1968.8	952.2	1531.2	1653.1	1289.2	1327.7	1290.8	1555.6	1164.8	1207.5	1505.5	2384.1	1557.8	881.5	1083.5	1176.9	1654	1150.7	1200	1260.4	1831.9	1077.6	1851.6	1796.3	1381.9	1462.8
SLC2A2	40.5	18.9	18	1	46.2	49.2	53.2	71.1	30	16.7	25	42	42.4	18.5	66.2	52	245	50	40.7	53.4	22	20.4	37.1	21	56.3	57	33.4	3	25.2	65.8	84.2	196.6	21	22.4	36.7	26	96.8	72.7	63.9	29.6	51	50.8	21	30.5	93	-4.4	37.8	77	57
UROS	375.1	268.8	321.6	328.9	121.7	229.7	287.1	148.3	237.5	440.8	361.1	314	274.7	215.4	482.2	188	297.7	249	377.1	434.7	443.5	290	311.6	219	660.6	182	243.8	423.5	273	385.7	190	222.1	221.3	266	277.8	401.6	450.3	111.3	140.8	319.9	275.1	264.2	315.2	428.7	395.2	405.5	330.1	216	502.2
YBX1	2427.7	4481.7	5260.3	2632	2680.1	3715.6	4032.1	3388.3	2806.4	3827.5	4239.4	3984	2650.9	3782.8	2209.3	3452.3	2647	2209.2	3070.1	3350.4	2212.6	2521.4	2278.6	2314.5	1817.1	2490	4163.4	2630.5	2310.5	2969.5	2706	4198.5	3440.3	7167.9	2628	4217.4	5805.7	4216.5	4085.2	5177.6	3260	3811.5	2306	2563.2	3414.8	2009.4	5634.6	5283.3	5681.3
SFTPC	283.4	79	92	36.2	960.3	940.1	2329.2	899.1	1309.5	22	965.6	190	78	11.8	3917.2	8881.1	42	229	13296.7	453.2	6025.6	55.3	108	602.5	269.8	174	427.8	780.4	7693.1	1119.4	2361.8	865.9	65	3	4878.4	-31	100	1494.8	1017.9	-19	636.9	65	-12.8	436.4	1687	166.5	146.5	4401.1	-44.8
IFI30	3735.2	1729.2	3076.5	977.9	1055.5	3409.9	7279.6	2422	4163.7	2649.3	3959.1	2373.6	3361.6	6854.7	3040.9	3957.7	2776.7	2440	2263.2	1424.8	1953	1254.4	679	1027	2912.1	3957.6	5104.1	1635.3	941	4716.1	1121.3	6653.3	3857.5	4863.6	2007.7	2187.7	2190.7	5896.3	5837.6	3374.4	2317.9	3293.1	3542.9	1762.8	6569.1	1145.9	1998.3	386.7	5467
MT1G	8.2	18.1	390.9	27	144.9	64	207.8	-0.5	102	162.9	73.8	75.5	8	43.8	-71.2	1290.4	18	-54.8	-50.3	69.4	-5	144.9	-1.5	39	53.4	39	321	19.6	-2.1	-17.7	-24.8	222.1	114.4	159.1	39	-17.3	-42	100.5	43.2	-9	352	113.5	50.6	72.9	110.7	7.5	-8.2	-50.7	96.2
CHGA	599.8	402.8	412.7	469.2	283.2	450.7	503.8	295	462.1	363.9	510.1	536.2	592.5	278	2.5	642.1	553.5	367.7	596.2	113.5	191.7	378	334.4	406.2	585.5	437	469.7	391.2	409.5	296.8	395.4	505.4	502.4	244	351.9	226.8	1268.3	88.8	474.7	206	301.6	377.3	211.7	322.4	196.2	385.6	98.9	397.1	282.4
ITGAM	307.6	110.5	171.2	235.6	127.2	419.2	222.1	130	383	335.4	282.6	172.9	305	616.1	214.5	305.4	379.8	155	186.8	200.7	235.4	158	63.4	117	62	89	884.9	144	155.8	428.6	180.6	143.1	272.4	282.8	151.5	63.9	74.6	131.9	389.3	133.5	332.5	354.5	269.4	237.4	961	61	149.1	16	242.1
ALPI	245.9	163.7	137.9	165	153.3	185	219.4	124	199.3	193.2	182.8	211.1	258.8	181.6	349	206	1133.5	209.4	292.1	124.4	130	397.8	396.2	218.1	268.2	175	198	79	155.8	192.5	244.8	274.6	269.6	218.3	171.5	212.4	131.4	103	342.8	151	104.7	54.5	126	104.7	193.6	158	93.6	331.3	161.2
NQO1	69.4	160.3	122	460	1345.7	191.7	778	891.9	553	362.1	110.7	108	1901.5	413.6	131.2	35.5	533.6	613.7	561.1	224	139.3	503.9	3062	4574.2	459.7	714.1	149	282.4	544.1	136.5	386.2	276.5	1530.2	7544.5	647.5	148.3	1386.5	114.7	302.5	1546	96.9	117.1	3075.2	1285.2	90.5	5813.7	1053.5	541.5	112.2
ATP2B1	95.5	161.4	344.9	170	111.6	154.5	84	283.8	176.3	93	135.8	115.3	96	213.6	107.2	287.1	137.9	130	79	167.1	359.5	186.2	117	45	141.8	98.8	164	253.6	103	263.9	230.6	205.1	233.9	546.1	459.7	150.5	433.4	278.1	369.4	595.3	476.4	494.7	447.7	472.7	368.3	209.6	569.4	177.2	408.3
KRT10	603.5	671.1	708.2	587.3	366.6	804.8	392.9	1392.7	441.7	408.2	765.3	373	637.7	354.8	227.2	275.1	259	584.2	798.4	378.9	483.4	150.1	466.1	353.3	470.6	632.3	709	567.6	688.3	445.4	397.2	258.4	529.3	706.1	655.1	1431.6	673.6	571.1	522.4	407.2	1141.5	799	1180.3	1010.6	277.4	468.5	1259.5	440.2	1137.5
MTHFD1	232.6	250.9	299.2	326.1	332.9	265.8	301	460.4	348	519.4	354.9	535.4	240.8	845.1	210.7	78.2	171.8	281.3	61.6	278	236.3	75.5	180.2	230.3	299.8	460.8	270.8	387.9	224.7	434.2	325.6	227.8	420.6	1081.7	256.6	473.9	447	378	254	710	786	468.5	349.4	515.5	424	294	300.2	467.3	371.5
GCG	52.7	18.9	12.5	33.4	46.2	24	72.8	17.1	22.7	43.3	22	28.4	59.3	30.8	65	28.2	255	7.7	9	10.2	8	-67.6	48.9	19	14	53.1	21	28.4	32	-9.3	65.8	29.3	25.3	16	10.2	7	-11.6	108.8	28.2	16.8	66.8	21	28.4	24	-24.2	17.2	26.9	31.1	17
CALM1 /// CALM2 /// CALM3	1139.3	906.3	1008.2	765.8	952.6	967.5	1632.4	782.2	1021	1431.1	1163.4	919	819.1	875.1	1189.8	991.9	695.4	1433.7	1447.5	1183.3	815.7	1469.2	1105	1242	966	855	1266.1	794.4	820	1102.6	1135.7	1746.9	609.9	720.7	1190.6	961	1322	789	725	732.6	515.8	930	534.2	673.3	1099.8	1270.5	794.5	932.6	1500.5
CBR1	147	72.8	277.9	240.9	191.7	219	138.2	2456.5	389.5	292.5	411	423.5	1974.8	826.3	351.9	83	796.6	172.9	140.8	230	575.7	-46.3	2827.6	2793.6	223	203.2	184.4	459.3	128.3	180.2	160.1	208.7	317	2292.8	380.6	364.3	1.5	288	251.8	441.9	288	326.5	463.2	538.5	353.7	5093.5	438.6	141.2	357.7
ETFA	185	257.1	308.6	211.7	309.8	195.9	244	229	268.3	382.6	271.1	169.7	199.3	358.2	142.8	111.3	89.8	172.9	207	234	259	200.7	187.5	240.3	160.5	317	229.9	417.6	232.6	202.6	168.7	118.9	209.4	292.6	202	274	953.6	149.4	204.3	387.4	440.1	333.4	220.6	642.2	251.2	526	465.5	120	265
EGR2	80.8	56.2	83	281.2	112.5	272.7	75.9	79	130	66	92.4	57	118.9	81	15.5	267.8	154.1	192.7	38	81.6	228.7	135	5.8	52	78.1	233.5	198	131	52.7	146.8	150.5	53.5	190.9	117	91.3	-24	52.8	240	240.3	43	392.4	206	359.6	50.8	202.4	7.5	263	1	88.9
C1S	6173.9	4379.1	5518.8	4511.5	3878.2	7911.5	6061.2	2178.4	7429.3	2868.7	5491.7	3407.8	9994.1	4988.2	2159.2	3286.9	6619.8	5108.1	3284.2	4849.5	4907.5	4519.2	1873.7	1949	4247.1	12600.2	4562	4073.6	3152.7	3839.1	5884.1	5943.6	4012.4	1814.2	2114.3	1974	2674.7	7279.3	3837.1	2748.6	2903.5	6476.4	3632.5	4108.4	6005.1	772.7	3737.2	262.9	5300.5
TOP2A	265.9	364.9	286.2	71.1	210.9	93	233.5	544.1	162.6	890.5	398.4	647.3	116.2	534.7	152.4	105.8	278.4	253	235	75.1	68.5	43.3	99.8	186	262	322	443.9	327.3	107	242	142.7	306.6	277	716.5	169.1	1423.1	696.5	334.2	106	790.5	1221.1	459.3	305.2	553.3	357.7	240.1	278	111.6	665.1
UGT1A1 /// UGT1A10 /// UGT1A3 /// UGT1A4 /// UGT1A5 /// UGT1A6 /// UGT1A7 /// UGT1A8 /// UGT1A9	43.5	39	18	37.6	235.4	373.9	273	5.7	18	33.2	30.8	1.3	668.3	28.4	17.7	23.5	354	35	-1.5	36	6	287	124	2539.1	-7.5	69.4	71.1	45	30.8	39.9	165.5	81.7	369.7	1296.8	62	-18.6	3102	74.8	531.3	3029.1	16.8	115.3	262.4	20	8.1	17.2	-17	24.3	6.6
ETS1	21	9	-22.7	-31	-27.6	28.4	-20.5	17.1	-15.5	-38.5	-10	3	3	-5.3	-13.2	60.6	56.4	38	17.9	6	-54.8	29.7	4.8	16	-4.3	-36	26	-12.8	5	9	19.5	54	-86.8	-37.2	23.5	18.5	-24.8	59	45.9	13.7	25.2	39	10.4	-79	28	-70.7	7.5	-7.7	23
ETS2	40.5	98	961	640.9	332.9	89	93.6	1211.8	205.2	41.6	357.2	230.8	353.9	251.6	1495.4	1100.9	-22.5	327	24.3	322	355.7	173.1	43.4	941.7	132.2	357.4	414.1	228	214.1	166	583.5	179.3	37	190	1123	71.1	589.3	66.8	603.3	371.1	412.3	445	417.5	812.6	138	1355.1	941.8	416.4	104.4
JUN	105	210	92	640.9	198.4	220.6	121.6	267.1	252.6	195.6	191.9	124.9	163.6	69	170	291.9	149.4	424.8	338	155	247	204.5	59.4	206	175	130.9	152	138	174	171	109.7	54	281.6	212.6	116.2	178.6	118	171.5	287.1	101	228.7	187.3	271.2	55.3	143	175.1	123.5	146.5	209.8
CCL4	1189.1	505.2	782.1	590.7	452.8	1085.9	691.8	564.8	635.6	840.7	832.8	665.9	540.6	984.2	310	1323	723.8	442.8	301.5	249.7	383.4	85.2	261.7	330.3	175	594.8	499.8	402.8	327.3	522.2	830.6	1090.8	383.5	887.1	310	231.6	412.2	877	300.4	451.3	982.6	810.2	422.2	230.2	1580.6	164.4	502.5	279.6	2013.2
CD247	181	28	84	49.7	43.3	77	133.5	77.4	112.2	44.1	131.2	74.6	31	171.7	90.7	40.2	130.9	93.5	71	71.1	106.3	218.5	119.7	54.5	132.2	33.8	20	93	98	73.6	79.8	165.1	95.3	22.4	66.2	122.4	46.4	302.5	46.8	69.4	68.5	81.2	111.3	-4.4	284.5	40.2	51.1	110.7	136.5
TACSTD2	1933.6	5465.8	2533.1	2396.9	4196.1	3427	1517.6	2877.3	1460.2	1239.4	2132.4	3673.9	355.3	1315.5	1143.6	1393.7	493.2	1825.5	1397.8	2359.8	1501.9	3185.9	3259.7	2999.2	1428.2	2403.1	3616.4	1818.9	2606	4446.8	1097.2	3726.7	3589.5	1459.5	1813	2795.4	63.4	830.4	2471	977.9	1531.8	3231.5	2857.7	3621.7	1389.9	2202.2	5059.9	5559	2863.5
IL7	1.2	18.9	62.3	79.8	67.6	52.8	19.5	51	78.1	16	14.2	4.2	3	32	40.3	65	62.2	49	24.3	55.6	112	161.8	19	40.2	45	32	30.8	9	65.9	76.7	24.5	72	72.9	37.8	32	90.2	19	32	151.5	23.5	69.4	45	13.2	4.2	107.2	9	21	75	29.6
FCGR3B	818.1	376.5	1280.3	126.6	749.1	367.8	887.3	352.5	626.8	405.5	412.5	462.8	711.6	787.9	319.3	588.1	182	252	220	315.1	365.7	284	89.1	208.4	235.4	477.2	528.7	235	206	493.3	975.3	1535.8	641.7	966.9	192	247.4	229.1	964.1	476.5	571.3	499.8	1175	643.4	309.3	844.8	133.8	1054.8	86.7	1313.2
IFITM1	3372.2	2698.4	11937.5	2620.7	5005	1378.7	4331.9	1147	6985.7	5928	3880.6	2714.5	2397.7	7513.2	3965.2	2197.6	2465.5	9871.2	813.4	3982.8	3865.7	2554.6	350.2	5605.1	13505.2	2944.3	1883.7	2404.7	840	1765.3	3022.8	3913.1	1311.9	2037.4	11532.2	1455.7	574.7	5336.1	2124.5	1502.7	6875.3	5122.1	6565.8	1050.1	2976.9	4064.6	1472.8	1057.5	1677.2
PGAM1	2247.5	2534.5	2757.9	1610.9	2769.5	2431.2	3166.1	1953	3816.6	7606.7	2877.1	4627.5	2531.5	3315.2	1625.9	1601.7	1592.5	1915.2	1597.3	2034.7	2049.9	2278.4	2067	2188.4	2728	3278.1	5062.5	2667.9	1972	2241.9	1920.1	3554.2	3090.7	3630.3	2216.3	3153	5687.2	2782.5	1777.4	2917.1	3070.7	4152.4	2474.9	3092.5	3941.1	2442.7	2737.6	1866.4	2485.1
COL11A1	2213.6	170.6	298.3	155.8	222.2	4045.3	266.8	523.9	449.4	214.5	839.2	571.6	1259.8	1836.6	313.5	256.8	289.2	82.4	233	376.4	114	684.9	153	196.2	922.5	1255.8	863.3	209.7	127.4	1158.3	156.9	523	1696.8	696.3	136.5	446.2	100	1482.6	599.8	235.4	504.7	1502.8	613.6	380.2	594.4	373.8	915.4	204	215.4
ACP5	682.7	418.3	540.3	523.5	343	1364.9	1340.5	671.8	1030.1	766.5	944.6	581	1015.7	1200.6	1450.3	1596.9	415.3	603.5	1090.7	814.5	1510.9	156.2	398.5	390.9	721.2	955	1443.7	494.4	604	1266.6	336.2	810.8	837.5	470.6	364.6	422	352.1	1048.2	857	356.6	253.6	288.9	419.9	356	1432.8	276.9	288	291.2	549.3
CYC1	945.3	583.9	796.8	700.7	669.5	755.3	760.3	1214.5	575.2	1936.1	1173.8	1452	1031.8	1627.8	776.8	856.5	647.8	981.5	1466.1	944.1	956.1	448	1163.5	727.8	1091.7	1165	800.3	762.6	822.4	1118.6	632.8	816.6	1163	2033.9	1997.5	1790.6	3248.8	1014	725.9	2289.2	820	1054.8	1117.7	2083.7	1124.9	2170.7	1031.9	1439	1581.1
LGALS1	8275.1	2122.2	2663.8	1889.5	2412.9	8382.3	5464.2	2915.5	5450.9	6847.8	4751.3	6059.7	5365.8	4571.2	1185.8	2994.3	1150	2797.3	2055.8	2579.7	3928.9	7828	776.7	1918.8	3251.4	3089.6	13097.3	3224.1	1915.5	5970.7	2479.6	6052.9	5774.2	3077	1239	1850.9	1652.8	6202.5	5248.9	1736.1	3437.8	9640.8	3345	2400.9	8041.1	1316.9	6010.2	629.8	1553.5
CKMT1A /// CKMT1B	-28.9	24.3	99	210.9	179.9	17	628.3	271.3	53.7	125	59.3	33.2	278.3	634.2	81.5	119.1	27.9	243	44.1	189.1	77.4	391.2	322	862	-54.2	-54.7	56	263.2	26	-16.6	327.7	44.1	16.6	372.5	224	250	552.2	8.1	231.2	-27.2	19.3	3	46.4	524.5	46.2	125	317	52	146.2
GYS1	584.2	520.9	481.2	677.2	365.8	613.6	542.4	667.6	690	523.1	705.3	560.8	735.5	635	399	574.7	67.5	643.3	1027.1	496.1	486.1	596.6	504.1	488	613.8	414.3	864.7	716.8	440.5	497.8	586.5	641.8	450.1	603.6	624.8	725	550	608.3	594.4	472	414.2	751	539	360.4	609.7	503.4	611.9	688.3	430.4
FGF2	7.5	18.1	22.2	33.4	36.7	32	35.1	40.5	17	45	17	18	31	47.8	60.1	51.1	33	38	33	48	23	75	-17.5	13.2	8.3	39.9	30.8	0	46.2	19	49.4	32	46.8	16.7	16	32	18	68.5	39	-1.3	25.2	25	41	37.2	20.2	13.2	52	7	21
ANXA7	435.5	564.8	528.7	684.8	625.2	783.3	383.8	408.2	736.5	792.8	530	948.2	546.6	643.4	221.1	499.2	92.7	386.9	302.5	521.8	536	518.6	569.8	712.8	690.9	740.6	508	674	511.3	462.7	373.2	297.3	878.1	922.2	657.9	794.6	1042.2	352.8	547.8	929.1	804.9	687.6	469.1	1053.5	617.4	472.4	827.1	484.3	618.6
BGN	994.5	398.2	404.5	434	495.3	1237.8	687.2	237	309.8	179.6	727.2	517.7	726.1	411	205.1	469.9	226.2	448.8	332.5	381.8	205.2	1112.6	359.7	378.8	422.7	805.7	847.9	563.6	510.5	503.7	309.3	832.8	763.7	447	762.8	504.8	362.3	400.6	445.4	623.5	505.4	1126.4	646	560	416.4	140.2	797.4	349.7	109.7
PEPD	332.1	570.1	168.4	342.5	257.7	363	367.4	120	348	208.8	361.8	443.3	267.7	296.8	345.7	342.2	392.3	330.7	291.1	223	339.6	374.2	201.4	372.7	187	296.4	242.2	296.6	262.2	315.2	198	260.6	192.8	138.4	197	415.7	719.2	258.7	368.6	69.4	539.5	376	322.7	287.3	326	164.4	331.7	313.8	440.8
XRCC6	1444.3	1189.6	1526	2174.6	951.2	1013.3	1714.5	2708.3	1345.2	2181.4	1863.8	1548.6	1513.9	1340.8	1548.6	1471.2	271.7	2311.9	1600.7	1802.3	1958.1	1446.8	2383.5	1669.7	1964	1352.4	1271.5	2086.7	1532.5	2029.9	1530.1	625.3	1148.4	1292.2	1372.1	1177.5	1628.7	1271.9	757.8	1879.2	1692.1	2031.1	2170.4	4267.2	1416.7	1518.7	2262.3	1843.1	1786.3
SNRPN /// SNURF	1933.6	2547.4	770.1	3122.3	849.5	1910.6	1617.4	499.5	3823.9	466.3	1322.6	770.7	1738.5	631.9	3112.3	2145.2	1843.9	1524.5	2497.8	1901	2520.3	1826.2	1767	1496.3	1905.3	2057.9	1917.6	1906.3	2000.4	1519.1	1796.2	1032.7	2463.9	418	1424.1	2218.2	3607.1	1804	1275.3	556.2	1079.4	2604.3	1412.1	1793.9	1919.5	954	1792	1969.2	1365.8
EEF1A1	2899.6	3560.5	3150.7	4668.2	3294.9	3689	2535.9	3626.3	2846.9	3805.5	2638.2	3175.7	3365.7	2638.6	4397	3819.2	5359.1	1762.2	3995.9	5302.3	5246.2	3093.6	3724.7	2763	3032.3	2628.7	2671.9	4051.3	3533.1	4695.8	3844.2	5529.2	4942.4	4033.6	5231.5	5471.4	4081.9	6407.5	5516.4	4706.6	4834.9	4249.9	4122.4	4055.5	5032.6	4069.8	5566.4	4182.3	5076.2
SDC2	5.2	19.6	34.8	91.3	41.6	42	11.1	40.5	20	16.7	34.8	32	11.3	55.6	-25.1	87	-17.6	74.3	-11.3	20.2	43.3	12.7	-32.1	-3	-46.3	110.5	66.8	10.4	54.9	24.1	2.5	-25	0.6	63.9	-59.8	16	360.3	46.8	67.6	-20	51	59.3	28.4	141.5	2.3	46.4	107.1	68	54.1
BPI	95.5	92.4	102	100	97	60	99	200.9	72	133.8	86.2	86	79	85	-11.7	150	111.1	125.2	184.7	182	144.9	155.4	22	81.2	70.2	137.5	103	73	128.3	110	190.9	115.9	179.7	152.6	70.8	110.7	105	185.7	101	120.8	76.4	67.6	88	88	177	105.5	167.6	99.1	100.7
RPEL1	26	53.7	40	-1	13.2	62	19	7.4	22.7	133.8	19	91	13.7	68	-16.1	55.8	57.5	16	41.6	31	32	305	16.5	17	-10.9	2.5	11.8	29.6	21.8	65	-2.1	-3.9	23.9	39	34.3	28.4	124.5	-18.8	9	54.5	58.1	106	55	79	16.8	49.2	64	-6.5	46.2
TNNI1	470.4	413.2	300.2	310.6	450.3	341.4	463.1	538.2	427	532.8	367.2	503.9	417.8	310.8	738.6	563.4	1315.8	522.6	600.8	444.9	424.4	340	705.9	365.6	411	518.6	394.5	347.1	456.5	388.7	585.5	939.6	415	336.6	412.5	361.7	334	707.8	352.3	459.9	154.3	323.9	277.4	270	414.1	351.3	385.7	480.1	332.5
AKR1A1	1742.8	2235.7	1645.4	1441.6	1817	1790.1	2457	1952.1	2311.4	1631.3	2222.1	2006.7	1736.9	2102.6	3461	1874.9	1127.5	2211.7	1524.5	1476.7	1358.5	2203.1	1932.4	1456.5	1577.6	1713	1616.1	1432.5	1552.5	1654.3	1506.8	2343.2	2174.7	4304.6	1122.1	964.5	1133.2	2420.7	2136.3	1779.5	1442.9	1497.4	1609.9	1462.5	2487.1	1712.3	1667.6	3581.3	1741.7
AK1	251.6	170.6	131.8	186.2	180.7	134.3	192.5	174	257.3	232	186.8	140.2	184.4	103.5	348	344.1	311	317.9	335.8	152	269.8	199.9	386	172.2	302	83.5	170	188	176.1	275.6	209.2	105.5	201.3	192.5	256.6	426.7	139.8	186.8	118	205.2	135	145.9	101.6	102.4	184	293	194	463.9	198.9
MSH3	96.8	77.4	67.6	73.8	90	75	103	156.9	80	104	73.8	59.7	52.7	113	164	122.4	232.5	31.1	39.9	91.6	68.5	45	220.2	91.3	65.9	103.8	89	107	76	130.9	78.2	111.6	38	39.9	75.9	25	82.4	224	71.1	40	51	155.2	83	211.4	104.7	74	88	258.7	93.5
COX8A	4425.6	4574.1	4285.1	3696.7	2354.2	3287.4	4791.5	2607.4	2929.7	12144.7	3971.1	9256.6	4330.6	6932.4	5391.6	3935.4	3560.4	5857.8	6945.8	2984.9	3222.8	4377.3	6414.8	5491.7	4555.5	5974.2	5103.1	2622.2	5886.7	3496.5	3741.4	6460.8	3543.2	5668.7	5279.7	8019.2	7679	4530.8	4875.8	7010.4	6076.7	4478.7	3714.1	5959.8	3671.7	7663.1	4340.8	4892.3	5902.2
ALPPL2	193.4	206.8	114.2	92.4	39.9	79	253.5	232	155.8	152	96.9	138.9	104	54.1	282.5	10.6	710.2	48	15.2	110.7	102.2	295	188.8	130	107.1	26	131.1	93	110.7	69.7	212.5	166	83.5	43.3	40.7	34.8	45	-17.9	190.8	99	57	25	25	58.6	99.7	80.1	-28	77	89.8
CPM	64.1	131.2	142.2	354.9	97	148.4	89.1	98	113	69	1640.8	433	223	117	217.3	82	44.1	575.8	225	44	206	41.1	167.6	82.4	142.9	200.4	114.7	170.2	760.1	68.1	97.1	6.9	104	36.7	276.1	634.8	34.8	98.8	149.4	520.2	334.3	65.9	626.4	338.7	90.5	1008.9	335.8	13.4	141.8
UQCRC2	535.8	425	427.7	669.7	877.5	709	666.4	827.3	733	584.7	797.8	599	722.7	1019.4	487.9	601.4	265	543.2	862.1	912.3	696.2	125.7	662.4	753.2	395.2	868	627.8	1023.3	855.2	747.9	959.9	512.8	440.6	830.4	688.2	440.7	1184.8	468.8	669.7	728.6	998.9	515.6	641.5	1595.3	796	867.3	855.6	1001.1	852.9
SLC25A4	104	181.5	119	265.9	104	118	81	166	143.1	95.5	105.3	115.3	124.9	119.7	19.7	70.4	147.9	144	155.7	118.8	166	63.8	241.9	126	96	83.5	47	163.6	146.2	121	109.7	153.6	104	177.4	96.9	250.9	207.8	-0.9	169.4	423	156.1	108.9	269.4	206.8	89.2	402.1	71	132.8	58.1
HSP90AB1	7718	11490	7713.4	7658.3	7673.8	8567.3	7624.8	5904.2	8299.6	14263.5	10257	11173.2	4476.1	7693.9	6463.1	6265.8	5170.6	7831.9	7866.9	7490	5569	4995.6	10091.7	7255.5	8254.3	8779.8	9669.3	9043.6	10764.1	6991.2	6594	7184.9	6471.6	11739.5	11166.9	12879.9	11794.6	7271	10578.4	10284.9	7736.3	7155.7	13045.7	8810.9	6371.4	11351.7	5786.3	11068.6	10987.9
CTSG	99	104.7	152	290.1	150.5	91	118	140	102	202	130	138.9	166.5	130	373.2	210.2	203.2	653.6	300.4	198.9	188.1	246.3	471.5	209.2	229.7	13.5	151	91	361.4	174	268.7	188.9	164.9	213.6	335.6	191	163.7	423.6	376.3	159.1	98.8	199.8	226.6	164.6	172.9	201.3	263	253.5	196.2
EDN1	70.2	1318.3	66.8	60.4	441.6	206	78.2	49	30	2.3	79.9	226.5	67	85	32	134.7	109.9	162.3	71	43	137	135	32	178	74.6	18.2	156	124.5	126.6	46.2	85.8	97.2	157.1	28	58	33.4	20	39.7	292.1	27.2	200.2	91.3	206.8	277.9	54.1	4.5	152.9	53.4	5.4
MARCH8	68.5	147.7	243	140.5	151.5	163.1	120.4	180	177.4	80	197.5	110.7	170.2	98	234.6	68.1	95.1	66.6	105.8	190	180.6	2.7	240.8	105	145.8	61	108	206.7	115.3	166	96.2	79.9	154.3	207.9	208.6	209.2	219.4	202	115	211.7	212.8	193.6	146.8	300.8	138	193.8	150.4	146.5	155.8
DARS	222.2	210	184.4	164	205.2	285.7	269.4	293.8	232.1	517.9	191.9	298	209.9	225.5	374.1	256.8	119.7	190.9	242	265	246	83.8	331.9	246.7	223	167	236.1	295.5	248.5	310	160.1	360	270.5	370.7	206	303.1	460.3	97.2	347	174	374	275.7	211.7	289.7	411.8	226.8	339	225	247.2
CTSE	249.7	178.3	744.3	469.2	6726.5	363	2870.4	348.9	4561.2	78.1	105.3	77.2	54.1	503.5	351.9	2287.6	497	158	814.4	3659.9	1911.8	6426.3	551	8787	844.5	240.1	1054.3	2776.7	242.1	293.3	3599.1	461.1	21	14	1177.8	4	50.6	219.2	2710.9	47.3	444.5	185.6	401	251.9	1383.7	7.5	126.3	269.2	166.5
SDS	88	68	198.5	54.9	55.1	136.5	332.5	34.6	147.2	30	88	87	70	61.6	22.5	123.5	111.8	122.8	59.3	31	76.7	128.3	17	63.7	66.8	411	5.4	97	65.9	93.6	191.8	296.3	31.1	238.2	70.8	22	91.8	69.1	340.8	52	138	134	181	19	109.8	46.4	182.5	49	153.7
TCN1	24.1	-3.8	7.5	43.8	907.7	-31.5	32	-20.4	37.6	54.5	-3	11.8	-26.5	146.8	21.9	28.2	194.7	16	-13.2	90.7	8	343	34.5	329.4	17.9	1499	103	25.2	33.2	20	262.4	53	207.7	926.7	13.7	15	37.6	29.3	1506	0.4	-90.2	-18.8	851.4	18	35.5	-27	164.4	22.7	-2
MMP9	2541.1	370.3	750.3	150.5	834	1144.8	469	442.4	379.4	972	1434.2	599	1884.4	428.7	305.4	550	4702.3	1530.3	398.3	576.9	889.8	206.9	237.4	495.4	523.9	638.8	1448.4	1210.6	183.6	1385.7	503.6	1267.1	1160.5	1225.2	144	233.5	222.1	2198.1	308.7	502.8	695.7	520.6	671.2	256.1	2198.3	571.7	961	16	758.1
PGAM2	-100.7	-76.7	-76.4	-54	-75.6	-48.4	-77.9	-72.9	-88.5	-73.1	-0.6	-27	-70.2	-68	-106	-21.6	-22.5	-41.2	-76.5	-102	-95.1	-32.3	32	-47.1	48	-137.2	-53.1	-71.8	-70.9	-77.5	-121.1	9	-12	-9.2	-20	100	561.6	-94.8	-40.9	4	-191.3	-15.5	-40.5	-14.9	-40.3	-31.5	-33	-46.2	-1
ATP1A2	21	46.2	21	40.2	41.6	25	21	37.2	10.4	41.6	9	3	-1	23	131.2	37.2	186	4.3	33	14.8	32	4.3	20	32	45	26	39	23.5	0.4	59.3	70.4	65	26	14	26	0	134.2	35.8	-14.1	52.8	105.5	12.5	21	-4.4	52.7	45	76	19.9	29.6
PNLIP	-10	16	-5.3	14.2	-21.9	-14.1	18.5	-0.5	7.8	23	-3	10.4	-9.2	0.6	-4.2	-11.3	111.1	20.4	16	14.8	0.4	115.9	26	13.2	21	24.3	3	-5	-6.5	1.3	19.5	-3.4	-26.5	2.2	-21	20.2	-7.7	39.7	-1.2	-6	6.4	-6	-37.5	-12.4	-36	-10	2.2	31.1	-3
CPN2	234.3	190	150	213.3	157.1	181	154.5	226	223	180.6	173.1	223	268.5	149.6	141.7	210.2	190.9	187.9	205	133.7	171	337	319.5	197.1	257.4	213	151	184	180.4	75.1	212.5	170.4	206	177.4	185.6	182	322.4	254.5	123.5	235.4	148.7	126.3	154.3	153	208.6	214.9	192.4	245.1	178
RYR1	54.1	38	-8.8	259.1	-16.6	74	1.8	52.6	2.1	46.2	82.6	23	-18	-23.3	21.6	-10.6	192.8	102	-29.5	136.5	47.3	-3.6	429	-66.7	67.6	8.2	-7	-38.6	-66.8	2.1	22	37.9	-69	-71.5	13.7	223	-24.8	19.5	7	-48	546.5	68.5	-39	-31	33.2	2	35.5	14.2	107.1
IBSP	39.8	11.3	3	30	-51	21	23.5	-8.4	-24.5	-26.5	-8.8	-27	0.3	-16.3	17.7	-37.9	84.6	-12.8	-30.8	1.3	-27.6	2.2	2.2	21	-22.8	0.2	81.2	-64.7	13.7	17	3	170.4	22.4	9	-10	-72.8	6.6	-17	-28.1	3	22.7	34.8	41	17	16.8	14.6	223	72	-21
SPTAN1	589.7	790.6	576	580.5	774.3	614.3	630.2	457.7	452.6	543.3	489	550	435.8	439.8	652.5	786.7	315.8	498.7	411	432.6	697.1	511.7	625.1	744.2	697.5	734.5	588.1	454	752.2	456.3	535.8	225.9	616.8	254.5	493.6	349.7	308.7	430.8	652.1	358.3	344.4	474.7	428.7	368.5	722.9	435.8	325.2	505.5	505.2
RPA2	772.7	674.2	1070.7	1141.9	1023.8	972.1	868.1	1658.3	1067.3	1033.6	1264.5	1299.9	825.7	736.6	525.7	627.5	1201.3	954.5	920.7	868.7	922.6	659.9	881.6	848.2	876	874	792.9	987.7	987.6	790.6	893.2	752.5	701.8	604.4	992.7	1230.5	901.5	938.2	676.4	1221.1	1353.2	918	1143.3	668.5	922.9	761.8	516	1403.1	910.3
PCSK2	121	91.3	70.2	112.5	54.5	68	159.1	128	73.8	53.7	89.1	108.9	447	35.5	132.3	75.9	160.2	79	128.8	116.2	3071.1	-22.5	933.2	43.8	85	78.2	53	119.1	68.5	85	79.8	18.3	42	29	124	71.1	55.3	70.2	134.3	110.5	40.7	44	32	70.8	47.3	458.5	68	130	101.6
RBP3	250.7	187.9	117.2	174.9	213.3	122.3	380.5	168.3	146.2	231	148	180.7	158.9	98	728.7	188	1121.5	151	212	156	106.3	191.5	378	141.8	224	305.8	102.2	125.6	212.3	166	374.1	475.3	218.8	182	208.6	169.1	166	323.9	160.3	171.7	84	112.5	77	123	117.1	123	138.6	249.3	131.1
DPEP1	-7.5	-46	74.6	146.2	99	165.6	42.3	66.8	-1.3	79	0.6	58.3	0.3	99.8	42.4	3	-3.5	16.6	57	90.7	-46.5	148.4	99.8	83.5	161.7	10.3	91	7.8	65.9	10.2	147.2	87.1	82.4	33.2	22.7	71.1	792.8	-123.5	80.8	65.9	-4	-18.8	-36	-12.4	-86.9	-43.5	54.5	92.4	74.6
IMPDH1	903.2	902.9	900.6	876.8	721.6	1104.2	815.3	1032	637	763.3	804.9	1406.1	890.5	623.5	422.4	644	742.3	892	871.3	724.6	729.5	530.4	970	733.8	1498.4	553.9	764.9	961.7	746	964.1	639.6	809.7	1158.1	762.4	942.1	923.4	1016.7	776.1	827.9	1300.1	938.2	918	760.8	789.3	732.1	804.2	903.3	968.4	690.9
CKMT2	71.1	31	17	42.6	48.5	58	93.6	1	25.2	103	46.2	52.7	44.1	57	-11.4	29.8	96.8	-6.2	99.1	106	82	18.4	176.5	92.4	36.7	95	52	35.5	72	27.7	65.8	-8.2	9.8	-0.8	26	-63	68.5	45.6	3.7	45	-13.3	-21	36.2	27.5	42.6	21	36.7	95.8	28.4
REG1A	284.3	211.7	153	165	189.2	158	895.3	258.1	230.3	276.1	161.6	191.1	253.6	144	337.7	277.9	564.2	267.9	244	238	207.5	42.9	272.4	313	280.9	303.9	210.7	188	216.7	220.2	4333.3	429.4	183.1	220.2	191	231.6	115.3	254.5	551.8	175.8	124	142	101.6	75.5	145.8	142.7	124.5	279.6	144
UGT2B7	28	12.5	22.2	16	151.5	6	49.7	42.8	57	69	29.6	19	52.7	25	71.4	-0.8	83.5	81.2	31.2	-16	26	72.5	161.2	598.8	-3.6	19.9	37.6	-7	-18.8	-27.2	26.6	34.7	57	17.4	-39.8	-3	172.9	119.8	82.6	70.2	-19.9	28.4	30.8	58.6	31	2	55.3	222	30.8
POLR2C	224.7	420.6	334.8	507.5	408.1	259.7	181.5	267.1	271.6	433.2	805.7	204.9	165.5	181.6	207.9	210.2	100.6	159.1	158	248.7	477	-42.7	-4.2	277	154.5	444.5	148	326.4	277.4	153.3	51.1	142.1	114.4	54.5	486	184.3	574	0.2	76.7	955.1	217.1	174.9	731.5	465.2	144.9	183.6	149.1	533.8	402.2
GSTM3	63.2	76.7	76.4	127.4	158	95	186.2	63	101	112.4	129.1	111.6	84	76	270.5	113.8	158	118	76.4	126.8	89	9	172.9	431.7	48	110.5	77.2	80.1	260.4	122	87.2	-9.1	39	617.6	179.3	98	155.8	116.3	101	286.1	43.3	88	154.3	22	60	146	39	61.6	79
SPTB	235.2	212.5	102	98	210.9	197.6	288	148.3	113	426.9	186	206	115.3	155.2	213.6	179	687.2	197.1	281.8	223	141.7	340	194.6	115	360.9	290.8	99.7	158	160	288.9	276	398.5	345	132.8	123	470.1	80.1	127.2	88	284.2	106.3	98	229.4	102.4	133	135.1	155.5	844.9	102.5
MMP8	33	24.3	16	20	29	29.6	69.7	18.2	41	40.7	33.4	1.3	21	49.2	65.6	121.3	175	23.1	101.3	40	32	58.2	24.5	14.6	5.7	81.7	96	23.5	40.2	46.2	58	1.6	60	39	72	27.2	63.4	6.4	45.9	49.7	24.3	29.6	7.8	53.7	31	30.5	52.8	-1.5	18
MUC1	2078	1072.1	5901.6	8929.5	7374.2	2190.4	7069.9	10631.3	3524.1	1896.7	1175.8	1507.7	2742.6	3657.2	8440.4	3655.4	4116.4	4462.4	6066.9	5742.4	5101	2160.1	6767.7	1145.1	5575.2	1874.2	975.4	5149.3	15147.5	1399	6156.1	1057.6	1426	459.3	4602.2	2129.5	228.2	3693.7	5745.9	835.9	3228.3	940.1	12112	3189.9	1109.4	4138.7	1876.8	3304.1	6144.4
PCNA	1115.7	1223.1	2549.6	864.3	1380.3	795.2	1208.4	4200.6	845.5	2370.8	1297.8	3358.1	741.4	3928.1	697.4	1108.2	623.4	1226.8	939	676.4	762.8	751.8	1163.5	1371.1	1128.4	2550.3	896.8	1561.2	979.9	933.1	891	1692.3	1286.8	5621.9	1703.4	5272.3	4636.9	1842.5	942.1	3480.3	2635.7	1669.9	704	2734.5	1339.1	966	1705	1283.1	2744.9
ITGB5	1137	472.8	630.2	727.4	1064.9	2055.2	854.4	567.8	741	513.4	649.5	337	853.2	693	194.4	453.8	334.1	394.5	565.7	369.9	441.4	1686.7	664.5	1267.5	467.9	799.6	1455.5	797.5	529.8	895.7	733	704.6	595.1	504.8	419.1	704.5	1381.5	906.1	1038.7	518.5	694.1	1260.9	702.1	1280.9	495.2	463.9	806.2	421.2	495.3
ATP6V1C1	167	239.5	379.4	219	184.9	264.1	135.8	258.1	225.7	413.8	298.9	441.1	178.7	262.1	115.3	145	40.2	224	301.5	164.9	217.8	67.3	187.5	188	198	194.7	219.2	233	128.3	211.7	115.5	154.5	183.1	376.2	227	349.7	531.1	98.8	152.6	292.1	261.5	269.1	302.5	327.9	215.4	348	219.6	176.1	243
HLA-DQA1 /// LOC100509457	2572.1	8	-5.3	1053.1	23.5	-1.8	23.5	961.7	3	904.6	25	30.8	41.6	3760	144.9	30.5	41.7	720.5	1115.3	2430.5	1624.8	39.4	16	754.8	7.7	1369.9	1094.2	616.4	851.2	1892.1	78.2	74.1	3717.5	15	22.7	1022.8	674.3	8.6	1306.8	10.2	9	33.4	1024.9	793	27	11.8	706.2	290.1	2
MT1A	247.8	215.7	190	206.8	300.4	190.8	228.3	231	269.9	264	172.2	206	201.8	157.1	386	435.7	404.8	339.8	424.3	221.3	250	245.4	373.6	261.3	314.9	188	177.2	178	233.4	230.6	249.2	410.1	216.2	132.8	140.8	190	139.8	320.4	218.8	208.8	159.1	122.6	133.5	131.3	205.1	233.5	354.6	306.3	207.9
SERPINA1	4786.3	940.5	5991.1	5929.2	4676.9	2105.5	12457.1	6961.8	10214.2	1298	1347.4	979.4	3186.6	4962.9	2307.9	5930	2296	769.5	5806.8	3285.5	7528.7	7623.1	2979.9	7716.3	1118.4	20634.7	6339.8	3111.5	796.2	5930	4076.3	3623.9	1285.2	1833.9	1746	399.2	10214.3	1743.1	9727.4	540.1	5430	1868.8	933.4	6335.3	4614.6	1253.4	3624.8	2572	1106.1
IFNA8	65	48.5	12.5	26	45	30.8	148.4	98.9	55.3	85	33.4	63.7	80	41.4	52	108	291.6	37	105.8	41	70.2	134	111	57	48	104.7	47	77	82.4	90.2	142.7	55	31.1	56.4	45	91.3	47.8	121.7	38.1	56.2	20.2	54.5	55	11.8	46.2	66.2	76	54.9	47.3
NPY	53.4	53.7	47.8	31	25.2	32	53.9	-0.5	25.2	55.3	9	46.4	47.3	42.6	94	63.2	41.1	17.9	85.8	42	68.5	26.5	12.5	61	15	65	30.8	39	26	81	27.2	4.8	45.9	29	80.1	418	32	26.5	-24.2	40	28	-1	34.8	35.5	-24.2	78	56.2	-10	-6.5
GRP	57	34	52	72	107	174	60	61	65	71	47.3	72	515.8	141	63.8	68.1	105.4	23.9	71	95.3	40.7	432.8	47.3	78.1	69.4	72.8	49	124.5	27.2	127	92.5	108	40.5	102	82.4	70.2	41.4	98.8	102	57	51	48.5	74	48.5	39	124	77	76	54.1
OTC	24.8	12.5	22.2	37.6	61.6	39	2.4	67.6	40	16	-16.3	46.4	30	43.8	112	-0.3	19.8	24.6	24.3	53.4	61	41.1	21	26	2.3	-0.7	17	45	41.4	27.7	29.6	16.5	-9.4	33.2	11.3	58.1	23	57	-20.3	41	2	24	47.8	-31	4.7	14.6	40	7	45
AGT	57	93.6	42	69.4	65.9	142.9	56.4	229	37.6	48.5	109.8	70	249.2	150.5	-10.6	36.4	-10	7.7	309.8	23.5	80	57.6	25	59.7	14	5724.3	40	24.3	61.6	166	48.5	21	54.9	-36	12.5	107	2976.2	8.1	10.8	272.7	21.8	206.7	78	94.7	28	10.4	25.2	24.3	19
PDYN	76.4	57.9	61	46.2	58.1	30.8	106	4.6	-8.8	101	29.6	91	59.3	41.4	226.2	24.1	63.1	50	148.7	35	75.9	20.1	228.6	20	92	89	33.4	18.9	65	70.4	136.4	85.3	-1.2	-25.4	21	-9.1	34.8	41	124.5	45	-3	47.3	60.4	3	20.2	45	18.5	158	24
F9	-38.6	-19.8	-11.6	-10	-18.8	-11.4	-10.5	-26.4	9	-11.7	-4.2	-1.3	-24.9	-21	49.3	-20.4	14.2	-40.5	-10	-17	0.4	10.9	-13.5	-21	-35.1	-9.5	-5	-19.6	-57.4	-31.6	-16.2	-27	17.9	19.6	-15	0	-21	-57.5	28.2	-23.5	19.3	1	-11.4	5.4	-3.9	0	9	-7.1	-22.2
HLA-DQB1 /// LOC101060835	5081.9	2192.9	1796.3	4943.5	2860.3	5307.5	4837.3	2021.2	3990.9	1529	3508.9	1781.7	3322.4	8911	6317.3	5449.2	4054.9	2520.5	4967.2	4479.1	4052.6	2125.1	995	1160.9	5479.8	2523.9	4746	1167.2	4681.9	4932.5	1355.2	2560.8	3428.2	4566	3657.9	1642.2	689.8	2431.5	2905.1	969.5	5930	3561.5	1547.4	1636.9	5316.6	742.6	1056.8	3028.4	2282
PNP	738.9	767.7	567.1	540.9	690.5	744.9	1150	961	861.9	2923.8	1129.6	1954.9	703.4	1053.8	684.3	797.8	661.4	513.2	436	914.3	642.5	897.2	493.8	1996.1	927.7	497.9	882.1	652.5	569.7	963.3	1185	524	1231.8	1497.3	660.8	891.4	560.9	1011.9	1272.2	1271.3	1366.6	1127.1	1073.3	1175.3	1251.7	926	2020.9	354.7	591.1
C3	5544.1	1252.2	6589.4	7282.5	5865.6	5883.8	12983.1	4115.9	9916.2	685.8	2415.6	2194.8	6419.5	3840.8	1522.8	6483.3	6980.1	3488.6	2074.3	7698.9	8612.3	4616.7	827	1357.3	1648.7	17938.6	3271.1	9945.2	6164.5	1947.2	8068.3	4807.4	1598.1	699.2	2790.3	-2	1249.9	5212.6	2252.1	514.4	2729.7	4447.5	8485.4	4276.3	3564.1	743.3	5674.8	1570.3	16548
C9	29	18.1	9	28	-14.4	-1.8	10.4	38.1	13.2	47.3	-1.8	5.4	11.3	-4.2	85.5	2.5	103.3	83.5	58.1	26	-5	6.7	126.6	25	17.9	14.7	20	11.8	11.3	31.1	2.5	17.4	16.6	-8.4	5	26	40.2	84.2	7	0.4	4.7	-32.2	3	-0.6	17.7	40.2	45.9	103.6	6.6
TRAC /// TRAJ17 /// TRAV20 /// TRDV2 /// YME1L1	286.2	140.5	191.9	110.7	114.4	139.7	167.1	59	219.8	126	268.1	144	224.1	232.2	148.7	239.8	111.8	107	72	288.9	279.4	22.2	170.8	174	126	181	119.8	144	171	223	127.2	116.6	161.4	172.9	89.1	174	99	294.6	260.6	209.8	210.2	184.7	211.7	111	543.2	26	113	82.9	264.2
IGHD	246.8	10514.8	589.3	203.6	3819.7	2410.5	128.8	3094.7	625.4	55.3	10994.9	8733.5	226.3	100.7	579.1	3534.6	718.9	246	965.2	959	1024.3	10938.6	1290.6	160.7	1477.7	7474.4	3810.2	591.6	317	4758.4	19047.5	419	197.5	94.7	1449.4	41	-64.5	41	5578.9	997.1	2841.7	514.9	326	184	249.4	124	79	244	508.2
CRYGC	0	-19.8	-11.6	-16.1	-22.9	-46.6	-8.1	-31.2	5.4	-47.7	12.5	-0.4	-6.1	19.8	-3.5	34.6	42.6	-6.8	-34.7	-10	-10	41.6	52.5	-21	-22.8	19.9	-3	3	-22.1	-31.6	17	-16.5	-10	3.9	-5.3	5	-21	-42.7	-46.5	-32.2	-2	19	-46.5	-51.9	-82.5	-43.5	9	10.8	-10
CRYGD	37	75.1	69.4	72.9	48.5	53.7	68.9	115.8	87	56.2	76.4	68	89	80	99.5	101.3	180	21	12.1	99	91	83.2	123.1	95.8	72.9	94	89	72	89.2	100.7	22	204.1	18.5	84	99.1	104	39	230	117	90	107.2	83.5	98	56.2	64	75	105.3	96.9	67
PLAT	356.6	134.7	267.8	427.9	451.2	557.7	287.1	161.4	2621	1391.3	321.7	203.9	222.2	390.5	82.3	141.7	29.5	309.3	50.2	1161.7	819.1	554.2	-27.7	255.5	308.4	120.8	642.9	373.1	648.9	656.8	247.4	137.5	324	111	504	166.6	235.2	301.2	9811.7	111.3	391.1	2953.6	476.4	364.8	95.5	171.9	403.3	93.6	39
CYP2A6	69.4	100.2	114.9	85.5	190	82.6	170.6	39	91	133.8	114.4	73.8	87	72	93.3	132.3	-34	55.6	140.8	138.4	83	114.4	265	73.8	179	81.7	70.2	139	135.8	58.1	108.8	104.7	261.2	88	103.6	78	58.6	158	145.1	49.7	44.1	79	85	57	50.8	138.9	113	147.8	75.5
SLC2A1	296.4	378	302	259.1	841	383.5	707.2	601.3	364.8	1102.8	278	460.2	230.8	363.7	130	216.2	270.8	419.3	245.9	218.8	183.4	397	140.2	808.8	228.7	285.8	749.3	311.6	149.4	542.4	160.1	326.6	371.3	733.2	194	504	528.9	462.4	611.3	411	354	590.7	532.9	517.4	440.9	205.1	961.7	518.4	251.5
PRB1	-51.3	-38	-40.7	-37.2	-13.3	-37.8	-7.2	16	22.7	-27.3	-61.9	-10	-16	-53.1	14.5	-44.3	77.8	-30.8	-18.4	0.4	-66	8.7	-12.2	-46	-12.8	-10	-34.8	-90.3	8	-74.4	-42.5	26.5	129.1	-22.8	-63.5	-48	-24.8	-1.9	-8.8	-61.2	-50.2	-81.3	-45	-80.8	-61.7	-72.3	7.5	-37.9	-69
PRB4	31	45	-7.7	-11.2	14.6	-31.5	23.5	7.9	-27.9	-2.3	-21	-9	-8.4	-6.5	558.8	9.8	306.1	41.6	14.4	43	-42.8	-6.4	80.6	-3	40	-15.5	6.6	-19.6	39	-22.8	-30.4	200.4	118	9	81.2	5	-14.7	37.1	-18.2	16.8	8.1	-4	-21	19	-9.1	9	-40.8	67	-13.7
SRC	75.5	0	52.7	83.1	14.6	9	51.2	11.3	20	108	47.3	28.4	26	107.1	-0.4	62.3	-15	89.8	10.6	24.3	113	31.5	61	223.9	85	-16.1	98	18.1	76	98	57	-11.5	108.9	-43.2	197	63.9	149.4	-33.6	170.6	43	95.8	-1	55	96.9	81	141.5	80	48	71
C1QB	2770.7	674.2	602	606.8	769.6	1698	2298.4	1593.2	1787.3	1608.8	2043.8	844.8	2364.7	4166.4	1116.6	3700.8	2146.5	1337.8	1414.7	1304.1	1770.9	1209	447	705.5	884.8	1891.2	2379.4	541.4	633.4	2438.6	741.9	3046.8	2155.5	3563.3	805.7	923.4	886.2	2930.6	1210.7	1107.7	1703.7	1396.1	1399	1113.9	4998.9	593.4	1359.5	339.7	4284.6
HP	630.2	304	416.9	250.6	481.2	210	552	427.1	22911.3	535.1	212.6	283.6	1966.5	220.4	362.5	980.1	1605.4	435.9	424.3	944.1	379.5	574.4	457.6	355.1	404.2	623.9	596.6	357.1	842.4	1731.9	1488.8	403.9	295.5	213.6	316	160.5	344.9	734.8	458.6	268.8	174	144.9	259.7	322.4	223	264	111	515.8	206.9
LOC101930571 /// TUBA3C /// TUBA3D /// TUBA3E	191.7	133.5	162.7	198.8	248.5	166.4	243	469.3	129.1	225	177.2	213.6	216.8	244	111.3	261.3	393.2	221.3	218	376.4	235.4	31.5	262.8	189	366.9	189	175.6	289.1	179.3	261.7	224.9	180.4	260.2	454.5	797.3	283	151.5	126.3	140.8	798.4	257.1	168	234.8	409.5	293.8	198.5	438.6	532.9	168.7
AMH /// MIR4321	224.7	171.7	110.3	72.9	-106.8	-0.6	65	16	0.4	109.1	74.6	73.8	80	0.6	112.7	92.2	154.1	126.4	17.9	56.3	84	26.5	157	-36	115.3	18.8	61	81.2	21	94.7	37.4	77.6	-7.7	2.2	96.9	57	69.7	-97.7	159.1	54.5	21.8	37.6	59.3	25	-42	79	89.1	54.1	59.3
LOC101060233 /// OPN1LW /// OPN1MW /// OPN1MW2	-75	-86.4	-115.2	-88.6	-44	-102.3	-53.1	-28.8	-91.7	-74.7	-97.9	-73.5	-59.7	-31.4	-37.7	-47.5	-26.7	-78.8	-74.7	-66	-102.4	-17	-131.1	-106.7	-128.8	-47.9	-105.6	-53	-88.2	-30.7	1.6	-4.3	-167.2	-121.2	-133.4	-100.2	-48	-55.7	-107.9	-83.8	-126.6	-95	-79.6	-24.3	-89.1	-67.6	-13	-33.3	-123.7
ERVK-19 /// ERVK-4 /// ERVK-9	100	93.6	101	76.4	73.6	74	139.3	190.8	85	87	56.2	113.5	130	89.1	26.9	174	93.3	243	182.5	73.6	84	53.7	178.9	88	178	21	93	62.7	91.8	178.4	81.2	152.8	65.8	105	73.6	114.4	95.5	37.1	53.9	105	128	82.4	87	76.4	53.4	81.2	36.7	92.4	111.3
GPI	1999.5	3809.3	1874.2	1926.6	2150.5	2671.2	4984.7	3880.4	2746.8	3187.5	3269.4	2977.6	5024	3296.5	2027.3	2169.6	3278.7	3067.7	2302.7	2466.6	2137.6	2416.5	3424	2790.3	2608.1	2076.9	3776.6	2608.1	1581.7	2978.4	1627.6	2073.7	1486.7	2226.1	1538.1	1542	4861.1	3027.8	2588.7	2392.7	3482.7	2645.3	4591.5	1911.5	3453.6	2180.2	2257	4222.4	3332
IGH /// IGHE /// IGHE /// IGHE /// IGHEP1 /// IGHEP1	20.3	88	45	-9	-48	67	-8.1	-10	418.3	-17.6	17	19	35	-21	-23.1	225.1	-25.1	-16.9	-35.3	38	43.3	7.3	23	-30.6	217.7	7.5	-27.9	120.2	26	18	6.7	81.7	-30.5	-62.4	62	-1	25	99.7	-3.6	-0.4	-19.9	-28.5	50.6	43.8	33.2	57	55.3	-73	58.1
MYC	300.2	283.2	223	205.2	152.4	177	102	238	178.6	531.3	82.6	415.4	258.8	220.4	146.8	432.9	92.7	204.2	23.8	829.9	198.4	84.5	64.2	199.8	55.6	166	233.8	216.3	32	423.8	120.8	169.6	252.6	90.2	118	111.6	924.2	153.7	122.6	388.4	229.7	121.7	343.9	358.2	314.7	89.1	442	102.4	137.5
GHRH	161	98	124	111.6	163.3	94	68.9	120	97	169.1	140.5	149.4	179.6	112	-25.4	111.3	39.9	101	188.9	117.1	-10	58.2	47.3	150.5	194	90	111.3	106	65.9	112	144	70.4	202.2	142.6	92.4	191	83.5	14.4	206.9	135.8	9	122.6	59.3	96.9	131	73	169.7	70	97.1
SERPINC1	15	19.6	2	50.8	7.5	14.2	-15.8	32.9	42	16.7	52.8	17	24.3	18.5	25.7	24.1	-3	34	80.1	30	23	20.7	45	42.6	-21	53.1	45	-10	1.3	-32.5	-12.9	-10	26.9	50.8	-3	39	509.3	147.2	35.5	12.5	73.8	69.4	-19.6	32	65	13.2	8.2	18.2	-2
KRT6B	35	1.5	18	-12.4	21	10.8	145.8	71.1	259.3	36.7	1.8	13.2	10.2	-7.7	6.8	19.6	477.8	19.8	59.3	19.3	36.7	3.7	98	3	-30.7	46.8	36.2	55.3	39	-3	47.6	25.6	65	-12.2	-44.8	17.7	58.6	25.6	52.6	35.5	6.4	50.8	0.6	-31	27	3	125.4	73	55.6
LDLR	947.3	791.6	626.9	806	3049	373.9	673.7	432.4	590.1	1290	440.4	1139.5	185.3	740.4	598	1505.1	417.9	1014.5	407.6	974.5	2117.4	1751.1	611.6	2057.5	878.7	880	390.2	1254	1017.7	534	3010	624.2	698.2	308.9	866.7	484	368.5	728.4	1349.1	270.8	756.6	878.8	845.3	480.1	397.9	1004.7	818	149.1	591.1
CCK	-36.6	-10	-8.8	-26	47.3	-22.5	7.9	65	-14.4	2.3	-31.5	-43.9	-21	-29.1	38.5	-19.1	68.3	-18.9	27.5	-28	-2.1	-27.2	-6.5	14.6	16	38.1	-21	-8	-33.9	-9.3	5.3	35.2	-12	-60	-39.8	-69.4	-75.6	-30.7	-21.8	1.3	-64.4	-34.8	-5	20	-9.1	-16.3	-32	-73	-26
CYP1A2	196.7	87	149	150.5	120.8	151.9	58	290.3	91	157	124.5	199.6	113.5	199	55.5	200.7	52	253	84.6	221.3	157.1	143	135.1	210	285.6	40.7	179.6	148	130	182	120.8	238.2	368	167.6	175.8	282	238.7	646.4	270.1	175.8	202.4	204.2	125	209.1	319	191.9	185.3	300.9	116.3
FNTA	270.5	338.3	324.8	328.9	261.3	450.7	83	266	264	464.5	229.4	279.2	208.3	292.4	121.4	232.5	84.1	132.2	170	328.7	208.2	181.5	266.8	279.7	108.9	133.7	317	217.8	256.8	185.6	200.7	47.1	257.3	290.3	268.4	364.3	302.5	47.9	342.8	306.6	313.4	331.6	476.4	513	242.1	326.8	371.4	91.3	274.1
CHURC1-FNTB /// FNTB	294.5	270.8	248.7	215.7	321.2	279.6	289	369.8	241.2	293.6	178	299	262.4	307.3	158	297.7	268.8	290.9	179.3	273	174	204.5	475.7	287.1	210.2	342	275.7	311.6	292.1	261.7	254.4	309.8	166	326.8	232	372	233.4	111.3	306.6	289	272.4	187.3	260.6	288.9	236	242	252	407.5	240.4
CBS	167	208.4	176.8	224.1	99	167.3	280.9	124	193.4	309.2	310.7	403	194.2	247.8	283.4	171.2	851.3	147	153.3	136.5	161	16.9	353.9	80.1	174	403.6	99.7	200.4	198.9	189.1	243.9	282.2	391.8	296.1	145.1	112.5	604.5	286.9	119.8	372.9	133	166	91.8	158	163.3	556.1	146.5	348	98
TMF1	80.8	92.4	81	88	80.1	68	83	59	122.6	122	90.2	101	60.4	54.1	32	57	82.9	45	32	82.9	68.5	113	45.8	89.1	134.3	65.9	80.1	69.4	48.5	50.8	65	72	82.4	29	83.5	76	58.6	27.1	113	40	58.1	126.3	223.9	115	93	120	171.9	45	89.8
PRKCQ	215.7	110.5	86	147.2	139.7	118.9	215.8	200.9	162.6	174.9	133.5	163.3	120.6	139	365.4	299.6	703.6	212.8	237	182.9	144.9	85.9	273.3	149.6	146.6	116.3	130	133	155.8	399.5	170.8	379.8	62	169.7	103.6	167.8	164.9	195	181.5	184.7	155.2	139	93	162.7	218.8	74	115	254.5	214.5
GHRHR	-25.7	-82.5	9	20	13.2	-28.5	-50.1	51	10.4	-21	-41.5	-77.9	-66.7	23	73.4	-30.4	71.2	-75.6	7.5	-47.1	-39.8	28.8	-70.4	88	34.3	-26.6	-75.1	-15.5	-9.1	72.8	-87.4	-22.5	78.1	-49.2	110.7	60.4	80.1	79.8	65	-48	110.5	-10	88	58.6	39	67.3	37.8	-3.6	-7.7
CLC	32	44	169.3	-4	-2.2	-36	15.3	28.2	61.6	40.7	5.4	2.1	-3.8	66	-25.7	49.4	38.3	22.4	24.9	6	21	26.5	33.9	-19.9	120	0.7	39	30.8	1.3	35.5	54.5	157.1	-28.5	2.2	21.8	-16.1	4.2	7.3	15.1	45	-1	60.4	5.4	-22.7	52.7	-2	21	2	247.2
RDX	22.9	24.3	88	45	8.2	77	-12.6	60	47.3	104	78.1	84	42.4	60.4	42	-14.5	48.3	34	20.4	54.9	99.7	76.5	28.7	18	67.6	82.6	57	67.6	40.2	126	19	99.7	212.8	31	86.9	43	103	46.2	93	77.2	99.7	108.9	62.7	119	80	120	284	7.7	116.3
GSTM5	532.8	514.2	300.2	415.6	505.4	363	633.8	440.9	513.4	486.5	360.3	525.4	571.7	336.7	930	609.7	2014.8	680.9	781.4	413.1	454.3	510.7	748.7	468.3	605.6	541.9	425.9	402.8	492.2	504.6	686.5	798.3	387.2	515.7	438.9	429.8	308.7	683.5	490.8	368.6	334.3	280.6	284.5	275.1	458.8	406.2	546.8	653	292.7
GUSBP11	5403.3	5584.7	5025.7	1847.2	2747.5	2957.1	3015	1159.1	4181.9	302.5	8505.8	5286.5	8088.9	856.3	4567.5	3624.6	11684.9	2789.9	2056.7	5148.7	5688.4	4417.3	1669.1	793.8	4592.4	3416.5	1157	1588.6	1564.2	2742.9	5334.4	6114.8	7311.1	840.9	1627.7	566.3	733.5	7011.4	2471	3373	3822.5	4757.2	1024.9	1212.4	4146.8	630.9	1284.7	752.1	3387.5
PSMC1	914	1171.1	948.7	634.1	1265.9	1218.8	1126.5	1506.7	1243.1	1330.7	1141.7	2154	949.7	1362.6	1087	511.9	524.9	1081.4	657.9	724.6	835.4	687.7	1760.1	1104.1	1122.5	1369	979.3	1030.2	1222.2	1053.6	902.7	840.3	1415.5	2749.7	822	1176.5	2220.6	1458.3	1243	1209.1	1517.6	1885.1	1780.8	1792.5	951.2	1066.6	1256.3	2124.7	1200.2
CSTF1	58.8	73.6	101	70.2	62.7	115.5	45.8	248.8	108.8	100	99.8	168.7	54.1	113	27.3	43.2	25.2	83.5	110.7	98	65	6.7	2.2	134.3	119	71.1	91	229	75	26.9	-17.7	10.5	104	53.9	158	21	247.4	286.9	-1.2	126.3	151.5	72	198.9	135.1	66.8	91.3	127.2	169.1	118.9
TCN2	339.1	395.4	301.1	296.6	265	436.8	559.9	299.6	750.7	383.5	499.3	436.7	669.2	843	727.5	398.9	548.1	481.8	540.9	304.8	449.7	622	546.5	378	488.8	344	359.5	318.9	286.2	427.8	531.1	378.9	402.8	461.2	166.6	297.3	407.1	661.4	361.7	587.3	301.6	372.1	349.4	151	704.2	270.6	335.8	294.4	461.4
SLC26A3	21.6	33	24.8	17	21.8	-14.1	43	18.2	24.3	29	-4.2	13.2	21.8	11.8	11	20.5	101.7	39	-21	11.3	22	98	-16.6	7.8	43	33.8	14.6	-1	13.7	-12.2	72	3.4	59	-8.4	14.8	34.8	-11.6	19.8	-8.2	-0.4	-4	8.1	70	-17.3	7.3	17.2	-25	45	-1
KCNB1	59.7	-37	-10	23.5	-2.2	0.6	27.5	22.7	39	55.3	29.6	29.6	14.8	21	44.6	7.2	38.3	5	54.5	28	-10.9	74	41.7	24	44	12.2	25	-15.5	34.3	-7.2	76.7	1.6	-16	24.6	34.3	8	23	21	-18.9	50.8	-19.9	17	9	23	4.7	30.5	-17	33.8	17
CDR2L	436.1	417.6	270.5	241.9	358.5	259.7	460.6	170.6	250.7	266.7	374.2	379.6	411.8	149.6	774.4	302.5	287	266.9	300.4	299.2	271.7	228.7	230.8	330.3	425.9	476.3	219.2	231	255.8	245.2	324.5	585.5	359.7	218.3	169.1	314.7	237.8	350.9	278.6	363.4	307	270.8	208.4	191.6	333	205.1	288.9	154.2	339.8
PPARA	28	42	43	54.1	85.8	59	19.5	118	43	47.3	49.7	52	38	52.7	-32.8	72	65.4	120.4	78.1	88	63	175.9	66.6	39	61	94	36.2	34.3	22.7	73.6	73.6	66.6	53.4	27	56.2	62.7	41.4	141.2	74.3	67.6	36	36.2	101.6	52	31	41.4	8.2	15.1	32
CRYM	95.5	40	349.4	327	26	3	103	24.3	-86.9	90.5	426.4	127.4	225.2	454.7	4838.3	134.7	291.6	953	953.7	965.2	1682.5	42	2093.4	122	580.1	190	58.3	209.7	4410.3	58.1	218.1	67.2	-16	-3.8	2330.4	122.4	342.6	151.5	591.8	586.4	797.3	95.8	520.8	65	12.5	1192.3	119.8	1100.9	46.2
MIR1236 /// NELFE	359.4	721.8	564.8	519.3	586.4	724.2	456.3	330	367.8	758.5	1075.9	755.9	347.2	486.2	329.6	389.3	74.5	561.1	527.6	704.5	429.4	248.7	396.2	435.7	451.5	468.6	689.6	497.7	542.4	655.9	268.7	283.2	628.3	486.6	601.7	1457.6	1054.3	816.1	365.1	720.8	640	692.6	576	988.1	493.4	540.8	587.9	584.4	1452.1
BNC1	-24.9	-33	-43.9	-54	-21	-66	19	2.5	-55	-24.2	-30	-45.7	-23.4	-57.4	5.5	1.9	59.8	23.1	-4.9	-30	-15.5	65	-36.9	-39.3	-56.5	7.5	-30.2	-67	-57.4	-76.5	10.3	0.5	-39	-29.8	-69.5	-54	-48	39.7	-52.2	-62.4	-56.5	-37.6	-70.9	-34.3	-46.3	-51	-10	3.7	-46.6
HNRNPM	915	995.1	1249.4	939.7	837.5	853.3	980	924.6	940.3	1016.7	951	1173.5	825.7	859.1	359.6	978.3	275.5	851.3	582.3	918.3	978.6	566.9	713.5	1034	939.1	809.8	852.1	980.2	1187.1	966.4	916.5	685.9	1052.2	1261.4	987.1	874.5	1310.6	1201.8	1032.3	974.1	1144.8	942.7	1046.4	1077.8	1045.2	1012.2	1121.8	1232.5	1414.3
MYL5	272.4	254.4	202.2	213.3	231.6	165.6	418.5	227	214.1	309.2	194.7	202.8	304	233	258.7	295.7	592.5	318.8	332.5	238	208.2	151	444.5	216.5	328	288.9	177.2	211.2	218.5	259.5	349.9	340.5	188.9	200.9	192	179.7	156.9	535.7	244.1	118.9	110.5	58.1	98.9	94.7	201.6	176.1	189.1	401.4	190.9
FGFR4	277.9	223.9	149	366.9	392.7	163.1	574.7	84.6	202.6	298	123.5	169.7	149.2	144.9	411.9	339.3	-10.9	284.2	346.9	120.4	137	155.4	455.5	238.5	323	500.6	205	165.5	423.2	285.3	523.5	239.2	263.1	235.4	253.5	179.7	830	284.7	115	325.7	135	204.2	107.1	217.6	154.5	233.5	224.1	117.1	531.3
LTBR	177	740.2	515.7	383.8	278.4	298	594.4	109.1	250.7	136.4	99.8	360.5	206	493.9	-18.4	323.8	-223.8	341.6	290.1	510.7	660.4	201.4	527.9	529.2	453.4	585	464.2	892.2	10.2	422.2	-0.7	177.2	312.7	96.9	459.7	716.5	540.6	146.2	336.6	373.7	400.7	580.5	265	936.2	304.2	1363.3	244	121	821.4
ZNF148	401.4	709	412.7	507.5	618.3	645.6	378.8	945.5	458.9	362.1	407.1	504.7	323.7	362.3	307.7	429.4	394.1	418.6	506.9	695.4	659.5	448	506.7	420.3	422.7	348	447	348	416.8	550	376.1	506.3	530.8	1018.4	343.9	562.5	651.5	224	421.4	429	435.6	364.3	457.3	626	709	382.1	412.7	702.1	469.9
RPS21	8213.1	7604.8	8502.4	12633.3	6312.2	7570.9	7777.7	15107.9	7301.4	10687.5	6250.4	10880.1	8147.3	6680.8	10046	6655	6458.5	4087.1	6188.9	14245.9	7952.6	4338.1	6689.1	5311.5	7543.3	6903.8	8910	13209	7623.7	7526	7860.4	7382.5	8116.9	9120	16262	14417.6	15239.9	7747.9	8204.2	14082.7	13165.9	9647.7	6236.9	14460	6032	8383.6	12323.5	10010.9	11761.8
NDUFA9	777.5	711.8	638.4	464.6	674.4	543.8	1126.5	866.4	718.8	632.8	1021.2	718.9	939.9	926.8	484.5	767.1	650.5	744.2	475.2	709.9	881.4	274	593.8	727	629.4	938	678.8	763.3	378.8	886.1	688.5	690.3	808.2	1067.3	577.7	515.2	1084.5	896.7	653	1280.1	1095.1	1263.4	559.2	1738.5	820.9	1144.2	555.4	857	1088.8
TRIM23	130	131.2	125	283.7	160.1	205.2	133.5	334	198.4	200.4	135.8	250.9	98	184.1	38.5	128.9	60.3	206	62.7	182	245	133	43.4	126	147.5	100.5	156	172.1	261.3	209.8	123.5	127.4	134.7	103	226	209.2	171.7	79.8	188.9	113	234.4	154.3	234.8	217.6	129.1	159.1	131.1	205	141.8
CACNA1C	-46.9	-19.8	18	24.8	-45	18	8.5	-17.1	-22.2	2.3	-10	0.4	24.3	1.8	3.3	3.6	130	57	30.5	-48.2	4	-35.6	-5.7	62.3	21.8	-35.4	-10	24.3	19	10.2	-38.8	110.1	38	16.7	4	-32	-19.4	23.5	4.3	-45.6	-7	2	-42	-3	9	17.2	-22	-52.6	58.1
CA8	63.2	69	47.8	98	118	59	41.7	22.7	78.1	48.5	37.6	56.3	138.9	70	20	204.9	22	54.1	70	178.4	54.1	124	187.5	124	57	116.3	54	106	75	70.4	189.1	98.8	68.9	156.9	75.1	29.6	714.4	235	108	61	31	77.2	37.6	115	78.2	129	22.7	182.5	65
KMT2A	391	420.6	489.5	488.7	365.8	361	411	414.8	688.6	384.4	329.2	381.2	404.9	348	284.3	440.6	971.5	662.9	612.8	457.7	583.4	584.9	426.5	353.3	438.4	424.4	405.3	362.7	445.6	522.2	386.2	631.9	433.4	356.2	512.6	441.5	297.3	462.4	435	334.4	296.2	316.1	284.5	297.4	480.6	393.8	357.4	764.1	360.2
KLC1	752.4	611.4	511.9	587.3	809	726.6	622.9	722.2	613.1	396.3	599.9	755.9	637.7	453.9	571.5	838.2	389.6	776.4	617.4	597.7	762.8	382.1	319.5	612.2	812.5	662.2	526.6	550	654.1	599.4	606.2	490.5	609	672.8	757.8	629.5	426.3	772.2	513.4	566.9	669	738.2	634.6	591.3	697.5	482.4	673.1	711.4	406.3
CYP4A11 /// CYP4A22	129	113.8	79	83.9	114.4	106.2	126.4	209.4	94	138.9	90.2	102	124.9	93.6	58.8	140.5	296.5	208.6	147.5	108	141.7	114.4	287.1	120	135.4	149	136.5	109.5	98	135.6	144	244.1	108.9	276.5	135.4	140	121.3	159.2	115	117.2	124	96.9	68	144	125.7	138.9	167.6	230	122.3
KDR	108	52.8	32	37.6	-21	98	-17.3	-65.2	-3	46.2	23	17	24.3	16	34.2	-11.9	-55.9	33	-3.6	13.7	54.1	-1.6	-4.9	36.2	44	-3.5	13.2	23.5	8	44.1	-18.1	-9.6	32	-39.6	18.5	25	-45	56.5	9.9	4	108	-33.5	7.8	-0.6	-42	3	6	-8.8	24
APBA1	101	66	55.6	71.1	99	60	106	46	104	94.2	52.8	94	69	42.6	210.7	105.8	103.3	178.3	175.1	102	113	294	235.2	75.5	87	57	85.8	78	68.5	60.4	115.5	82.6	118	108	33.2	78	81.2	70.2	115	33.2	67.6	90.2	72	67.3	101.3	94.7	88	139.8	76.4
IRF1	667.3	384.4	517	268.4	765.7	441.6	536.4	273.4	378	602.5	382.7	331	395.7	732.1	586.6	458.9	136.1	259	261.2	380.8	292	507.8	224.1	699.3	299.8	561.7	354.2	371	313.9	497.8	578.6	586.5	631.9	447.9	335.6	214.5	426.9	494.4	373.7	450.4	719.6	714.2	406.7	302.5	942.4	225.9	370.5	430.7	792.7
PCK1	141.7	113	83	110.7	109.8	94	170.6	45	150.5	49.7	92.4	124	133.8	88	65.6	1588	472.6	44.1	99.1	88	-145.2	309	164.4	141.8	77.2	154	127.2	103	74	120	194.4	56.5	137	109	108	91.3	147.2	112.2	190.8	102	77.2	33.4	52	155	77.4	46.4	402.6	116.2	72
DUSP3	38	18.1	14.2	-51.6	31	39	-18.9	-10	-2.1	-4.4	27.2	101	-7.7	185.8	-5.2	93.8	-48.3	30.3	101.3	8	24	355.5	7.6	99	101.6	-40	95	43.8	18	18	-28.5	55.5	118	18.9	2.1	85.8	120.2	-8.1	22.2	36.7	27	-7	112.2	147	66.8	83.5	-49.5	99.1	96.2
ZAP70	226.5	90.2	80	65	53.2	78	161.4	67.6	142.1	26	104.4	69	78	116	106.5	154	263	47	29.8	128.4	180.6	16.9	138.9	-21	25.2	126.3	-5	58.1	77	98.9	187.2	254	161.4	141.2	72	45	39	200	72.8	65	83	28.4	131.2	46.2	329	17.2	75	-12.8	214.5
SPRR1A	702.7	317	281.6	371.1	373.1	264.1	548.5	330	407.4	424.8	392.1	429.4	516.7	275.7	973.9	398.1	2248.2	442.2	624.8	336.3	359.5	446.2	556.3	348.9	390	493.6	340.8	192.8	297.3	390.3	633.7	515.6	276	293.8	331.5	284	257.1	392.1	423	344.1	126	198	206	213	308.9	286.4	437	527.8	262.5
SPRR2B	1150	53.7	37.6	62.7	39	52	69.7	41.2	227.5	68	47.3	39	32	63.9	55.5	38.1	875.5	56.3	29.8	72.8	52	204.5	61.8	57	85	-22.2	54	79	46.2	252.9	26.6	158.9	73.8	76.4	88	70.2	21	151.5	23.5	68.5	34	56.2	50.6	95.8	88	69.7	54.5	102.4	73.8
CD44	94.2	46.2	54.1	39	101	82.6	145.8	9	56.2	84	58.1	44	32	47.8	361.5	76.7	332	180.4	52.6	67.6	89	132	115	34.8	36.7	58	65	37.8	52.7	115	144	103.8	96.2	98	34.3	16.8	91.8	125.4	76.7	58.3	-11.1	72.9	61.6	75.5	123.1	62.3	79	92.4	76.4
GNL2	140.5	150.5	223.9	200.4	218.1	225.5	63	265	170.6	251.4	239.8	303	112.5	171.7	77.6	89.7	7.5	252	184.7	150	142.8	40.7	94.7	193.6	141.8	144	136.5	160.8	146.2	235.4	141.5	204.1	205.1	341.5	135.4	280	226.5	136.5	329.4	249	183.6	261.7	306.1	225.4	179	341.5	297.4	279.6	318.8
ADCY1	-42.4	-79.6	-43.9	-52.8	-116.4	-22.5	-49.5	-16.5	-79.6	-46.8	-67.7	-66	-64.4	-56	-30.7	-39.2	-65.6	-60	-56.9	-34	-91.5	24.8	-137.1	-12.2	-68.1	-40.5	-38.1	-21	-82.5	-39	-49.8	-11.5	-64	-37.2	-82.8	-35	-51	-18.8	-4.2	-51.6	0	-59.7	-78.3	-60.7	-86.9	-37.9	-34	-91.6	-46.6
HTN1	40.5	41	28.4	18	30	14.2	29.8	60	16	61	-6.5	33.2	10.2	45	183	52.6	178	32	84.6	31	-1.3	144.9	-8.1	27.5	42	4.5	21	30.8	21.8	19	42.3	54.5	8.2	68	51	50.8	42.6	43	59.3	66.8	88	-48.6	-8	78.1	41.4	9	88	-9.4	34.8
HTN3	11	-3	-6.5	-7	17.7	1.8	18.5	-4.6	-22.2	17.4	4.2	-7	2.3	17.2	-12.3	1.9	154.1	-22.5	24.9	2.1	25	-0.8	72.6	-3	26	19.9	1.8	-7	42.6	26.9	5.3	65	-21.7	-28.1	-5.3	4	36.2	37.7	4.3	16	1	16	-12.8	19	3	2	13.7	12.5	-7.7
CREB5 /// LOC401317	13	-3.8	21	-48	1.5	42	4.1	21	-13.3	-10	-44.2	-2.1	4	-22.2	47.7	-29.1	50.2	-29.2	-2	-20	-21.9	16.6	-36	-16.6	16	-4.5	11.8	-6	-7.4	14.8	-54	-31	12.9	4.7	11.3	1	-26	69.1	17.7	27.2	-22.2	28.4	6.6	-7.2	-3.9	-3	35.5	6.3	6.6
SLC6A4	39.8	55.3	9	16	-3	28.4	32.8	48	37.6	25	40.2	52.7	3	42.6	76.2	150	323.4	59	21.6	16	19.3	-18.1	45	65	64	13.5	57	7.8	41.4	90.2	50.2	36.8	18.5	40.7	44.1	-25	88	-18.8	81.7	13.7	-26	22	-14.1	55.3	56.3	10.4	61	102.4	9
HTR1F	29	2.2	-8.8	-21	-5.1	-22.5	7.4	48	-15.5	11	-0.6	-26	-1.7	-4.2	42.4	-9	2.7	0	-26.2	-15	11.3	-12.2	21.5	6.6	-15.5	9.6	-3	0	-5.6	-12.2	-0.7	-15.5	15.2	-4.6	-23.5	10	16	47.3	37.2	-10	6.4	-18.8	10.4	19	-3.9	-60.4	6	13.4	-24.8
MYBPH	28	-7.7	-36	-10	-36	-33	-66.5	26	46.2	12	-44.2	-6	-0.3	-40.3	0.1	-88.3	-17.4	-44.2	-34.7	-41.6	-51.8	-3.8	-10.4	-25.3	-66	-25.4	-31.4	-2	-34.9	23.5	-60.5	-44.6	15.2	-25.4	-78.4	-99	-76.9	67.9	-28.9	-118.3	-45.5	-62.8	1.8	17	-8.2	-105.5	-88.4	7.7	-8.8
MAP2K1	324.1	265	389.5	374.6	381.7	309.8	348	230	453.3	572.9	321.7	300	281.8	392.7	519.1	227.2	179	114	114.4	298.3	218.6	103.4	65	296	257.4	271.6	447.8	388.7	275.6	256.2	149.4	261.7	304.1	197.6	295	426.7	535.5	55.5	275.2	318	276	356.5	286.2	501.5	254.9	436.5	574	309.5	271.3
ABCC1	-69	0	-31	-81.6	-32.2	-69.4	-61.3	-116.1	-72.4	-63.5	-61.9	-63.4	-70.9	-36	-184.9	-123.9	-207.8	-8.1	-101.2	-171	-91.5	-17.3	-102.5	154.3	-91.7	-76.2	-48.9	-32.8	-16.6	-76.5	-80.1	-20.5	-20	323.5	-58.5	-52.5	-46.5	-159.3	-33.6	-44.4	-22.2	-24.8	-94.4	90.2	-123.2	27.5	-33	-71.8	-57.2
EPHX2	182	98	94	287.1	83.5	150.1	238.8	399.7	247.8	226	142.8	105	241.9	89.1	376.1	231.4	552.4	308.3	135.4	231	216.3	78	164.4	511.5	136.5	153	57	120.2	262.2	119	291.9	174	106	88	211.9	66.8	412.8	32.6	86.2	395	164.4	96.9	124	165.5	108	330.1	231.4	229	118
VDAC1	741.8	599.8	593.8	662.1	1349.4	1044.7	2115.3	1415.4	1168.9	1470	740.7	872.5	816.6	2710	389	744.9	661.4	786.3	751.3	932.2	825.6	1064.6	821	1770.8	709.9	855	1263.7	1061.7	883.3	1389.9	966.4	1235.4	1611.4	1661.5	1048.5	1001.1	1439	823.1	1696.8	1367.1	1158.7	1093.9	1129.1	1862.4	1520.5	1937.5	1277.6	1243.9	1088.8
ATP7A	75.5	94.7	63.7	137	90	130	49.7	86.9	114.7	65	78.1	72	74	74	64.4	41.4	128.3	61	73.8	21.8	87	31.1	126.6	115	65	164	65.9	60.4	121.4	79	84.2	113.7	129.1	132.8	105.8	60.4	-5.3	-3	45.9	84.1	30	52	172.1	95.8	46.2	88	77	129	59.3
TEK	20.3	30	46.4	46.2	13.2	24	26.8	10.6	29	3.9	29.6	9	46.2	-4.2	5.8	82	128.3	22.4	42.4	3	22	85.9	27.3	21	48	25.4	5.4	45	20	68.9	26.6	-1.2	20.4	79	7	-3	7.8	-13.1	53.9	1.3	18.5	48.5	13.2	80.3	88	50.6	6	-32.8	-32.2
GOLGA2	40.5	245.6	260.9	273.5	184.1	219	26.8	368.9	155.8	305.8	179.6	146.2	190	134	144	251.2	212.8	320.6	144	133.7	323.7	213.2	312.7	238.5	523.9	227.8	141.8	285.6	294.2	169	80.5	93.8	355.5	126.7	259.8	202	110.7	44.3	188.9	251	197.3	213.1	412.8	213	317	402.1	269	396.2	224.7
HCP5	218.1	127.2	223	116.2	159.1	150.1	144.9	139	135.6	146	250.3	149.4	110.7	361	178	158.9	191.9	184.7	88	132.8	99.7	196.1	174	312	116.2	384.6	57	72	111.6	168	153.7	82.6	176.3	32	68.5	191	118	235	85.3	103	358	330.8	230.3	63.4	232.6	80.1	52.8	-3.6	151.5
PLOD1	1199.5	1024.9	1201	987.4	863.5	1758.3	1551.2	901.9	1055.1	964.4	1280.7	1459	1259.8	826.3	1587.2	1027.3	557.1	1200.2	1456.8	789.7	809.8	1380	1169.3	864	1130	878	1377.5	1138.4	1205.7	1049	1174.9	1533.4	896.5	571.1	810.8	2906	1063	1656	1228.4	1395.1	913.3	1374.9	892.8	820	1280.2	812.5	882.7	1343.5	649.6
RPL37A	7771.8	6909.2	5615.9	9132.2	4549.7	7402.9	4206.7	7982	6424.9	7876.9	6289.2	5515.6	5674.1	4871.5	5804.2	6408.8	5702.4	7062.3	5736.7	9356.9	7968	4775.2	7871.7	5824.2	8030.2	6322.7	5599.6	9652.6	10871.1	8797.4	7726.7	5950.4	6207.4	7561.2	11904	9704.4	10612.7	5712.1	6749.5	11219.7	7910.7	7992.1	6037.3	11235.8	7311.9	7979.7	9145.3	7181.4	7961.4
RPL12	8001.1	6037.9	5406.4	8154.6	4514.1	7418.9	5424.5	8890.1	5918.3	12251.8	6497.4	7136.3	6714.5	6238.9	5193.3	6726.5	6638.3	6202.5	4243.2	9022.5	7168.6	4495.7	8457.6	5954.8	10599.8	7492.3	5264.3	13030.6	7130.8	7620.9	7189.7	4896.2	6799.5	7083.2	9844.2	9237.6	7336.1	5751.4	3903.6	14937.4	5321.7	5367.5	6254.9	8657	8745.1	8094.3	6062.6	5345	5679.1
CYTIP	165	168.3	147	79.8	29	232.2	68.1	95.3	156.9	44.1	176.4	148.3	244.8	140	110.7	144	383.4	90.7	20.4	169.4	200.1	-24.3	53	5.4	122	127.2	152	120.2	58.1	174	108.8	227.8	78.1	88	35.5	27.2	60.2	261.9	116	102	168.7	245.4	108.8	80.3	265.9	52.8	17.7	32	159.1
CXCR4	1161.3	1886.5	1860.1	1266.9	704.2	1439	1209.2	1440.7	1445.4	570.3	1357	901	1623.1	707.5	47.2	1624.3	1204.3	670.6	281.8	1037.8	2559	442.8	33.3	410.2	909.3	1096.6	949.8	2096.6	238.7	1433.2	2015.7	1183.8	479.7	1061.4	484.3	504	258.8	1780.7	1365.2	423.9	1207	1241.6	1377.6	553.3	1463	122	807.2	19.3	1293.3
CARS	114.9	169.4	258.5	73.8	138.6	182	195.9	23.8	176.3	206	231	182.4	124	322.3	129.1	72.8	93.3	227	180.4	191.8	150.5	255.2	169.7	199.8	288	74.3	134.3	196.6	198.9	145.9	44.3	156.2	150.5	172.9	104.7	293.8	278.4	112.2	150.5	178.4	209.4	378	216.5	243	150.1	452.4	139.7	93.6	255.7
MXD1	0.6	-43	16	-28.5	30	-1.8	43	-38.3	31	3	-21	4.2	-36	-27.9	-2.7	-15.2	42.6	-53.2	3.8	-13	-11.8	-39.1	8.1	101	3.7	24.9	9	-11.4	-55.3	9	-7.8	58.5	-0.6	18.9	-49.8	-5.6	-10	-58.4	5.7	-54	-2	-12.2	-8	-3	34.3	-64.1	-9.1	-7.1	-6.5
HMGCL	390.2	419.1	381.6	680.3	581.2	485	583.5	297.3	385.2	591.5	662.9	454.9	429.8	353.5	862.3	396.5	789.2	754.2	355.7	454.1	418.1	322	792.9	563.5	405	624.8	441.4	398.6	577.4	381.8	424.8	531.4	330	526.6	503.1	378.8	570.4	602.1	360	516	595.8	483.9	545.1	472	458.8	914.6	263	927.5	367.5
CAMK2G	214.9	278.4	285.2	374.6	286.1	273.4	258.3	204.3	291.6	359.5	229.4	430.1	204.3	148.7	-21.6	189	192.8	283.2	105.8	231	358	49.1	318.2	245.9	366.9	86.2	192	366.8	370.9	194.2	168.7	256.2	322	449.8	633.3	451.6	346.5	78.3	108	371.1	538.1	319.6	341.5	435.8	225.6	358	338.2	192	317
EHHADH	54.9	50.8	111.1	43.8	66.8	49.2	72.8	82.4	42	23	59.3	24	35	37.2	123.1	114.7	121.4	45	23.8	69.4	23	46.2	109	72.9	57	95	29.6	51	50.8	33.2	68.9	73.4	34	154.8	49	55.3	149.4	13.8	27.5	65	72	80.1	79	162.7	102.2	33.8	95.8	41.6	88
ADD1	1.2	-39	-48.6	46.2	41.6	12.5	-41.9	39	-6.5	89.2	1.8	-47.5	-65.2	77	35.8	81	104.3	26.9	37	-29	9	-4.1	68.9	108	10	39	54	17.4	124.9	4.7	-94.8	13.5	96.2	27	37.8	104	79	72	118.9	6	24.3	32	73	82.9	67.6	57	30.3	225	6.6
RPA3	343.6	314	336.4	339.8	442.4	358.9	368.3	338	299.8	943.1	706	333	140.2	611.6	273.3	148	497	315.1	274.7	341.3	289	95.3	354.6	246.7	264.2	385.4	312.9	346.1	403.5	506.3	249.2	210.5	576.9	968.6	286.3	729.7	828.7	352.8	274.4	233.5	709	654.8	495.5	625.4	370.7	263.1	282	539.7	855.6
CBX5	9	29	39	26	11.8	4.5	30.5	25.4	52	50.8	45	90	25.2	28.4	2.2	22.9	65	112	60.4	14.8	142.8	22.9	21.5	4.2	13	47.6	29.6	26	-37.1	50.8	4.8	46.4	188.9	144	76.7	62.7	145.1	-9.6	52.6	65.9	65.9	102	140.5	202.8	72	108	46.8	91.3	16
RFC5	-84	-88.3	-81.1	-90.3	-85.2	-92.2	-133.6	-57.5	-99.7	11	-124.7	-32	-121.5	-70.1	-42.9	-143	-38.6	-144.3	-93.5	-96	-140.6	-15.9	-153.3	-90.7	-116.7	-58.6	-74.3	-74.7	-107.2	-138.4	-57.7	-114.5	-50	30	-146.7	-66	-74.2	-203.9	-164.6	24.3	92.4	-69.1	-58.5	50.8	-157.3	-92.9	-89.6	-89.6	-98.6
RFC3	38	105.8	72.9	63.9	23.5	52.8	104	125	57	157	112.5	112.5	66	68	23.6	75.1	55.1	75.9	23.2	72	63	381.3	-3.4	26	72.9	40.7	69.4	105	30.8	85	41	20.5	76.4	174	55.3	104	272.4	61	87.1	131.2	113.8	102	95.5	149	56.3	58.3	80	54.9	174.8
ABHD14A-ACY1 /// ACY1	495.4	323.8	874.3	423.3	809.8	348.7	609.2	267.1	537.5	487.4	399.2	457.5	381.8	667.8	640.8	336.4	662.8	534.6	370.3	787.9	436.4	804.7	742.4	686	434.5	718.2	403.1	522.8	405.8	534	554.9	406.5	284.3	256.6	563.8	461.8	850.7	344.6	278.6	354	384.9	341.1	380.9	393.8	405.5	737.8	778.7	603.7	329.8
PPP2R3A	168	381.7	236.6	307.3	77.4	247.4	121.6	155.8	192.5	605.1	175.6	192.1	101	106.2	173	102.4	195.6	133.2	186.8	204.2	183.4	40.3	314.9	132.2	185	95	126.3	178	153.7	251.8	135.1	96.3	449	182	75.1	180.9	27.5	146.2	107	118.9	111.3	169	268.5	203.6	243	137.6	250	309.5	240.4
PPARD	221.4	202.2	148	125.7	93	212.5	100	123	169.4	318	197.5	142.7	169.3	228.8	197.1	167.4	147.9	182.5	149.8	178.4	125.7	-7.2	20	261.3	103.5	263.2	345.6	196.6	149.4	387.2	237.3	165.1	245.9	153.7	134.3	195	153.7	349	193.4	158	343.4	228.7	296.2	262.9	224.7	249.7	228.3	192	285.2
TGFBR3	48	77.4	63.7	248.9	163.3	47.8	93.6	79	200.9	44.1	58.1	22	25.2	22	118.9	157	105.4	203.3	180.4	78.2	201.8	193.8	84.7	80.1	34.3	38.1	27.2	75	169	16	236.3	50.6	37	-10	18.5	14	111.6	227	32	-3	82	86.9	69	10.4	59	3	88	88	21
RPS6KA1	205.2	101.3	311.4	279.5	216.5	301.6	348	164.9	309.8	230	333.9	242.1	244.8	417.5	416.7	354.6	143.1	433.2	535.1	389.3	479.7	286	183.8	435	311.6	122.6	440.8	224	544.1	245.2	185.3	103	194.7	225.9	512.6	314.7	151.5	174	407.8	148	327	233	411.6	189	589.1	404.1	130	450.4	208.8
NPY1R	18.9	48.5	6	20	27	0.6	32	47	31	24	18	42	4	7.8	-1.2	63.2	44.1	40.7	75.5	71.1	83	98.8	62.6	17	57	53.1	25	24.3	40.2	24.1	54.5	62.1	-1.8	46.2	59	45	0	46.2	7.7	62.3	34	-3	28.4	17	22	27.5	20.2	28.6	1302.1
PSME1	2274.7	2086.9	1783	1551	2802.4	2271	3298.7	2125.7	2103.6	3886.7	3430.4	2721	2247.5	3288.3	2333.6	2136.4	1978.9	2171.5	1306.2	2799.5	2467.2	1962.9	2052.4	2136.2	2571.8	2576.8	1879	2051.8	1798.6	2556.8	2232.7	2292.7	2459.8	1890.6	2467.6	1576.3	1744	2581.5	1784.2	2259	2966.9	2539.1	2432.7	1406.3	3267.7	2792.3	904	3895.5	2145.3
CACNG1	681.8	670.1	420.2	401.9	599	430	641.9	410.1	367	655.1	411	547.7	585.6	299.4	931.4	533.6	1699.7	412.4	821.8	725.5	397.2	763	687.2	422.3	807.8	561.7	429.6	473.3	498.7	375.4	746.3	1362	607.3	465.9	604.5	447.9	204.1	480.3	486.3	506.9	428.1	370.8	230.3	170.2	371.5	455.5	310.5	686.6	373.9
PWP1	314.2	468	343.4	206.8	323.7	423.9	447	456.8	362.6	630.3	299.8	850	397.2	399.3	120.6	362.1	15.8	178.3	261.2	395	322.9	247.9	431.5	475.7	368.6	397	474.3	415.4	354.3	424.6	379.8	287	407.3	515.7	374.8	482.2	850.7	248.2	483.6	673.5	503.3	460.1	335.8	734.8	360.2	518.9	651.3	468.2	563.7
CES1 /// CES1P1 /// LOC100653057 /// LOC100653086	166	114.7	124	327	140.8	189	183.4	126	101	62	205.1	127.4	422.2	86	202.4	311.2	88	591.5	462.5	229	288	205.2	676.9	32	169.1	81.7	157	114.2	263.2	227.8	248.3	160.7	259.3	1536.7	101.3	95.8	4045.7	256.6	140.8	79	89.1	197.1	132.3	117	172.9	327.6	791.5	330.1	46.2
DNM1	239.5	258	216.5	126.6	255.8	257.1	343.2	154.8	152.6	335.4	211.7	164.4	200.1	124	821.4	213.6	791.6	223	149.8	174.9	167	269	387.1	136.5	364.3	283.6	281.4	185	214.9	211.7	269.6	591.7	153.3	185.4	265.9	300.8	421	326.2	126.3	113.8	62.7	208.8	284.5	162.7	160.1	151	179.6	142.6	181.2
ERBB4	1.2	14.8	-24.3	-8	0	-4.4	5.7	2	-8.8	21	14.2	-2.1	5	-14.7	36.8	32	13.1	27.7	29.8	6	3	22.2	1.9	-1.8	-1.7	31.2	3	-16.9	-2.1	2.1	20.5	37.9	3.8	-6.9	-6.1	-24	-10	22.4	-1.8	3	-43.9	-5	-27	-32.7	12.5	42.6	-6.5	9	14.2
DLX2	18.1	39	-3	45	25.2	16	65.8	65.9	19	29	21	23	27	-19.4	16	38.1	70.8	13.4	19.1	25.2	29	29.7	31.3	23	49	55.3	42	0	39	22.2	31.4	67.2	15.2	49.7	21	20.2	260.6	32	0.6	13.7	0	-14.4	21	-8.6	37.8	1	14.8	44.1	14.2
GNRHR	39.8	22.7	-1	-3	8.2	-1.8	39	-28.8	0.4	16.7	17	14.6	16.8	16	-36.3	32	63.1	9.9	35	10.2	43.3	199.1	142.7	7.8	-22.8	59	17	5.4	-8.2	35.5	72	34.2	1.2	-9.2	-16	40	40.2	33.3	5	20.2	-8	2	19	7.8	21	43.8	-2.2	109.8	2
GBE1	167	99.1	201.3	326.1	206	329.5	156.2	402.5	383.7	553.4	118	23	186.2	258.3	-2.7	101.3	9.2	187.9	98	152	179.6	119.7	67.3	184	92	170	430.2	197.5	224.7	208.8	110.5	47.1	255.4	430.6	213.6	226.8	218.5	95.5	145.1	162.6	367.3	267.5	937.2	243.7	217.1	74	293.6	126	286.6
REG1B	108.8	146.8	86	117.1	115.3	84.4	104	0	74.6	138.9	110.7	104	74	111	140.5	155	334.1	82.4	77.2	192.7	79	32.6	325.7	141.8	136.5	206	79	102	99	100.7	212.5	135.6	72	128.9	142.9	108	88	322.7	56.4	157	52.8	89.1	27.2	55.3	95.5	106.8	101.6	224	95.3
TFF3	526.1	168.3	1180.1	333.4	4717.6	107.1	1619.2	108	837.6	142.7	588.4	573	4373.1	628.1	411	11481.5	624.7	271.7	411.8	621.1	719.2	2001.4	1267.5	11071.9	885.7	768.1	180.4	1231.1	418.2	393.3	1801.4	2108.8	324	1272.3	1612.1	140	1014.9	808.4	17765.8	4342.9	1969.4	389.6	72	810.2	135	4902.1	268	2422.6	72.9
DNAJA1	779.5	1113.2	1100.5	1099.9	1126.4	909.9	808.8	1917	891.1	952.5	992.5	3322	479	1310.3	611.9	786.7	220.4	883.2	545	740.2	822.8	511.7	1126	1163.9	789	668.8	847.2	1541.2	941.8	1289.1	672.8	591.7	1446.5	3042.3	960	1881.6	1081.6	1247.1	748.1	1936.4	1725.6	1272.4	1865.2	808.3	1442.4	1290.8	888.4	877.6	1212.1
CD70	52	-41	58.3	-6	46.2	18	7.9	50	44	-10.8	-17.9	-45.7	30	61.6	424.3	-5.5	18.2	-16.9	-23.6	50	72	44.1	12.5	1.8	85	21.6	0.6	39	21.8	52	4.8	81.7	108	131.4	60	41	65	169.1	-18.2	97	12.5	46.2	81	70.8	228.2	9	139.7	1.5	92.5
GPR183	33	115.5	98	106	28	103.5	16.5	-3	151.5	46.2	99.8	108	99	75	23.9	105.8	7.5	22.4	-4.9	55.6	142.8	-2.2	-29.3	45	125	60	96	115.7	48.5	224.9	125.4	27.1	-4.2	284.9	43.3	224.9	20	101.3	79	42	198	232.3	149.6	56.2	137	6	93.6	-10.7	84.1
EBI3	424.6	297	333.3	384.5	430.1	379.6	385.4	482.7	380.9	429	376.5	422	441.8	391.9	506.9	597.3	89.2	591.5	648.5	443.9	447	442.8	505	417	515.5	387.9	365.7	389.5	374.1	492.4	409.2	681.5	523.1	596.5	498.7	472.9	341	529.6	548.5	531	341.6	348	383	331.7	568.4	367.2	546	524.4	365
MCL1	1843.5	2038.7	2286.5	3714.9	1469.9	2115.9	1407.8	2494.7	1603.3	1083.3	1509.8	2131.8	1687.8	1294.8	1363.4	3547.7	1692.3	2325	1375.4	2415.5	2375.3	1738.4	1177.9	1312	2079.6	2396.8	1817.6	3418.4	2610.3	1948	3820.3	1251.3	2005.4	1477.6	2095.8	1826.8	743	3682.5	2547.6	1489.8	3258.2	2240.4	8427.3	2585.2	1559.1	1713	4360.8	1349.2	2178.6
ASCL1	-10	-19.8	7.5	14.2	-4.4	26	36.7	-8.9	13.2	-24.9	27.2	7.8	390.3	13.2	8.7	12.1	6.9	1.8	16.6	19.3	-15.5	96.2	18	-3	5	-2.1	21	0	50.8	1.3	-3.9	20.1	-9.4	-6.9	582.3	-10	34.8	88.8	3	1422.2	-72.1	43	53	-64.2	-1.7	377.2	-10	0	28.4
GABRA5	52	25.2	1	29	-5.1	4.5	65	50	21	40.7	-6.5	9	24.3	13.2	104.9	34.6	118.9	17.9	3	34	24	252	45	13.2	-16.4	41.6	20	3	35.5	-5.8	47.6	56	23.9	45	17.7	33.4	30.5	77.6	29	9	26	13.7	19	-7.2	29	17.2	21.8	-15.5	5.4
INPP1	137	71	151	198	309.8	167.3	208.7	127	209.2	198.8	96.9	233.4	103	111	5.5	266.8	9.2	237	52.6	151	167	305	-9.2	533	65.9	44.1	119.8	170.2	135.8	257.3	288	72	67.3	144	96.9	378.8	93	135.6	149.4	106	260.6	333.4	160.8	168.4	190.9	59.7	96.9	108	135.4
VDAC2	1430.3	1478.3	1699.3	1715	1855.2	1901.7	1306.9	1075.3	1448.2	3330	1613.2	2349.5	1397.8	2614.6	794.1	1436.3	848.5	1213.1	870.4	1748.5	1288.2	1296.9	1383.1	1575.9	1591.1	1881.4	1499.6	2076.7	1489.9	1068.9	1254	1450.2	2123.3	1774	1139.8	1989.3	2670	1153.2	998.6	2904.2	1579.4	1352.5	1125.1	6130.7	1685.3	1645.7	2229.1	1375.3	2015.9
DMPK	588.8	503.7	312.3	284.6	436.3	382.7	623.8	370.7	346.2	395.4	268.1	83	398.7	124	961	435.7	552.4	598.9	586	326.2	343	505.8	471.5	443	765.4	378	484.5	364.7	411	371.1	759.6	1001.5	266.8	88	321.1	432.1	191.9	335.4	240.3	284.2	182.5	227.3	210.9	201.2	235.2	1198	315.1	452.1	676.3
MEF2C	245.9	170.6	204.1	327	138.6	330.3	130	53.2	265.8	148	211.7	194.3	228.6	123.1	73.9	289	32.7	168.7	77.2	375.6	579.1	181.5	14.6	63.7	188	69.4	215.4	181	351.2	235.4	176.8	127.4	273.3	215.4	131.1	111.6	108.9	256.6	391.7	105	239.2	315.1	307	181	308.9	63.7	203.6	491.9	102.5
RBPJ	118	123.5	193.8	206.8	148.7	340.6	61	291.5	134.7	25	194.7	106	240.8	277.3	63.2	119.1	36.5	-6.8	120.4	130	126.6	131	190	145.9	109.8	110.5	268.3	186	130	127	55.1	55	144.9	226.8	272.7	151.5	221.2	148.3	171.7	206	419.2	497	350.7	414.5	162.3	196.6	168.7	45	194.4
TCHH	117.2	69	68.5	78.1	10.4	66	169.4	130	52.8	118	52	105	119.7	66	73.4	106.9	422.1	55.6	88	52.7	89	75	91.3	67.3	92	66.8	48	45	52.7	96.9	145.1	224.9	52.7	58.1	28.4	60.4	56.2	135.6	109	80.3	76.4	34.8	20	42.6	96.8	79	54.5	105.8	54.1
APLP2	3187.8	2401.7	1902.4	5597.7	1958.5	2632.3	3112.8	1053.6	5299.2	3065.2	3789.2	3011	2690	1513.5	4774.4	3696.9	3228.3	5464.3	7115.6	4745.9	3915.3	3811.2	7814.4	3218.3	2458.7	2750.5	5007.1	1904.1	7363	4497.3	1943.5	2861.2	3027.6	1876.6	4141	2693.3	2485.8	2427.6	3277.6	3440.6	3308.4	2477.9	2416.8	2005.4	1910.1	6170.2	2813.8	5893.1	2081.5
ATP6V1A	166	186.8	150	346.2	286.1	207.6	206	187	553.7	304.7	229.4	443.3	222.2	323.8	237.7	227.2	185	113	212	202.4	144.9	190.8	130	265	188	201.3	128.2	223	192.7	158	179.6	191.9	105	551.8	90.2	113.5	434	44.3	175.1	119.8	258	247.1	246.5	500.2	198.9	218.5	215.4	270.2	254
SEC13	1140.1	1128.1	1387.2	1047.7	1182.4	1120.6	1314.1	1947	1492.8	1076.6	1495.6	1250.1	1191.9	1242.5	579.1	991.9	637	1323.4	1421.2	1106.1	1330	1173.2	1109	1125	940.9	999	1087	1313.7	1273	1055.1	1193.3	978.7	1060.4	754.1	884.5	1225.2	995.8	1102.2	826.3	1201.1	940.9	1143.4	1171.4	1205	1188.4	1200.5	1562.6	1430	1140.6
PLP2	3634.4	1453	1234.4	2167.1	3392.4	3108.5	2254	490.8	4079.8	8078	1583.4	2300.4	1868	5251	862.3	996.4	2302	2472.1	1174.3	1692.9	2274.1	3085.8	2564	2041.7	3918	1659.3	4272.2	2143.1	1666.8	5415.8	1381.9	2419	5930	480	840.9	4382.6	909.5	1451.2	1740.1	2088.2	495.4	2068.1	1801.3	2184.6	3316.7	1775	2290.2	3192.7	1787
C2	982.3	540.3	975.5	1019.9	955.4	792.8	1873.5	622	1964.6	688.3	1492.1	525.4	1167.5	1909	452.7	1177.2	680.5	461.3	616.5	1509.9	3212	426.9	2168.2	334.7	365.1	1266.6	946.3	601.2	957.8	585.2	543.4	1489.9	916.8	861	593.4	425.1	1737.6	1764.4	1312.2	1024	1845.4	809.5	1857.6	680.7	1639.8	943.5	566.3	478.4	1154.8
LAMP2	117.2	170.6	146	127.4	214.9	282.6	204.3	184	241.2	265	243	176.5	238.6	281.9	102.6	112.2	246	78.2	147.5	82.9	266	145.8	267.8	206	165.4	79	233.8	181	108	285.3	82	138.4	249.7	137	123	225.9	208.7	84.2	216.2	331.5	179.3	368.2	306.1	245.1	225.6	326.8	320.3	210	202.4
PHF20	-39.2	12.5	4.5	17	30	41	-9.5	41.2	10.4	11	24	43	-14	-0.6	22.8	7.2	14.4	11.6	-39.9	2.1	50.8	-1.6	-6.1	7.8	2.3	-17.9	11.8	21	29.6	1.3	-5.6	-38	-72	14	-11	33.4	-27.2	-58.4	-18.2	12.5	43.3	-4	0.6	-11.2	25	67.3	6.8	-40.5	55.6
TNFSF8	-35.2	-60	-16.3	-45.6	-27.6	-41.3	-27.5	-13.2	-30.2	-49.3	-57.8	-46.6	-51.8	-30.2	-3.5	1.9	43.8	-14.1	17.9	-91	-20.1	24.8	73.2	-70.4	33.2	3	-29.1	-56.9	-37.1	-29.8	-8.2	37.4	-31.2	-66	-79.3	-78.5	-8.8	31.5	25.4	-85.9	-45.5	22	10.4	-50.1	-68.2	-8.6	-37.9	-18.9	-60.7
CRYBB2	31	67	16	-7	77.4	-11.4	145.8	16.6	45	58	3	80	68	43.8	78.5	1.4	755.9	21	22.1	8	35.5	2.2	86.4	34.8	50	52	1.8	24.3	45	31.1	190	86.2	78.1	12	44.1	29.6	248.3	140.3	40.2	57	32	40	60.4	-60.7	36.7	47.8	64	-2.5	23
SRY	-8	-1.5	-4.2	22.2	8.2	-16.9	39.7	39.8	4.2	16.7	-14.7	13.2	16	7.8	3.6	8.4	247	-45.8	43.3	-5.6	10.2	40.3	46.6	13.2	32	-1.2	6.6	-14.1	5	3.9	7.6	115.1	-8.8	48.5	-8.4	-43.5	-26	24.9	84.4	10.2	-70	43	6.6	-13.7	5.6	-19.4	-8.2	93.6	27.2
CANX	3122.6	3824.6	4856.7	3805.1	3039.7	4645.5	4045.7	4161.9	6374.4	2795.6	4079.4	3783.1	3681.3	4301.1	4201.9	2809.1	4312.3	3544.8	5152.8	3621.1	3906.6	2427.3	3477.1	2512.6	3231.6	3028.4	3257.3	3047	4259.2	3927.7	3227.5	3172.4	3739.8	2752.5	3279.1	2545.4	2541.7	2941.4	3594.6	3267.9	2912.1	2420.7	3087.8	3004.9	2874.6	4372.3	2019.4	5819.4	4508.9
RTN1	116.5	75.9	81	92.4	124.5	167.3	144	266	142.1	145	126.3	71	114.4	237.2	459.5	226.2	405.6	55.6	94.7	142.1	97	251.1	203.7	63.7	127	108	229.2	79	91.8	159	133.8	100.5	179.7	206	91.3	60.4	20	165.4	232.1	66.8	114.7	86.9	86	60.2	189	56.2	76	162.9	84.1
SCN1B	449.4	294	414.3	275.2	372.3	277.3	474.1	368	348	265	288.9	316	472.4	342	404	418.1	1365.6	373.3	463.4	394	284.2	313	442.9	272.4	386.2	375.4	265	265	353.5	318.7	424	564.6	278.8	310	398	356.6	233.4	723.2	399.7	327.7	265.9	192.7	231.2	248.5	256.8	228.7	285	1055.9	236
PI3	179	139.3	379.4	135.8	276.5	80.8	573.7	73.6	366.3	216.4	99.8	246.5	245.6	175.7	122.3	643.1	113	65.8	93.6	168.3	103.8	124.9	150	102	200.4	155	176.4	621.2	148.3	185.6	405.5	8105.8	170.6	53.2	6	126.7	128.9	195	182.5	113	73.8	159	24	111	134	210.5	344.7	146.5	413.1
TSPAN7	158	56.2	98	133.5	100	100.7	59	89.8	99	89.2	23	36.7	923.7	299.4	4.9	462.3	373.5	250	146.3	372.3	288	115.9	877.6	1246.3	47	22.1	70.2	114.9	190.9	30.3	283.4	105.5	891.9	46.2	112.5	96.9	705.3	66.8	72	1475.9	151.5	61.6	449.9	381	132	282.4	44	448.7	3
FAM155A	37	-1.5	12.5	10.8	35.5	21	102	50	20	39.9	14.2	33.2	28	6.6	104.2	-11.9	206.9	61	-29.5	-2.1	39.9	124.9	39.5	30.5	60	10.9	51	26	32	13.7	7.6	-2.6	24.6	9	21	40	52	21.4	49.4	59.7	21.8	41	6.6	24	29	40.2	41	50	25
THAP11	352.3	414.7	394.5	320.6	424.8	323.6	391.2	418.7	282.2	401.8	422	392.5	323.7	315.2	527.9	451.2	181	406.9	753.2	461.3	397.2	738.5	456.6	367.4	514.7	433.6	341.6	375.2	323.6	394.1	407.3	470.9	490.9	521.9	468.2	436	419.9	603.4	507.5	455.6	350	372.1	330.1	453.8	469.7	490.8	508.9	594.1	420.7
RNASEL	78.1	56.2	39	80.6	127.2	40	19.5	56.4	57	11	52	26	22.7	35.5	21.3	-29.1	96.2	9	-9.4	60	16.8	58.8	-6.1	113	27	5.2	34.8	19.6	100	22.2	14.7	85.3	-5.3	27	-20	59.3	-6.5	-31.9	13.4	21.8	2	29.6	63.9	14.6	66.8	-19.4	67	24.3	46.2
TGM3	-99	12.5	78.1	33.4	-41	52	-41.3	-42.9	-12.2	-60.2	33.4	23	-0.3	-13.1	-18.7	-81.9	1.7	110	-4.9	50	7	-39.6	-13.5	-22.1	27	-1.6	39	-50.3	47.3	-53	-68.4	1.9	72	203.5	73.6	81.2	329.4	-148.3	121.7	127.2	9	41	60.4	61.8	14.8	53.7	141.8	-8.2	-6.5
PPBPP2	53.4	32	42	30	23.5	39	-9.1	95.3	34.8	55.3	48.5	59.7	39.9	39	-145.4	-1.9	11.3	29.4	98	65.9	10.2	135	55	47.3	20.4	86.2	71.1	-5	-80.8	4.7	-13.3	-29	-14	59.3	63	52	56.2	-225.7	32	11.3	55.3	5.6	44	29	29	40.2	40	110.7	-12.4
CSN2	1683.6	1285.7	1003.7	1215.9	1196.7	1106.8	1674.8	1216.3	1030.8	1275.1	1220.6	1422.2	1496.7	800.8	2359.4	1362	3711.5	1263.3	1544.8	1300.7	1069.9	1581.4	1988.6	1029.8	1288.3	1343.2	1129.3	1013.7	1191	1130.1	1673.2	2153.7	1265	1273.2	1344.3	1294	698.7	1704.6	1437.5	1336.8	672.2	495.5	736.2	617.3	1194.6	926	996.4	1439.9	919.9
GNAL	39.8	62.3	109.5	26	55.8	52	142.8	198.4	39	119	21	55.6	92	35.5	43.7	109.7	40.5	26.9	1	70.2	35.5	-3	10.4	37.6	19.8	112.2	55	56.2	39	36.7	122.6	46.4	-21	20.3	26	-22	112.5	118	25.4	-12	-54.9	28.4	26	13.2	42.6	47.8	32	24.3	40.2
PFN2	254.5	1892.1	1393.1	421	622.8	587.5	1032.4	3540	970.1	2270.6	1680.4	1907.8	1344.4	98	154.3	259.5	263	404.1	690.1	400.6	295	304	1299.3	1659.4	226.8	846	1586.2	295.5	224.7	431	351.9	950.3	1233.4	4566	331.5	1008.9	5659.8	534.7	279.5	2216.7	1109.5	1699.7	816.6	3039.6	835.1	1450.6	1722.2	353.8	1575
RBM39	299.2	439.7	355	534	395.6	354.1	253.5	687.9	325.2	391.8	379.6	236.9	310	256.4	289.2	259.5	220.4	291.9	239	500.4	499.9	246.3	364.8	378.8	305.2	327	278.1	432.3	485.1	358.3	488.7	159.8	310.6	417.3	699.5	458.1	576.9	569.9	248.5	540.1	690.2	395.5	432.2	570	299.6	490.8	499.4	198	506.7
CA4	42	44	76.4	47.3	86.9	27.2	72	159.1	52	99	61.6	44	39.9	18.5	33.1	42.6	68.3	77.4	35	56.3	66.8	54.1	110	85.8	55.6	53.1	50	58.1	105	53.4	55.8	98	65	109	92.4	70.2	54.5	28.7	16	82.9	70.2	28.4	46.4	45	66.8	66.2	62	39	4.2
AOX1	105	92.4	69.4	171	109.8	79	147.5	85.8	66.8	89.2	78.1	55.6	111.6	39	25.1	154	113.6	71.2	95.8	69.4	120.6	229.7	33.3	74.6	131.1	95	70.2	63.9	138.2	37.8	203.3	106.3	66.6	37.8	88	39	279.1	199	34.6	100	38	95.8	6.6	18	74.3	9	48.5	19.9	43.8
HSPA9	765.9	867.9	870.8	1424.2	824.2	1099.6	1166	1660	1331.2	1337.7	1036	782.2	1256	2565.7	437.5	993.7	848.5	828	624.8	1132.3	1012.3	782.3	1487	1100	844.5	1072.2	1301.9	1069.2	1970.2	1311.6	763.2	712.4	1350.8	1285	739.3	933.7	1141.9	696.2	1055.5	1392.7	1254.6	726.2	1108.3	1719.9	1030.4	1820.6	793.5	3003.8	1380.9
GP5	32	22.7	23.5	21	35.5	40	81	29	43	64	9	29.6	9	29.6	46.6	63.2	30.4	33	68	-0.4	24	17.5	24.5	26	7	33.8	37.6	19.6	-5.6	35.5	48.5	-26	61	9	-27.2	43	46.4	108.8	61.6	25.2	6.4	34.8	70	1.8	32	29	52.8	118	12.5
GBX1	-48.1	-22	-31	31	-27.6	-12.8	-41.3	21.6	54.5	16.7	-8.8	72.9	16	-25.6	-33.1	-29.8	-16.7	-66	-5.5	-3	-5	-44.3	130	27.5	1.7	-26.6	-10	13.2	-23.1	-63	-40.2	151.9	6	-46.8	-12	30.8	63.4	-120.6	88	94	21.8	63.9	-5	14.6	-32.8	-5.8	52	2	-60.7
C4BPB	64.1	-39	33.4	18	138.6	-12.8	68.9	-4.6	13.2	-26.5	-48.3	-34	-22.6	-17.9	28.1	-21	18	-54	-14.5	-43.8	-27.6	44.6	-13.1	88	-45.5	4.5	-10	-22.1	-11.1	4.7	106.3	2.3	29.4	-39.6	27.2	-11.2	-61.5	25.3	175.1	405.3	206	91.3	9	-44.8	-4.8	74	-5.6	88	23
MAP2K2	1061.6	1076.5	961	535.4	545.4	769.7	944.2	668.5	822.4	782.5	678.5	1056.4	631.3	1075.7	439.4	767.1	396.7	791.7	1352	863.7	659.5	957.2	728	841.3	1534.4	749.7	634.2	710.6	631.3	756.4	660.1	1086.7	980.6	728.2	1244.7	759.8	788.7	630.1	1015.5	1308.1	724.1	909.8	938	755.6	991.3	716.5	622.9	1127.1	1019
DUSP2	288	329.6	224.8	282	214.1	250	291	280.7	174	156	229.4	273.8	190	188.3	361.5	667.8	555.9	415.2	285.3	272	326.2	54.9	288	85.8	271.3	225.9	219.2	245.6	219.4	565.1	433.2	229.7	111.6	120.2	239	212.4	100	514.3	296.3	235.4	249.2	202.4	261.5	110	311.2	151	205.2	235	385.4
NF2	172	149.6	97	105	101	103.5	172.9	83.5	120.8	190.8	85.3	148.3	84	122.3	52	101.3	139.6	137.5	221	112.5	165	199.9	168.7	82.4	116.2	234.4	113.8	82.4	126.6	124	66.6	162.4	170.6	108	35.5	59.3	186	33.9	162.6	92	2	114.4	81	66.2	144.9	132.5	56.2	196	85.4
PCDH1	295.5	244.8	213.3	210.9	414.1	183	318.9	333	225.7	275.2	284.2	211.9	206.8	159.1	839.7	400.5	787.9	366.9	367.7	302	353.4	684	615.7	262.8	334	225.9	211.7	217.8	255.8	343.8	149.4	824.3	464.3	373.5	332.5	462.7	309.8	543.9	430.2	370.3	275.1	238.7	223.9	168.4	406.2	260.2	356.4	438.8	243.8
PCDHGA1 /// PCDHGA10 /// PCDHGA11 /// PCDHGA12 /// PCDHGA2 /// PCDHGA3 /// PCDHGA4 /// PCDHGA5 /// PCDHGA6 /// PCDHGA7 /// PCDHGA8 /// PCDHGA9 /// PCDHGB1 /// PCDHGB2 /// PCDHGB3 /// PCDHGB4 /// PCDHGB5 /// PCDHGB6 /// PCDHGB7 /// PCDHGC3 /// PCDHGC4 /// PCDHGC5	1163.9	1262.8	816.6	1281.7	1118.3	1540	1613	1189.1	864.4	1016.7	803.3	1048.5	899.4	759	958.2	1309.4	767	1513.8	2724.4	798.9	997	1245.7	842.8	927.3	1047.6	630.4	912.8	1293.3	2706.8	1102.6	1745.3	1222.8	1260.9	395.8	903.4	912.1	510.8	864.6	1665.5	880.4	372	1030.4	577.6	853.7	851	461.6	846.3	466.5	686.6
RPL18	7433.3	6649.2	5897.3	10197.5	5050.8	7907.7	6891.1	15386.9	9115.6	10385.9	9227.3	7361.3	7091.9	9874.5	9704.8	8434.7	4415	9478.9	7031.2	10998.7	7281.7	8436	8858.5	5928.9	8008.3	5336.2	7729.2	12919.9	4643.8	6853	8664	7708.1	6230.1	12948.4	16490	12381	9620.2	6903.5	7329.1	12111.8	6256.7	8610.8	7141.5	7320.1	7877.4	8647	8590	12196	10012.4
MFSD10	690	637.4	552.2	1263.6	1201.2	593.7	655.5	850.9	607.2	742.5	671.8	476.8	1076.8	578.9	1629.1	738.9	500.9	2036	1972.3	781.5	926.1	1186.7	1411.1	702.7	598.3	637	825.6	736.9	1626.7	538.2	469.9	992.2	515.4	361.6	1615.6	972.3	492	476.5	663.8	492.7	1051.9	811.8	1346.6	1041.1	669.8	1713	1150	638.4	1382.5
ZNF91	1226.4	2550.6	1166.7	1335.3	1100.1	1471.6	1183.6	912.8	1011.1	788.9	1802.2	1220.6	1619.2	814.2	2749.2	1535.7	1653.5	371.7	1337.1	1324.1	1342.7	704.4	1566.3	1398.1	1026.8	1011.6	1086.2	1816	1397	688.1	1574.7	1299.8	983.8	1134	1761.7	1033.3	663.3	1254.6	1203	1500.8	681.6	1069.5	866.7	489.6	913.1	465.5	1279.1	1293.7	682.3
TGFBR1	-5	-46	22.2	22.2	39.9	23	37.4	1.5	34.8	3	1.8	20	46.2	23	161	74.3	67.5	52	18.5	27	-6	19.2	7.6	144.9	30	50.2	24	23.5	29.6	20	6.7	14.5	23.1	21	21.8	36.2	69.7	38.4	-28.9	10.2	-56.5	22	23	0.6	7.3	14.6	182.5	60.4	53.4
GPLD1	79	100.2	50.6	58.1	39	30.8	1.2	108	55.3	-6.5	29.6	83	29	19.8	293.8	65	74.5	29.4	52.6	72.8	46.2	106.5	74.9	54.5	46	97	40	71.1	49.7	90.2	94.4	47.8	168.3	43.3	55.3	55.3	58.6	141.2	-3	62.3	26	39	9	52.8	45	76	40	55.6	40.2
HSD17B2	9	35	52	42.6	655.8	25	253.5	70.2	39	-6.5	20	33.2	52.7	40.2	372.2	194.3	11.3	50	30.5	68.5	14.8	355.5	12.5	709	12	112.2	25	-2	181.5	10.2	163.3	100.5	-7.7	43.3	22.7	23	32	-4.6	43.8	25.2	0	9	272.1	39	20.2	70.8	64	42.4	16
MIR6778 /// SHMT1	132.3	109.7	118	113.5	100	71	75.1	39	190	120	83.5	98	80	116	90.7	157	254	88.9	101.3	127.6	93	99.5	137.6	20	76.4	216	89	182	124	122	167.6	66.6	46.8	169.7	158	78	69.7	95.5	38.1	82.9	160.1	21	142.8	206	52	182.5	45.9	290.1	79
PDE7A	7.5	7	-3	3	-21	-3	-14.7	-16.5	2.1	-3	14.2	19	-13	-0.6	26.9	-6.5	129.1	-15.5	-70.1	-16	-21.9	-25	28.7	14.6	22.7	68.5	-11.2	6.6	19	-3	101.3	19.2	7.5	-5.3	-17	9	-3	0.9	-12.8	-7	-22.2	-5	-4	-50.1	-0.3	13.2	11.3	-15.5	9
RARG	111.8	38	81	22.2	119.8	61	1.2	41.2	70.2	126	7.8	23	21.8	29.6	84.7	-3	-155.7	55.6	3.8	41	32	124.9	108	77.2	-10.9	23.8	37.6	62.7	56.3	54.9	-11	44.1	19.8	28	21	8	41.4	67.9	1.2	0.4	57	-22.2	68	16	-29.6	52	61	-42.4	57
CAP1	3438.9	4488.8	4883.9	3048	5113.5	4637	4838.6	2841.9	3501.5	4966	3261.4	4500.7	3025.5	3874.2	3736	3085.4	2661	3178.6	3020.8	2692	2774	4700.3	3177.5	5280.2	3540.1	3122.6	4203.9	2776.7	3126.3	2857.8	3281.6	3951.2	2978.8	1815.1	2493.6	2307.9	1224.6	2129.5	4785	1621.7	2219.2	3622.1	2556.6	1822.9	3400.2	2329	2626.7	3956.4	3055.5
THBS2	1184.7	609.3	630.2	341.6	623.6	1970.3	676.4	437.8	599.7	233	1171	554.3	1150	566.3	218.3	135.8	210.2	206	176.1	417.2	351.8	1049.6	24	219.8	639.2	1236.6	790.4	639	114.4	1043.6	296.7	542.6	1006.6	379.7	192	317.9	372.5	1415.3	999.4	321.8	862.3	1780.5	864.4	709	388.3	289	987.2	28.6	267.1
HTT	713.8	545.5	442.8	607.6	630.9	474.8	661	820.9	599	938.4	450	702.3	615.9	479.3	1213.6	798.7	1529.6	774.1	933.5	671.8	515.4	866.7	903.4	599.5	613.8	894	598	561.2	844.8	622.9	781.8	948.2	739.3	615	768.7	742.9	442.9	457.3	589.1	536.8	429.3	632.1	550	506.6	808	631.7	502.5	858.7	481.7
ENPEP	88	90.2	24.8	66.8	71.1	74	71.2	110.2	92	63	41.4	43	74	40.2	32.5	50.2	226.2	32	84.6	17.7	84	1.9	105.3	45	50	89	73.8	130	52.7	68.1	61	18.3	39	76.4	43.3	179.7	83.5	11.7	110	144	90.2	92.4	95.5	82.9	68.5	40.2	165.5	67	23
RSU1	341.8	330.6	419.4	471.1	365.8	411	358.6	188	408.1	368.3	381.1	662.9	294	468.5	371.2	348.9	245	219.6	195	413.1	350.3	358.3	267.8	219	273.7	383	412.2	528.1	263.2	491.4	273.3	463.3	533.9	562.3	279.5	228.7	252.7	336.5	404.6	352.3	445.1	493.2	363	331	465.2	334.9	528.6	276.5	478.4
EN2	144	93.6	49.2	75.5	40.7	47.8	124	-17.1	74.6	126	70.2	81	117.1	18.5	112	69.7	335.2	135.4	26	82.9	96	14.6	114	29	151.9	123.5	42	96	105	57	140.2	407.4	82.4	66	57	0	65	188.9	57	59.7	40.7	32	55	39	76.7	57	24.3	219	22
TKT	1143.1	862.7	1330.4	2495	693.7	1001.5	1209.2	1543.5	2438	674.2	1247.3	2356.9	1622.3	3330.7	672.8	1101.8	4.1	1479.3	1521.1	3692.3	2089.6	417.7	4065.9	1751.7	1782.9	580.2	1463.4	3697.9	1339.4	3241.1	487.6	629.7	3065.6	3438.3	4171.3	1150	1856.1	814.8	837.3	1525.7	1257.3	679.4	2845.9	2034.1	2062.8	4982.4	1530.3	4434.7	1789.3
HSPA4	152	118.9	114.9	140.5	157.1	218.1	240.9	223	232.1	171.5	190	204.9	136.4	528.8	83.1	99.1	108.6	132.2	168	174.9	91	49.1	288	128	118	197.5	166	355.7	194.4	193.4	238.2	153.6	273.3	281.7	145.1	228.7	314.9	169.1	237.5	301.5	208.6	276.5	274.7	400.5	238.7	318.6	151.6	271.3	334.3
S100G	78.1	94.7	67.6	112.5	57	67	68.9	146.2	106	115.8	69.4	98	109.8	69	504.7	80	183	137.5	39	84.1	99.7	37.2	69.7	83.5	28	12.2	77.2	61.6	61.6	79	214.1	92.2	78.1	-6.1	90.2	37.6	114.4	30.4	158	46.2	75.5	20	-10	23	98	35.5	40	198	48.5
PLAC4	186	151.5	83	87.2	134.3	110.5	230.4	65.9	141.2	138.9	150	174	250.9	74	40.7	52.6	313.4	136.5	-2.5	204.2	48.5	65.6	115	90.2	181	207	151	84.6	165	49.7	202.4	365.1	175.1	28	17.7	-6.5	118	13.3	206	196.7	56.2	76.4	43	10.4	113.5	115.5	-13	40.7	94.4
FOXI1	360.9	307	256	363.4	299.4	295.2	305	270.2	301.6	287.1	274.2	442.6	358.2	248.7	21.3	363	862.7	408.9	373.7	365	300	148.4	420.8	330.3	405.8	352.3	289	308.4	223	313.5	255.3	631.9	508.5	420.4	392.8	360	238.7	337.7	519.4	470.3	255.3	270.8	248.3	198.8	351.2	266.6	350.8	417.8	250.6
LGALS3BP	4270	5000.7	5620.2	3412.7	5217.8	5913.7	5863.1	2291.1	4265.1	5282	4944.1	601.1	5443.5	6855.7	7969.1	3686.2	3250.7	12945.9	3803.4	3955.1	5543.9	3807.7	5147.7	14414.6	3469.6	6083.7	4276.1	2142.3	8131.4	6758.9	2810.8	3013.8	3826.9	2780.9	4879.9	9685.2	3576.8	4508.3	7030.1	5230.5	4690.5	6596.9	3254.6	1719.9	3701.8	7664.5	595.7	6863	1410.3
SLC34A1	-4.5	-25	-71.7	-103.3	-97.2	-89.6	-10.5	-27	-3	-46.8	-36	-64.2	36	-76.2	167	-73.6	74.5	-51.8	-29.5	-72	1.3	47.3	-17	-43.8	-32.5	17.1	-88.3	-66	-78.4	-43	21	39.9	-121.8	-46.8	-77.5	-39	-3	-63.3	-150.7	-116.2	-80.1	-11.1	-25.5	-134.6	-12.4	-30	-35	-16.2	-94.1
GRIN1	159	60.6	57	49.7	53.9	70	12.5	206	63.9	422.1	9	9	45	57	13.5	17.8	36.5	16	83.5	103	-9	32.6	-7.7	59.7	-3	103	52	113.4	65.9	107.1	55.1	73.4	202.2	30	116.2	115.3	83.5	442.5	9	112.2	-3	42	6.6	49.7	-3.9	104.2	-5.6	44.1	141.8
CRYZ	201.8	193.8	319.3	918.4	898.6	283.4	593.4	720.5	499.3	149	420.6	554.3	213.7	197	622	187	70.8	313.1	9	245.9	578.3	798.6	498.8	423.7	382.5	948	553.5	879.3	494.6	366.9	730.3	16.5	434.2	135.6	799	439.2	386.4	159.2	-23.4	597.1	327.9	461.6	1174.1	210.6	275.6	267.4	1037.1	955.8	590.3
CYP24A1	61.4	40	112.6	105	11.8	18	1.8	53.9	242.1	1557.2	19	151.5	312	134	54.7	32.9	162.4	91.6	47.6	42	89	45.6	141.5	288	280.9	87.1	55	2051.8	4	72	65	231.6	159.1	9	25.2	44	4.2	30.9	71.1	111.3	604	359.7	23	1101.5	193.6	187.9	2915.7	42.4	348
IDS	122	122.6	127	166	159.1	161.4	170.6	210.5	139.3	401.8	122.6	179.9	146.6	288.9	56.6	93	318.1	246	128.8	118	150.5	192.3	211.7	173.1	369.4	151	150	88	162	217.3	166.5	119.7	324	195.9	70.8	99	126.7	4.7	172.9	160.3	184.7	256.9	191.8	142.7	210.2	123	91.3	319.4	108
RGS2	485.7	1006.5	851.5	1664.7	533.1	677.3	700.8	957.4	903.3	192.4	401.6	462.8	604.7	606.4	43.3	2146.1	531.7	1948.1	490.6	619.4	961	512.7	71.2	224.8	761.7	953	562	878.6	342.4	817.2	2155	359.1	562.1	1827.4	465.6	311.2	197.5	2499.1	1166.9	1831.2	1089.8	1480.4	1607.1	1261.2	314.7	315	3431.4	203	1096.7
RBM15B	370.9	334.4	317	360	324.5	350	316	402.5	300.7	413.1	256.8	351.3	294	357.5	231.4	463.1	72	382.1	414.1	458.6	230.6	394.5	413.5	425	405.8	266.1	382.3	366.1	323.6	327.9	310.2	493.7	412.6	289.2	328.4	565.4	369.1	380.8	360	286.1	213.6	317	338.2	337.1	314.7	330.1	398.7	657.3	315.1
NPR2	16	-19.8	70.2	72	39	25	-18.4	18.2	22.7	-44.3	16	34.3	-15	3	104.9	104.7	30.4	-24.8	158	77.4	193.4	353.6	47.3	22	103.5	1.2	14.6	53.7	105	56.3	-3.4	3	217.1	138.4	162.9	143	65	-10.9	171.7	98	57	60.4	109.7	125	72.8	69.7	45.9	53.4	54.1
BMI1	402.3	583.9	880.4	653.8	609.4	484	287.1	439.3	403.1	444.9	594.2	483.8	370.7	292.4	526.8	348	337.3	374.1	497.8	580.4	700.5	393.7	384.8	317	433.7	572.4	414.7	373.1	504.6	481.3	426.3	272.7	534.6	453.6	638.1	464.6	282.8	544.9	493.4	479.8	606.2	529.9	292.5	672.6	502.3	370.5	1802.8	378	653.9
GAS1	232.6	203.7	160.8	185.3	142.9	575.3	175.9	146.2	84	63	179.6	149.4	313	233	66.2	92.2	236.7	209.4	219	166	274.6	65	41.2	69.7	155.4	187	370.3	82.4	172	244.1	277.9	240.1	245.9	161.2	98	202	24	400.6	174	161.4	180.4	395.5	260.6	232.6	230	42.6	194.8	30.3	115.5
GAS6	419.2	241.3	249.5	590.7	703.4	802.4	411	-25.8	334.3	-44.3	540	89	384.9	105.3	96.7	1086.4	-5.7	497	765.4	237	569.7	744.6	39	377.1	127	45.9	493.9	95	1241.8	35.5	300.6	80.8	291.2	112	880.6	114.4	452	728.4	72.8	45	247.4	503.4	162.7	253.3	245.8	74	19.3	124	65
TNK2	1246.3	499.2	325.5	485.9	883.8	577.6	560.8	474.7	366.3	475.1	563.4	410.2	414.8	304.7	402	399.7	355.5	422.1	528.5	395.9	554.3	906.7	529.7	598	615.6	303	439.6	375.2	534.9	372.9	682.6	351.4	255.4	615	446.3	664.8	311.8	430.8	347	379.9	383.5	436.3	388.8	309.3	500	604.7	273	600.5	413.8
DLD	201.8	257.1	256	279.5	244.8	298	299	375.3	282.2	413.8	247.6	387.7	340.5	487	384	257.7	90.9	269.8	254.5	293.6	283.2	372.4	204.9	275.1	213.4	310.5	242.2	381.3	280	296.8	253.6	106.3	312.7	423.5	425	483.1	392.2	395.9	306.6	620.2	406.2	298.3	452.9	546.2	260.4	448.5	504.9	343.2	416.5
AFF1	432.1	289	402.4	680.3	606.4	501.8	297	621	616.8	354.2	471	294	445.5	449.3	389	398.1	378	371.7	372	425.4	454.3	367.7	322	510.2	218.8	329	518.3	463.7	454.1	424.6	443.2	240.1	500.1	436.8	408.4	410.2	197.5	410.1	403	255	451	488.5	617.8	507.9	445.5	469.3	473.9	491.1	382.7
TUBGCP3	195.9	164.9	253.6	233.5	154.3	210.9	166	200.9	228.5	199.6	247.6	151.5	164.6	196	94	101.3	21.8	206	141.8	251.6	266	113.7	45	160.7	130	157	154	266.6	282.7	136.5	128.2	46.4	175.1	265	162.9	276	256.2	162.9	128.2	186.4	261.5	218.8	207.6	265	183	120	177.8	184.7	235.2
DHX9	214.9	361.8	330.2	298.7	232.5	232.2	203.5	319	265	277.8	282.6	397.3	257.1	242.2	270.5	287.1	36.9	288	283.6	356.1	337.1	366.8	383.7	268.7	395.2	212	255.2	318.9	371.7	317.8	130	237.3	421.4	465.9	452.9	514.4	469.5	222.1	465.8	449.6	448.6	382.5	369.1	452.4	265.9	511.1	494.2	467.3	426.9
MIR5193 /// UBA7	1211.6	609.3	555.2	744	1195.9	733	920.9	664.2	914.2	864.2	840.7	550	736.3	727.6	1193.7	1066.4	2100.6	1499.9	958.3	946.1	840.9	985.6	958	1029.1	902.3	839	629.2	517.5	956.2	705.5	1520.6	1070	758.6	793.3	996.4	862.3	300.4	992.2	733	491	833.4	783.2	848.4	435.8	851	537.3	503.3	1183.5	469.9
FBN1	879.7	379.8	370.3	424	359.4	1385.3	486.8	206	433.7	212.6	531.6	433.8	768.8	544.1	310	384.4	171.8	565.7	384.8	431.6	407.2	463.3	270.5	240.3	760.7	646.3	504.6	346.1	367.7	734.6	669.9	44.5	684.8	413.3	428.6	405.5	187	1039.9	630.4	360.9	436.9	1121.2	581.8	464.6	440.9	182.5	881.2	192	184.4
AP1B1	1214.2	1038	1004.4	1091.1	794	1256.2	1636.8	459.5	1179.4	679.2	994.4	1180.2	1197.3	1131.4	1411.2	1415.4	240.9	1227.6	1327.7	922.3	904.5	1398.4	1066	945.9	1174	1011.6	1169.5	852.7	824.8	1038.3	965.5	1274.5	1187.2	944.6	815	649.8	1100.1	862.5	867.3	705.4	900.6	1187.2	857.5	928	872.3	961	748.3	1591.7	973.5
GK	89.2	142.8	200.4	126.6	118.9	98	108	142	204.3	71	123.5	148.3	556.9	314.4	11.5	47.6	69.9	72	72	127.6	198.4	-73.9	26	40.2	40	360	63.7	506.9	115.3	116	114.7	286.1	96.2	178.6	145.1	75	238.7	138.4	98	145	219.6	189.1	144.9	588.7	162.3	443.2	195.6	159.2	180.4
ST3GAL1	323.2	74.3	111.1	131.2	29	77	103	114.7	454.9	72	46.2	17	183.4	158	120.6	4.2	-5.2	54.9	36	121.2	44.1	134	160.1	90.2	82	32	157	173.1	100	75.9	106.3	16.9	-75.7	12	91.3	-9.1	73.8	-0.2	38.1	-38.4	49	90.2	65	5.4	243.9	94.7	67	213	150.5
PRCP	1232.4	712.7	981.6	641.7	602	1293.5	1111.1	473.8	1099.1	1123.8	1106.5	1202.4	1190.4	929.6	1029.1	1174.5	184	1101	683.5	960	1184	378.8	370.7	396.5	881.3	1331.6	925.4	995.9	1142.3	1646.8	1742.1	699.1	776.3	794.1	392.8	804	924.2	1237.3	863.3	516.9	622	1062.1	497.6	667.9	1304.3	426	916.1	342	981.4
SRSF4	576.8	653.7	830.5	851	878.2	687.9	880.9	865.5	772	556.8	697.1	865.8	576	672.4	980.3	624.7	67.9	931.2	656	840.9	974.6	855.2	545.6	724	565.5	796.6	656.5	574	977.3	596.9	774.7	910.8	603.8	647.4	874.6	940.3	830	734.8	824.7	679.3	957.6	856	915.8	600	930	793.3	839.9	1052.6	965.7
SLC18A2	168	39	40	104	42.4	22	79	-17.1	108	17.4	26	54.1	73	24	352.8	160.8	13.3	98	43.3	51	76.7	-22.1	187.5	52.8	54.9	3	62.3	50	102	24.1	63	81.7	48.5	6.4	151.5	36.2	25	64	102	48.5	21	46.2	59.3	5.4	40.2	41.4	67	68	19
KLRC3	19.6	0	6	-18.6	3	24	39.7	-39.8	41	52.8	6.6	13.2	23.5	9	28.1	10.6	74.9	68.1	-2	-16	-14.6	63.2	122.3	1.8	12	27.5	1.8	-19.6	19	1.3	14.7	66.6	33	3	32	1	-24.8	52.5	16	-5	6.4	110.7	-5	26	66.8	6	43	-20.3	29.6
PRPH	554.6	371.8	394.5	498.4	432.4	420.5	441.1	120	419	448.8	366.5	446.3	489.6	371.2	421.4	571.6	137.9	437.3	630.5	371.5	387.2	266	461.9	451.9	539.1	272.7	486.1	359.2	417.5	368.6	417.9	616.8	368.8	468.7	466.5	227.8	219.4	270.5	379.6	531.8	313.4	227.3	365.7	251.2	384.9	325.2	309.5	416.4	206
SLC1A4	138.2	29	176.8	119.7	-1.5	130	0	-30	167.1	94.2	189.2	155.8	142.7	184.9	39.4	42	-12.2	34	108	121.2	100.5	94.4	3.5	85.8	238.2	43.3	114.7	101	50.8	1.3	10.3	55	288	79	60	164.2	49.2	9	154.8	197.6	147.7	174.9	83	137.6	126.6	77	52.8	9.9	91.6
IGHMBP2	118	159.1	192.8	200.4	215.7	153.6	178.7	93.5	186.6	237	235.8	269.4	226.3	219.6	598	173.1	-43.9	225	195	94.4	177.8	147.5	328.2	175	249.8	71.1	155	231	156.9	161	115.5	268.8	321	318.6	245.1	395.3	253.6	286.9	286.3	402.5	263.2	208.1	181	253.3	232.6	330.1	326	226	225.6
PPP3CA	499.2	397.2	348	488.7	361	539	308	773.1	429	327.7	383.5	393.3	334.6	295	254.5	544	134.4	497	442.3	468.4	473.4	535.3	610.5	381.2	471.5	299.2	411.6	542	321.7	551.7	436.3	364.3	820.9	275.5	815	574	258	429.9	534.3	392.1	490.7	646	531.1	356.8	417.9	610.7	671.2	448.7	323.4
ZXDA	159	113.8	107	118.9	106	114.7	88	91.6	124.5	166.6	115.3	132.5	144.9	136	196.2	221.3	418.7	151	133.2	133.7	126.6	70.8	133.8	147.7	106.2	140.3	108.8	106	144	95.8	165.5	28.7	125.7	171.9	134.3	124.5	84.6	152.6	172.9	114.7	55.3	57	110.5	63.4	117.1	104.2	58	108.9	119.7
RBL1	98	71	97	95.8	89	84.4	115.7	127	72	160.5	88	90	82	75	169	118	427.3	122.8	169	99	105.5	17.2	74.3	82.4	75.5	81.7	85.8	83.5	71.1	89.1	180.6	154.5	121.4	98	92.4	100	76.4	62	91.8	112.2	79	43	77	93.6	105.5	103	52	166.6	79
CELP	1484	1462.4	1175.1	1402.8	1208	1359.7	1079.5	1047.7	1143.2	1257.3	1334.1	1444.2	1836	1084.3	701.8	1235.2	8263.3	1277	1272.5	1025.1	651	1673.1	1855.1	1458.9	1632.5	1144.6	1015.2	941.9	1413.6	981.7	1040.7	1270.2	1128	734.9	867.7	617.2	591.5	724.5	1161.5	1289.7	678.4	802	501.9	549.4	941.5	873.4	-238.8	1384.3	841.9
TJP1	956.1	1140.4	716.7	1536.9	1667.7	970.8	882.5	990.1	1055.1	1619.1	1196.7	696.4	699.7	748.1	419.5	1210.7	416.1	687.7	487	1023.4	1002.6	1206.1	888.5	1641.9	663.9	1004.4	1055.9	1348.1	1320.9	809.6	1052.4	431	800.7	377.1	1046.7	1082.9	554.4	481.6	1174.6	730.6	947.6	970.6	819.3	1511.6	644.9	1199.7	1086.3	492.8	840.5
MICA /// MICB	343.6	265	223.9	264.2	426.3	298	397.8	224	184.3	221.1	327.3	141.5	267.7	324.6	55.5	305.4	296.5	214.5	383.1	378.9	214.1	78.5	427.4	267.8	338	266.1	320.2	271.3	294.2	236.3	391.8	87.1	363	195.1	166.6	212.4	84.6	153.7	336.6	190.8	210.2	296.4	221.4	198.8	157.1	177.2	198	314.9	239.5
SSTR4	1074.6	812.7	697.5	920.2	749.9	733	1088.5	797	741.9	824.7	709.8	815.9	1023.7	593.1	1230.9	1192.6	2876.4	1031.4	1072	945.1	657	693.3	1380.2	740.5	1083.4	713.1	724.6	722.2	783.9	874.8	1065.8	1179.5	811.6	823.7	635.2	694	468.7	1297.7	895.6	1037.8	556.8	534.2	483.8	486.9	787.6	600.3	773.8	1150.8	541
RFC1	52.7	89.1	116.5	198.8	108	99.8	56.4	312.4	134.7	289.1	135.8	114.4	126.6	167.1	157.1	82	-3.7	140.8	37	100	176.8	-65	56	100	157.1	41.6	122.6	74	168	121	35.1	58.5	46.8	149.4	228	238.2	239.5	-63.3	63.9	329.6	260.6	222.3	276.5	272.2	223.9	174	194	191	178
LCN1	573.1	422	359.9	532.6	546.2	460	589.5	358	408.1	434.5	442.6	515.4	562.1	378.7	540.1	537.3	428.1	413.1	479.7	428.5	425.1	516.6	313.8	413.7	618.4	397.8	412.9	330.2	356.7	438.2	399.1	663.8	493.9	331.7	330.4	297.3	258.8	430.8	588.2	414.4	220.4	374.1	231.2	312.7	474.3	397.9	375.2	539.7	272.7
CNGB1	75.5	210	26	41.4	59.3	273.4	46.6	34.6	544.5	57	101.6	20	71	54.1	208.8	229.3	408.3	66.6	88	35	112	23.3	312.7	73.8	90	121.7	61	68.5	120.6	80	88	28.2	105	77.2	99.1	3	52.8	67.9	65	79	8.1	42	77	32	81	133.8	35.5	85.4	56.3
ZNF141	43.5	52.8	57	58.1	77.4	70	65.8	65	46.2	99	78.1	91	65	68	144.9	96.3	269.8	149	61.6	72.8	164	12.3	55.5	75.5	89	50.2	74.6	71.1	75	89.1	95.3	90.5	88	122.4	52	106	90.5	98	167.1	72	55.3	52	98	79	85	52	42	127	28.4
TXLNA	269.6	335.4	162.7	198.8	267.9	286.5	389.5	369.8	308.8	259.8	335.8	256.2	261.5	240.5	439.4	361.1	457.3	380.1	523.5	283	336.3	32	425.7	289	438.4	406.9	284.7	297.7	326.4	318.7	348	308.7	386.2	333.3	233	262.4	220.3	441.6	411	265	217.1	185.6	190	151	268.5	238.2	310.5	355.5	188.4
GRK5	225.6	302	242.1	264.2	436.3	201.8	257.3	93.5	413.7	265	356.5	190	206	250.7	128.3	613.8	336.2	378.7	364.3	188.2	657.8	351.8	336.8	380.4	297.7	145	275.7	331.1	187.9	151.5	384.4	195.6	423	116	195	268	260.6	209.8	199.3	763	228.7	308.6	244.8	209.9	434	157	429.4	229	189.2
VHL	220.6	182.5	248.7	147.2	234.4	172.3	195.9	190.8	290.7	298	243	254.4	266.8	220.4	323.9	253.1	239.8	238	299.4	218.8	254	103.4	131.3	279.7	280.1	187	231.5	213.4	202.4	202.6	246.5	329.8	224.8	221.1	287.1	311.2	234.3	344.6	211.1	237.3	215.4	157.1	216.5	170.2	303.1	283.2	283	284.9	174
INS /// INS-IGF2	471.2	436.7	374.5	372	579.7	333.2	549.2	472	382.3	521.6	372.6	374.7	380.3	389	671.3	688.9	3010	638.2	678.7	604.7	510.2	1260.2	750.5	439	633.5	542.8	343.2	388.7	413.9	499.5	711.7	1624	567.3	601.8	536.1	468.3	390.9	1396.9	829.5	794.5	354	366.9	387.3	353.1	408.2	444	536.6	615.6	404.9
CFB	2322.1	657.8	2477.4	653.8	1618.4	1807.2	2891.2	1126.8	3006.7	1091.8	1450.3	1031.9	2433.8	1378.7	825.6	946.1	1406.7	1018.9	1077.1	2139.9	980.2	1058.2	854.8	1408.3	1797.3	2692.3	815.1	1412	1322.8	1907.1	3065.1	2809.3	909.4	376.2	980.6	667.8	1745.6	2620.7	1696.8	1411.9	2043.8	2795.1	1953	492.3	1487.1	404.1	550	1077.2	857
ETV3	170	127.2	79	122.3	112.5	93	241.9	141	116.3	121	70.2	114.4	120.6	88	322.7	154	561.8	106	197	73.6	121.4	101.1	335.6	144.9	170.3	109.7	120.8	136	85.8	124	180.6	175.1	137	175.1	91.3	150.5	72.9	138.4	137.5	118.9	147.7	36.2	109.7	79	84	109.2	132.2	185.7	96.2
KIF20B	61.4	50.8	69.4	4.2	0.8	-15.5	73.6	77.4	28	105	62.7	69	40.7	60.4	83.9	44.4	82.4	26	55.1	24.3	55.6	-1.1	118.9	39	31	26.8	45	98	24.3	26	63	32	140.5	63.9	40.7	65.9	145.1	28.2	45.9	50.8	118	52	95.5	135.1	84	41.4	75	93.6	68
UQCRC1	715.8	901.2	974.7	658.3	1131.8	703.3	1148.2	1000.6	995.2	949.7	911.9	1459.9	970.7	1830.2	410	995.5	768.2	1482.6	1153.7	892.5	1056.3	1310.4	1639.7	1153.6	797.4	855	1293.3	1668.6	831.2	1183.3	772.9	556.3	866.1	1262.3	1341.5	1687.6	1038.1	505.2	623.7	476.3	851.6	894	1115	1306.9	1493.9	1464.5	1049.6	1970.7	1366.6
GRK6	761.1	752.1	658.9	553.4	694.5	558.4	733.3	720.5	561.1	768.9	613.4	620.6	499.6	607.9	522.4	743.2	454.7	641.6	830.1	538.9	679.1	709	930.2	742.8	671.2	680	537.6	538.1	574	664.6	676.7	1077.3	730.9	504	550.9	682.8	511.5	555	665.5	447.9	426.8	492.4	396.7	397.5	891.8	490.8	495.1	852.7	462.3
LOX	166	78.2	133.5	85.5	90	313.4	118	172.9	174	66	132.3	181.6	131.3	128.3	-8	62.3	65.8	46	68	90.7	72.8	130	8.5	68.5	107.1	163	265.8	135	75	169	79.8	41.8	157.1	113	99.1	75	89.2	172.8	150.5	115.5	176.1	352.6	363.7	118	147.5	39	326.8	56.3	55.6
ZBTB48	74.6	35	161.8	139.3	156.1	203.5	79	190	144	108	163.3	70	114.4	171.7	-16.7	66.6	54.2	148	130	152	153.3	-6.6	13.9	182	66.8	100.5	167	115.7	214.1	31.1	70.4	76.2	-19	84	171.5	54.5	49.2	135.6	76.7	98	104.7	107	250.9	73.8	67.6	185.7	6	176.1	128.3
DTYMK	206	317	274.2	121.4	137.5	155.4	164.9	371.6	134.7	421.4	199.4	307	151	281.9	76.7	73.6	212.8	239	257.3	168.3	92	331	26.7	190.9	208.1	300.2	205	234	199.8	294.2	131.3	110.9	270.5	468.7	332.5	524.8	695	92.2	302.5	476.3	435	464.7	231.2	405	260.4	349.7	228.3	170.3	452.1
ACVRL1	86.2	118.9	84	74.6	72	79	200.1	62	79	148	84.4	74.6	118	81	205.1	195.3	1211.6	99	126.4	96.2	90	43.3	44.5	99	109.8	147	85.8	83.5	99	106.2	250	351.4	-1.8	104	21.8	12	83.5	176.1	41.4	77.2	22.7	-17.7	60.4	65	100.5	30.5	72	141.2	77.2
GGCX	460.7	325.7	371.7	450.7	293.2	284.9	191.7	275.5	274.9	230	492	454.9	345.5	310.8	461.8	240.9	390.5	453.2	586.9	394	503.6	166.5	569.8	273.3	350.6	320	286.4	421.3	830.4	312.6	233.5	216.7	326	164.4	313	315.8	239.5	188.9	271	623.5	209.4	265	352.1	249.2	207.7	680.7	226.2	384.9	200.7
HMGA1	360.9	3036.4	2305.6	884.7	2200.6	1193.3	4030.8	544.1	634.9	8229.3	2230.8	7138	1053.5	4346	358.6	660.5	163.8	1305.1	1375.4	1032.7	720.1	994.1	863.7	1909.2	1509.2	2072.7	4529.3	2523.4	768.9	2697.6	1937.1	3493.3	3474.6	1522.8	1470.3	3909.2	5158.6	389.3	2035.1	2878.5	1647.7	3362	1172.8	2602.6	1675	3216.8	1200.4	812	6085.9
C19orf57	3.8	77.4	162.7	28	-16.6	81.7	-56	24.3	20	29	167.8	169.7	33	95.8	77.1	45	-57.1	124	138.6	33	152.4	103.4	118	101	98	-14.9	-10	25.2	36.7	60.4	-5.6	-28.5	10.6	138.4	54.5	74	90.5	-7.3	164.9	65.9	172.9	124.5	53	181	134	99.2	129.1	92.4	63.9
FEZ2	81.7	43	33.4	61.6	92	47.8	148.4	77.4	61.6	60	50.8	58.3	57	49.2	69.1	152	150.2	58	76.4	73.6	106.3	18.9	28.7	72.9	71.1	89	54	96	37.8	53.4	113	32	5.2	82	48	58.1	66.2	115.5	104	70.2	-2	46.2	84	43.8	87	32	116	106.9	53.4
CR1	-10.8	-17.3	-22.7	-4	3.8	7.5	-6.3	28.2	40	-2.3	-0.6	-0.4	18.5	14.6	92.7	-11.3	24.8	-9.4	-7.5	-8.2	0.4	56.6	-31.6	-1.8	-31.6	-31	1.8	11.8	-38.1	-17.7	3	20.1	-37	-11.1	-44.8	-25	6.6	-39.1	-29.7	-20	-53.4	-33.5	-5	-19.8	16	-5.8	8.2	1.5	-16.1
MAGEA12	106	141.7	55.6	65	45	59	84	73.6	82	70	188.4	88	85	60.4	108	122.4	261	54.9	134.3	82.9	70.2	50.8	206.9	73.8	73.8	54.8	115.5	65	50.8	66.6	90.7	134.7	44.2	73.8	106.9	103	108	131.9	96.8	48.5	29	48.5	54	63.4	85	39	70	88	43.8
MAGEA2 /// MAGEA2B	90.5	81	46.4	14.2	28	23	54.5	23.2	13.2	23	348.8	25	20.2	6.6	24.8	42.6	276.5	35	36	25.2	23	16.9	114	26	11	89	122.6	-18.2	27.2	19	43.7	15	30.3	33.2	13.7	61.6	139.8	154.8	52.6	33.2	26	52.8	20	49.7	5.6	52	55.3	26.9	25
EIF1AX	523.9	920.8	1434	1124.9	796.4	764.9	641	1066.3	759.6	1419.1	1053.6	828.2	1038.2	1109.5	537.9	625.7	698.1	900.7	827.3	957	846.5	440.3	672.8	673.5	606.5	842	609.3	1181.9	1192	765	975.3	1071.1	1180	1891.4	1648.6	875.5	2159.2	1339.8	1400.6	1556.2	1196.3	1031.1	919.6	1229	802.4	1678.2	1911.3	875	1735.6
THOC5	392.8	493.8	526.1	487.7	345.5	554.6	495.3	439.3	317.9	387.2	377.2	1045	504.7	461.6	327.3	402.1	27.9	668.9	401.7	707.2	408.7	596.6	486.4	330.3	539.1	535.6	364.9	510.9	328.3	447.9	380.8	277.5	492.9	260.8	719.9	400	1106.5	502.1	420.6	410.1	335.2	561	412.2	675.3	281.8	429.8	163.3	390.2	395.5
PTPRN	967.9	870.4	683.6	663.6	735.8	784.9	936.2	624.5	675.7	679.2	841.4	834.2	1076.8	535.3	970	924.5	502.8	771	793.7	828.9	701.3	710	891.5	624.8	821.8	906	711.5	636.4	685.2	721.3	1032.7	1233.3	967.5	842.4	996.4	682.8	1376.4	1080.4	983.4	950.1	525.6	561.9	474.2	441.7	769.1	577.8	815.1	945.5	556.9
GRIK1	-13.4	8	7.5	10.8	6.8	3	4.1	57	26	1.7	22	9	17.7	5.4	9.5	17.4	50.9	7.7	2.5	5	16	3.7	65.8	10.4	3.7	2.1	17	3	-4.8	21	16.5	32.5	9	36.7	44.1	3	20	55.5	33.8	41	-14.4	8.1	-4	1.8	-42	-4.4	9	3	-2
GDNF	-28.1	-22	-47.1	-11.2	-21	-28.5	0	-49.8	-2.1	-1.7	-34.5	-16.6	-20	-8.8	-5.5	-24.8	20.4	-5.5	24.3	21	-39	6.3	44.5	-0.6	-5.5	43.3	-1.8	20.3	-32.8	-7.2	15.4	-31.5	-63	-24.5	-53.5	-95.6	6.6	-12.2	-7.7	28.4	-100.3	-4	-25.5	5.4	7.3	-36	-52.5	2.5	21
RELA	688.2	853.3	868.2	605.1	1012.3	930	680	607.2	615.3	1238.4	571.1	882.2	741.4	699.8	972.6	813.2	500.9	807.8	668.3	866.7	840.2	568	675.9	753.2	865.5	886	655.8	985.7	736.3	492.4	764.9	762.8	919.5	512.6	831.9	659.5	723.3	712.9	883.8	1138.5	912	814.8	915.8	473.4	716.4	1061.7	912.6	680.6	854.2
EIF2S3	105	56.2	117.2	163	144.9	62	144	140	222.2	191.6	66.8	96	417.8	140	7.1	280.6	57	156	182.5	402.5	302	156.2	80.6	114	219.8	93	82.4	217.1	366.9	119	79.8	115.9	97.1	105	100.2	41	142.6	44.3	140.8	139.3	248.3	12.5	50.6	122	127.4	458.5	374.2	348.8	289.9
TMEM97	217.3	292	304.8	682.5	423.3	165.6	498.5	829.1	127.2	610.1	461	261.5	228.6	296.8	993.1	298.6	31.7	240	411.8	590.8	467	68.5	348	198.9	359.1	459.1	243.8	364.7	544.1	345.5	587.5	259.5	236.6	441.5	807.4	306.6	1692	399.7	423.8	884.6	662.8	164	712.4	465.9	180	1117	338.2	467.3	669.4
DMWD	385.8	528.4	340.2	197.2	442.4	379.6	317	365.3	154.8	378	497.8	311	235.2	218.8	504.7	523.1	382.5	836	557.4	325.4	454.3	437.8	497	362.1	588.3	191.9	373.4	298.7	200.7	510.5	300.6	536.1	501.6	443.1	391	510	221.2	412.8	374.6	453.9	238.2	338.5	190	188	582.2	680	456.3	554.3	610
CA5A	-22.6	-12.4	19	3	-15.5	-14.1	-50.1	-131.8	-44	-22.6	-10	-46.6	-23.4	-53.1	-14.3	31.2	-34	-49.5	-10	-47.1	-5	133	24.5	-21	-76	-61.5	-19.8	-45.1	-85.8	-50	-29	-21.5	-39	-103.7	-12	-48	-6.5	-87.8	11.6	19.3	-51.8	-82.8	-45	-53.6	9	-27	-84.7	-26.4	-108.9
HES1	690	599.8	176.8	525.6	1085.2	539	506.1	230	547.7	644.4	632.4	557.2	206	144	658.2	728.6	542.3	420.7	325.9	435.7	391.8	652.5	553.1	1476.4	697.5	528.4	488.4	846.6	296.3	619.5	705.1	348	688.4	1944	395.4	300.8	333.3	1008.8	940.5	1044	1219.7	570.3	835.3	297.4	344	550	214.5	1237.4	434.5
MYO5A	50	68	37.6	39	84.6	54.5	82	95.3	45	80	36.2	75.5	92	41.4	82.3	95.5	286.1	39.9	103.6	41	-16.4	17.5	96.9	41.4	13	130.9	54	41.4	48.5	54.9	110.5	56	-4.2	40.7	73.6	84.6	72.9	81.2	-20.3	72.9	-4	18	43	43.8	58	50.6	81	104.7	59.3
TALDO1	854.3	886.7	1235.2	1366.5	1187.6	935.4	1522	761.6	1868	1163.9	1384.6	1389.9	2481.1	1899	1163.3	789.3	2479.5	1270.9	1587.2	992.2	1353.7	1266	7223.1	6577.6	1904.4	1043.3	1419.5	834.3	1275.9	994.7	961.9	841.4	1935.4	8143.9	1484.2	1024.6	7132.8	1485.6	1059.5	1430.2	997.6	1379.4	3379.8	4076.7	1142.6	3846.5	2658.4	1012.5	1285.3
FMR1	108.8	253.6	307.6	279.5	220.6	243.9	108	405.3	177.4	220.2	278	231.7	144.9	278	131.2	78.2	250	168.7	133.2	134.7	277.5	108	144	186	144	74.3	123.5	194.7	241.3	87	164.4	144.9	178.6	375.3	250.3	252.7	248.3	256.6	178.3	189.1	402.1	265	298	216	158	194.7	193.2	191	88
RPL27	7786.5	7593	6233.4	9217.8	5946.5	7575.6	7042	11608	7380.3	10899.4	7215.9	6946.6	6843.7	6788.6	8725.4	7459.8	7170.5	7933.1	7486.1	9470.1	8275.3	6385.2	7798.4	5770.2	8525.9	7188	8618.8	9809	7923.1	9147.4	8840.1	6939.9	6821.4	8820.3	9866.9	15587.3	9285.7	7526.5	7444	12944.7	9695.1	7793.7	12584.3	12603.3	9022	7076.3	9651.8	9733.3	9285.5
CXCR2	18.9	48.5	120	-3	73.6	25	127.6	12.9	67.6	16.7	22	67	12.5	27.2	127.4	77.4	85.2	114	53.2	66.8	50.8	46.2	165.5	1.8	-3	21.6	56	28.4	21	61.6	198.9	183.6	16	12	82.4	5	39	65	13.4	39	-2	40	41	61.8	25	39	33.2	67	100.7
ANXA11	2446.1	2819.4	3636.1	3371.5	6331.7	4528.2	4004.8	1117.1	2476.1	3842.6	3061.7	2856.2	1927.3	3028.8	775.6	2599.4	891.2	2973	2144.5	2618.1	2720	3284.3	4888.7	3207.5	5006.5	2817.2	3104	3133	2358.7	2093	3175.2	2771.4	4026.3	1954.4	3700.7	1685.8	1716	1941.8	2953.5	2249.9	2507.3	2181.6	2044.4	5491.9	2665.4	2815	2555.8	3071.7	6131.8
MIF	6501	6490.2	6283.9	5238.6	3672.2	7131.2	9745.4	11334	6431.1	11511.3	11519.4	16697.3	7829.7	5714.5	5609.1	2926.1	5599.8	11492.1	6421.5	6893.4	4770.2	6598.5	9784.1	7051.3	7762.3	6123.7	9801.7	4742.6	5771.5	6892.9	4300.2	6907.7	5505.3	6646.4	4400.8	5710.8	20110.6	6286.2	4712.9	7035.1	8531.7	9644.2	12365.7	15346.5	5738.2	4771.5	11704	5628.7	6715.3
DAG1	372.3	406.4	392.3	322.5	444.7	337.7	558.9	334	262.1	262.9	292.5	517.7	224.1	239.7	154.3	239.8	662.8	415.2	233	337.1	436.4	242	367	597.2	387	385.4	378	410.2	381	322	525.4	443.8	183.1	179.7	398.8	440.7	307.7	297.2	238.5	131.2	261.5	233	414.5	258.8	288	280.1	351.8	312.7	424.2
HIST1H2AG /// HIST1H2AH /// HIST1H2AI /// HIST1H2AK /// HIST1H2AL /// HIST1H2AM	22.2	61.4	23.5	18	56.4	-1.8	51.2	11.3	39	37.8	-5.3	11.8	6	6.6	23.6	32.9	148.7	-24.8	7.5	23.5	37.8	85.2	41.2	24	31	72	22	16	13.7	-1.3	55.8	-4.3	26.9	-6.9	-6.9	-28	41.4	1.9	7.7	20.2	20.2	41	65	29	68.5	22.7	29.4	-16.9	36.2
HIST2H2AA3 /// HIST2H2AA4	2216.5	6966.1	1263.6	961	2300.1	1106.2	1460.2	4957.2	1548	2528.1	1559.4	1238.7	1381.8	671.6	1155.3	678.8	1229.2	964.6	779.6	1377.4	694.5	1295.9	8203.3	565	1954.7	6269	687.4	3985.9	790.9	1497.4	1232.8	2266	2288.5	1134.8	504	2613.1	1788.1	2751.1	749	1682.6	1840.9	2449.7	8990.9	1188.3	908.7	7751.8	3947.5	1147.5	2849.1
PIGH	67.6	132.3	102	125.7	157.1	203.5	118	195.1	148.3	36.7	148	243	118.9	84	131.2	45.9	71.6	62	79	122.8	175.9	30.6	75.5	240.3	134.3	113	73.8	109.5	188.9	91.3	72.8	54.5	116.2	245.1	39.9	127.8	262.4	32.6	56.4	179.3	272.4	211	262.4	249.9	118.9	137.6	163.3	181.5	136.5
ATF3	39	294	140.5	1009.1	225.9	205.2	101	216.2	199.3	201.2	67.6	168.7	110.7	124	39	1477.7	543.3	633.9	134.3	216.2	560.3	133	30.7	539.3	105.3	421	163	815.3	139.3	109	865.6	57.7	195.6	415.7	121	167.8	112.5	367.4	394.9	296.3	499.1	167	501.3	101.3	152.8	227.8	285	123	316.1
AHR	568.5	1201.1	483.7	894.5	944.2	1541.6	497	498.7	1109.8	583.9	614.3	1128.1	388.7	608.6	248.2	545.5	241.9	722.8	405.9	541.5	609.1	541.2	211.7	686	538.2	621	718.9	873.8	1008.2	870.5	961	660.5	653.4	455.5	860.7	1212.5	314.9	965.2	1550.1	318.9	971.5	1557.8	710.4	350.9	507.6	337.4	697.7	848.4	980.6
HCFC1	867	1160.6	1098.2	1033.5	726.3	731.4	1018	665.9	807.6	1085	1112.9	927.2	814	775.1	407	654.1	977.5	468.4	518.5	517.5	802.1	600.8	390.5	609.2	725.9	912	619.9	926.9	932.2	509.6	816.4	998.4	739.3	880.4	834.9	1082.9	947	675.4	574	843.5	918.7	832.6	747.1	895.7	769.1	948.7	669.3	638.4	904.2
CBFB	1166.5	1313	1696.8	1623.3	1659.6	1258.1	1419	1380.8	1584.8	1285.1	1376	1190.3	1082.4	1283.3	763.3	844.1	779.3	833.8	729.7	1097.7	1100.3	1193.5	808.3	1364.6	905	1378.2	1233.4	1214.7	1716	1050.5	1129.4	695.8	1084.8	1646.7	1372.1	834.1	697.2	827.3	786.3	1006.3	997.6	955.9	1138.6	1504.7	1269.5	825.3	1365.8	1062.5	1195.4
GCGR	249.7	289	248.7	243	270.8	189	240.9	225	193.4	67	227.8	288	189.1	193	292.6	123.5	-65.4	232	13.7	222.1	103	39	207.9	357.7	329	133.7	266.6	230	206	273.8	130	462.2	259.3	237.3	118	242	227.3	208.8	265.9	235.4	245.6	190.9	146.8	209.9	162.3	214.9	182.5	125	234.3
CDK7	350.1	331.5	293.6	415.6	303.5	396.1	269.4	364.4	327.9	625.3	228.6	423.5	210.6	840.9	15	192.1	279.4	119.2	73.8	303.9	223	72.5	193.4	403.8	272.1	239.2	358.8	631	339.5	323.7	158	226.8	347	179.7	442.6	347.1	325.5	37.7	255.1	706.1	254.4	319.6	272.1	763.6	301.9	397.2	249	350.5	306.7
NEK4	70.2	76.7	145	209.2	103	89	90.2	295	99	76.4	112.5	131.3	44.1	118.9	65	-10.6	121.4	43.3	118	69.4	85	29.2	34.5	73.8	71.1	73.6	94	200.4	65	47.3	104.7	41.8	97.1	152.6	180.2	188.9	183	45.6	23.5	94	126	158	257.1	150	93	127	81	44.1	105.3
OCM /// OCM2	0	-6.1	44	55.6	26	3	-5.8	60	3	20.3	-3	-9	-25.7	29.6	-7.8	18.7	7.9	17.9	9	-19	9	-57.2	159.1	48.5	43	18.8	6.6	-15.5	3	-22.8	14.7	-14	2.4	63.9	10.2	33.4	-1.5	20.6	11.6	35.5	-32.2	23	20	95.8	-3	40.2	53.7	17.7	7.8
POU4F1	-74.4	-66	-87.8	-16.1	-101.2	-79.5	-45.4	-20.4	-66.8	-58.5	-42.8	-40.4	-41.5	-66	-9.5	-45.6	90.9	-36	-71.9	-111	-157.9	118.9	-66.5	-102.3	-44.7	-93.6	-76.7	-77.7	-78.4	-56	-11.4	-85.8	-41	-50.4	-21	-19.8	-97.4	-0.2	-76.7	-38.4	-136.7	-92	-64.5	-160.5	-85.8	-78.7	-114.5	-45.6	-64.2
DRD3	-16.8	34	-31	-26	0.8	-33	-5.3	67.6	7.8	-24.2	4.2	-26	-1.7	46.4	57.6	-11.9	84.1	37	31.2	18.5	2.1	107.2	87.2	16	24.3	42.4	-32.5	17.4	2.1	39.9	12.2	62.1	15.2	20.3	-33.5	7	21	6.9	-6.5	20.2	50	-33.5	-18.2	-46.6	-40.3	39	-10	23.5	-13.7
ANXA3	117.2	296	295.5	166	1204.2	186	197.6	94.4	63.9	333.5	192.8	348	54.1	547.1	124	462.3	296.5	131.1	181.5	221.3	161	392	151	589	28	167	385.2	211.2	347.1	238.2	324.5	183.6	249.7	101	274.4	232.5	43.8	182.5	344.9	16	193.6	368.9	244.8	331.7	288	253.5	216.2	145.3	370.7
ARHGDIB	6601.3	5007.8	5763.1	13897	4907.5	6531.1	5923.8	3026.9	4780.7	5035.2	6306.6	5371.3	6305.9	7040.2	8515.1	7188	7750.2	9323.6	7743.1	7258.7	6701.2	4894.5	8637.4	2758.8	4914.6	4628.5	8614.5	6156.7	7476.9	7297.2	5890.5	7195.1	6093.2	5877.6	12962.7	3047.1	1298	6021.9	7123.6	3740.4	20825.1	6885.6	3880.8	3028.3	7147.3	8760.3	2331.7	11360.3	5651.3
ARMCX6	588.8	916.6	989.2	797.3	604.2	943.2	737.9	860.9	895.4	725	748.6	1035.4	796.1	502.3	170	366.8	330.9	692.8	731.6	514.1	850.7	532.3	598	663.8	582.8	522.2	721.3	805.3	1326.7	607.8	548.1	524	485.8	970.3	291	517	539.1	286.9	463.1	656.1	576.2	696.4	509.2	752.5	581.4	631.7	790.5	804.8	520.1
GRIA2	7.5	44	45	58.1	6	4.5	-5.8	15.2	33.4	52.8	39	30.8	50.8	5.4	45	12.1	133.5	21.7	75.5	54.1	31	-75.4	-4.6	52	34.3	52	26	10.4	36.7	47.3	71.2	79.9	59	73.8	48	12	5.4	18.3	59.3	74.6	23.5	83.5	-12.8	16	62	42.6	33.2	21	30.8
CDSN	226.5	272.7	206.8	300.9	274.6	260.6	306	387.4	225.7	-66.8	159.8	341	349.5	229.7	57	211.9	603.1	263	251.6	143.1	118.9	338	255.1	361.2	378.8	238.2	348	214.1	218.5	234.4	264.1	485	283.4	291.5	201	288	181	97.2	272.7	267.9	158	190	196.2	205.2	278.3	347.2	295.5	404.9	206
PLS1	166	879	575.2	759.7	3812.9	468.3	815.3	361.6	400.2	671.7	493	389.3	249.2	698.3	96.7	526.1	87.4	199.8	663.6	588.2	420.2	896.2	608.4	1499.5	329	946	318.6	772.7	749.5	537.4	810.2	113	770.4	895.3	282	436	815.2	147.2	2038.7	550.9	766.4	350.6	617.8	1010.1	199.8	753.5	561.6	408.4	761.3
SLC20A2	74.6	157.1	91	111.6	115.3	200.1	84	35.5	91	160.5	115.3	127.4	40.7	56.3	116	80	81.2	265	193	109.8	199.3	29.2	136.4	83.5	73.8	126.3	96	89	135.8	102.5	88.9	63.5	124.9	21	109.8	183.1	116.2	93	186.8	135.8	37	103	153.3	219.1	74.3	163.3	203.6	86.7	127.4
SLC20A1	380.6	163.7	280.6	282	188.3	437.5	234.6	275.5	715.2	217.3	348	315	204.3	660.2	49.8	139.3	137	144	301.5	131.9	469.7	214.9	59.4	333.8	449.7	215	693.2	467.2	349.6	680.3	246.5	146.6	330	1028.5	162.9	745.7	457	375.1	320.1	397.8	529.8	1281.4	439.9	368.5	687	1023.7	1112.6	60.4	463.9
SEPT5-GP1BB	100	57	54.9	23.5	54.5	30.8	38.2	99.8	4.2	49.7	58.1	33.2	23.5	1.8	52.4	17.4	288	61	24.3	79	29	98.8	295.5	20	113.5	66.8	36.2	13.2	23.5	63.9	58	88.8	14.4	39.9	51	18.5	32	52	1.8	37.8	101.3	21	55	20	89.2	61	11.3	57	81.6
WNT5A	80.8	164.9	49.2	200.4	117.1	93	139.3	107.1	155.8	88	146	141.5	190	170.6	103.4	73.6	136.1	155	144	119.6	224	546.1	158	115	221.9	121.7	97	85.8	158	108	127.2	130	59	161.2	206.9	136	104	193	187.9	56.2	207.7	115.3	77	148	62	82.4	42	147.8	73.8
FTH1	3597.4	3819.5	3284.9	4981.5	2305.6	4792	3972.6	3733.5	6673.1	6260.8	3098.5	5136.4	8647.7	4157.4	4019.6	3517.7	4021.3	5651.2	6579.1	3530	3747	2439.8	4272.9	5311.5	3488.5	3412.8	5597.6	2114.9	6129.2	3272	3081.6	4664.1	3784.3	6236.4	4857.4	3081	3962.5	6179.3	3993.6	4098.9	3868.3	3255.4	9486.3	5918	5963.2	7472	6626	2521.9	2458.1
PDE4A	166	103.6	91	85.5	153.3	93	160.3	109.1	107	140.2	78.1	133.8	213.7	112	101.8	127.8	631.5	83.5	73.8	166	86	1.6	214.5	160.7	159.2	103.8	108.8	114.9	115.3	134.7	124.5	166	218.8	161.2	156.9	141	120.2	125.4	81.7	84.1	79	34.8	116.3	50.8	98.8	119	137.5	197	127.4
PDE4B	175	405.5	477	212.5	60.4	229.7	224.1	163.7	458.9	138.9	227.8	268.5	285.3	183.3	92.7	561.3	154.1	292.8	200	529.5	605.7	211.4	204.9	112	198.8	341	86.9	260.6	52.7	233.5	515.9	106.3	71.2	198.4	65	68.5	67.3	413.7	308.7	104	129	313.3	199.8	144	413.3	24.3	289.9	410.1	614.3
TNNI2	-29.7	59.7	1	-10	177.4	68	31.2	112.4	6.6	-5.1	-37.4	-26	0.3	-0.6	-17.5	-25.4	294	3.7	39	-5.6	-13.7	63.2	-26	78.1	-32.5	10.9	-17.3	3	-13.3	-1.3	31.4	102.2	-81.6	-13.3	-70.4	-18.6	-24.8	76.9	-8.2	-12	-28.5	36.2	49.2	18	-21	-62.2	-65	1	-55.4
SLC10A1	82.6	65	66.8	88	54.5	77	96.9	71.1	97	108	63.9	52	65	62.7	163	67.3	75.7	79	132.2	77.4	69.4	79	218.3	59.7	150.1	59	50	62.7	50.8	44.1	51.1	214.1	33	75.5	43.3	54.5	39	88.8	93	78.1	81	75.5	36.2	54.5	86	61	69	96.9	60.4
SOAT1	34	57.9	44	80.6	58.1	75	48.9	171.7	88	86	72	92	80	124	215.4	53.9	36.2	62	62.7	63	60	33.8	39.5	74.6	65	113.8	89	42.6	61.6	118	25	29.8	118.9	101	78.2	128.9	113.5	38.4	47.6	105	98	100	91.8	169.3	75.1	125	93.6	92.4	98.9
SDHA	686.3	1493.3	929.5	609.3	885.2	743.3	653.7	1089.5	870.4	993.9	782.7	1149.1	664.6	1362	383	505.2	327.7	906.5	470.6	572.6	703.9	566.9	897.5	710.5	443.9	788.4	480.6	897.7	950.6	714.7	533.9	438.2	691.1	1206.2	2801.4	1282.3	759.4	1133.4	622.8	1674.3	1598.7	826.3	1605.8	1139.3	720.1	1036.1	1146.7	1479	1419.1
TSPO	1276.7	1144.8	1591.5	1346.8	2547.7	1234.5	3597.2	1035.7	1468	1269.2	987.9	1178.9	1319.3	2373.2	2336.7	1958.2	1021	1953	1992.5	1724.3	1346.6	4350.3	2307.8	3166.5	1808.1	1065.9	2014.1	1181.9	953.8	1596.7	1892.6	1611.6	1650	980.4	1836.5	1069	645.6	1243.8	2365.2	1287.3	924.7	2297.6	1421.8	1975.5	1924.7	1130.2	1840.1	957.6	1517.4
ADCY2	385.8	227.3	151	212.5	268.8	198.4	300	163.7	207.6	216.4	206	190	246.5	193	247.2	187	231.4	182.5	318.1	334.6	263	214.1	307.3	234.8	307.3	233.5	182.8	193.8	271.2	233.5	257.1	461.1	232.1	179.7	235	159.2	268.7	69.7	284.6	162.6	127	165	148.7	137.6	171.9	229.7	239.8	176.1	160.1
MUC2	524.6	342.2	315.1	393.5	372.3	456.3	651.9	550	501.7	470.7	405.5	380.4	495.4	354.8	971.3	2666.7	598.4	398.6	404.2	661.9	459.7	148.4	365.6	277.9	690.1	482.3	422.8	482.1	318.9	448.9	415.6	594.9	502.4	431.3	454.6	355.7	452.8	510.2	328.4	570.4	345.3	416.3	337.4	333.3	390.4	449.3	484	603.7	470.7
CDC34	716.7	526.9	337.9	142.8	183.3	508.7	89.1	251.1	274	711.4	236.6	841	167.4	479.3	23.4	22.9	-35.2	184.7	135.4	223	196.7	380.5	259.5	787	861.2	686.5	435.2	288	272.1	202.6	322.3	283.2	300.9	185.4	509.2	956.3	432.8	176.1	222.1	283.2	329.8	404.5	330.1	397.5	306.6	514	667.4	477.5	304.8
HNRNPH1	453.5	865.3	863.8	699.9	556.7	662.7	572.7	967	599.7	590.7	625	575.9	654.4	663.2	506.9	468.2	592.5	515.8	556.5	754.9	883.5	487.4	412.6	586	425.1	701.5	490	782	985.1	759.3	795.1	710.1	788.9	901.3	994.5	1087.3	706.1	1096	582	769.9	1154.7	1018.6	846.8	736	790.4	843.6	856.3	672.8	1012.8
GNA13	63.2	154.3	128	71.1	139.7	156.2	-1.2	204.3	169.4	230	120.8	132.5	54.9	243	-4	133.5	36.9	72.8	41.6	61	75.1	109.4	17	104	56.3	90	145	114.9	22.7	71.2	73.6	116.6	103	175.1	36.7	124.5	233.4	124.5	138.6	91	126	117.1	137	100.2	118.9	68.5	91.3	21.8	94.4
AVPR2	-47.5	-80.6	-79.2	-40.8	-67.6	-60.7	-66	-178	-123.8	-101.4	-80.7	-74.2	-34.4	-89.6	54.7	-52.6	-65.6	-56.2	-70.6	-124	-79.7	6.3	-96.1	-25.3	-28.1	-135.7	-67.7	-121.4	-92.4	-137.3	-50.3	12	56.3	-32.5	-23.5	-60	-158.8	-36	-95.6	1.3	-21	-59.7	-94.4	-77.1	-107.8	1	22.7	84.1	-31
ADORA1	54.9	-7.7	-39.2	20	43.3	40	22.2	47	45	98	-24	22	-15	39	508	26	-2.9	20.4	70	120.4	-5	56.2	1.5	-5.3	67.6	17.7	73.8	-2	0.4	237.3	47.6	166.9	122.3	40.7	81.2	17.7	26	202	70.2	100	163.3	1	-88.2	18	22	-4.4	146.5	53.4	47.3
SP110	660.1	584.9	558.9	704.5	635.7	534.9	685.4	510.5	602	679.2	578.8	601.1	685.9	692.2	667	691.6	670.9	862.9	640	565.6	622.9	747.7	388.2	903.2	910.2	615.2	507.3	711.3	597.1	642	781.8	752.5	812.4	798.3	524.8	559.6	325.5	741.3	689.8	516	538.1	282.2	494.8	402.8	739.5	359.7	445.3	775.3	500.7
NRF1	194.2	168.3	252	304.1	171.9	217.3	84	180	136.5	172.8	190	193.2	181.5	157.1	151.5	101.3	141.4	158	121.6	146	103.8	332	140.2	166.9	170.3	104.7	205	214.1	201.6	169	193.6	131.9	137	306.6	178.4	271	198.5	60	94.2	257	175.1	197.1	170.2	212.2	142	150	215.4	262.9	216.4
MMP7	289.9	138.2	706.5	570.3	1953	1785.2	4572.2	97.1	669.6	112.4	478	273	328.7	4263.5	1869.2	1063.7	213.6	302.5	251.6	3090.7	386.4	3671.9	25.5	688.1	588.3	626.7	1537.4	131	764.5	435.8	3679	567.7	1053.9	37.8	253.5	71.1	46.4	92.2	359.1	68.5	614.5	1248	182	389.2	1644.1	35.5	350.8	124	6664.8
COL18A1	736	436	525.4	351.4	219.8	790.5	538.6	191.7	412.3	403.7	515.4	332	447.8	241.3	108.7	169.3	281.3	254	318.1	108.9	291	466.2	240.8	302	848	299.2	403.8	407.7	222.1	493.3	638.6	110.9	230.3	215.4	188.2	391.4	305.6	571.1	304.6	542.5	235.4	437	352.8	353.9	334	377.2	480.3	186.8	485.1
CTSB	30	-3.8	47.8	85.5	-3	56.2	-15.2	18.8	78.1	-4.4	14.2	-4	-5.3	39	-19.3	-38.6	85.8	-6.8	-24.3	-43.8	46.2	13.2	-39.8	17	13	-39.4	30.8	-10	-30.6	-49	-35.5	-35.5	-33.3	18.1	59	32	61.8	-22.6	-34.4	-21	39	-3	-36	24	-7.4	-27	-29	-29.6	-18.6
DIAPH2-AS1	61.4	25.2	18	17	39.9	29.6	67.3	80.1	18	79	28.4	-14.4	48.5	50.6	112.7	46.8	173.3	52.7	50.2	75.1	6	289	56	29	41	72	34.8	24.3	13.7	55.6	93.5	105.5	39.8	50.8	20.2	45	0	62	43.2	34.3	17.7	33.4	49.2	18	43.8	29	0.8	52.7	54.1
GALC	204.3	153.3	182.5	303	932.2	346.5	414.3	180	378	125	370.3	236	253.6	265	30.7	233.5	8.1	122.8	167	191.8	384.9	147.5	36.5	372.7	208.1	139.3	324.9	220.8	392.2	257.3	205.1	56.5	206.9	162.3	144	108.9	170.6	338.8	340.8	268.8	179.3	289.9	476.4	353.1	208.6	108	164.4	100.2	183.6
CRHR1	322.3	264.1	263.4	371.1	352.1	300.7	295	275.5	310.7	300.3	212.6	357.2	313	306.5	181	411	985	298.6	439.2	395	215.6	329	583.4	343.6	304.1	354	277.3	338.6	333.9	307.3	367.4	627.5	409.2	507.9	347	324.1	258	544.9	394.9	292.1	225.9	223	194.4	178	321	252.6	356.4	496.2	281
MMP12	600.8	56.2	228.5	18	800.3	26	290	812.6	177.4	2431.9	1639.4	741.9	3411.5	541.8	60.7	45.9	152.6	46	75.5	268	655.3	504.9	84.7	456	330	310.5	2849.8	239	32	1968.4	41	2567.8	2216	955	39	1	2374.9	410.1	138.6	2305.1	895.2	226.6	840.7	393	2642.1	110.5	296.4	85.4	2192.1
TFDP1	-105.5	-22	287.1	71.1	17.7	69	-1.8	-4.6	21.8	34.3	94.7	52.7	-90.3	169.4	-57	-93.4	-488.6	-148.3	-63.4	-0.4	4	42.9	-1.5	94.7	-119.5	-131.4	56	33.2	90.5	-77.5	-149.8	-129.2	0	411	135.4	358.3	217.6	-201.9	9.9	84.1	303.4	52.8	75	235.8	-7.4	35.5	219.6	-178.5	162.3
TRIM29	105	65	282.5	175.9	342.1	178	590.4	16	122.6	105	30.8	80	95	2778.5	-59.1	79	3.2	55.6	204	132.8	39.9	2145.8	110	507.1	17.9	102.2	240.7	622	100	-7.9	165.5	524	96.2	25.3	54.5	-2	-1.5	-13.1	724.1	33.2	-23.5	256	36.2	494.3	104.7	13.2	1964.3	85.4	283.8
PTGFR	68.5	48.5	9	19	33.2	-0.6	76.7	-38.3	22.7	62	12.5	21	8	-8.8	329.6	21	194.7	117	103.6	55.6	32	-21	51.2	-24.2	46	32	0.6	-7	52.7	74.3	45	79.9	46.8	35.5	105.8	27.2	55.3	106.3	-12.1	3	39	112.5	20	21	21	47.8	81	17.7	20
POLA2	613.7	727.3	575.2	588.1	728.7	586.8	593.4	669.3	714.3	1345.6	573	804.4	800.4	719.3	794.1	831.6	576	788.6	856.6	507.3	559.4	160.8	725.2	505.8	756	692.2	718.9	534.8	590.3	604.4	667	940.7	528.5	754.9	495.3	625.8	579.8	497	809.3	890.5	726.4	604.2	430.5	442.3	687	603.8	387.2	548.3	608.3
RRAD	-170.8	259.7	-32.7	94.7	-3	1855.3	-217.4	-117.1	45	-28.9	57	-72	-153.4	33.8	-168.8	65.8	-211.9	2446.6	90.2	-68	13.7	10.9	-23.8	-83.4	-8.7	-233.8	334.5	-66	528.1	-126.8	-91.1	-163.7	-120.3	-128.5	16	-149.1	-198.4	-78.9	-93.9	-20	223	104	1414.9	-103.1	196.2	-19.4	-110.8	-46.9	-200.7
ECI1	709	606.1	511.2	735.2	651.8	458.1	756.6	361.6	488.3	764.1	946.8	625	751.7	804.6	620.7	637.6	563	551.8	775.8	703.6	612.6	577.5	846.8	822.8	663	927	505.3	700.9	762.7	611.1	632.8	538.8	941.6	767.4	924.3	693.2	985.9	678.8	728.5	892.2	1000.2	727.8	500	1062.6	421	1125.2	615	1408	853.5
PTGES3	419.8	741.1	406	594	724	433.4	414.3	725.4	653.3	1077.4	997.1	865.8	460.1	732.7	235.6	507.5	107.5	1010.9	903.3	629.2	549.3	642.4	552.1	770.5	390	563.6	723	469.8	876.9	453.5	290.9	287	879.9	1007.4	394.5	631.8	1579.1	440.7	682.2	945.9	710.5	622	708.4	1764.8	1083.6	799.4	1025.3	814.4	568
RHOA	4822.6	3635.6	4098.6	5137.3	6359.9	4366.4	4945.1	4900.7	5437	4895.8	4307	4691.8	4230.8	4919.7	3150.7	3968.5	4538.1	4008.1	3853.4	3418.4	4288.4	5077.4	4838.8	4833.2	3799.5	4564.9	5074.4	6073.2	3565.9	3966	3679	4339.3	3413.4	2898.6	4699.5	4948.2	2112.8	4101.5	3633.6	2659.4	3273.2	3706.7	4099.4	3495.4	4837.1	2549.7	5308.8	4510.1	2859
RHOC	1841.7	2063.3	789	1202.7	2783.6	1671.2	2205.9	1067.8	985.3	2307.7	1310.2	2129.9	1064.7	1588.8	790.4	1439.8	113	2325	1466.9	1269.1	1166.6	4400.8	1306.1	2587.2	1756.8	1764.1	2016.5	1072.6	984.2	1955.4	1330.4	2145.3	2890.1	1030.2	1015	1628.3	710.4	1579.9	1452.6	865.3	832.1	2102.7	1296.2	1135.3	1953	1289.2	2041.3	1006.8	938.4
SEC61B	1239.4	1088.8	1049.4	1146.6	907	1099.6	955.4	1697.7	1446.1	1228.5	1299.7	1406.1	1141.2	1012.7	1221.6	854	548.1	777.9	777.7	986.3	1345	901.9	1052	903.9	1610.9	1412.3	886.3	1715.3	1039.2	975.5	997.7	1099.1	1148.4	1202.5	741	1137.8	1315.7	1376.5	887.7	2513.6	1418.9	1540.2	1281.1	1677	1212.4	1278.6	1383.1	529.5	1171.5
OPRM1	83.5	114.7	67.6	54.9	61.6	47.8	87	81.2	76.4	59	65.9	71	105	40.2	260.8	110.5	140.5	84.6	105.8	54.1	73.6	231.6	154	63.7	77.2	39	72	55.3	105	98	66.6	112.3	152.4	99	43.3	85.8	41.4	108	77.4	69.4	55.3	84.6	82	68.5	47.3	89.1	95.8	43.3	81.6
KDM5C	179	263.2	195.6	196.4	219.8	193.4	272.1	258.1	188.9	277.8	298	208.6	284.5	207.7	122.3	168.4	343.7	415.8	274.7	219.6	302	179.6	252.9	221.4	296.6	149	187.6	248.3	500.4	204.3	189.1	170.4	218.8	183.1	380.6	218.8	270.2	118	256.2	238.2	147.7	141	228.5	52	282.7	619.4	275	415.8	491.9
COL15A1	549.3	568	298.3	293.4	254.9	491.4	319.9	5.2	142.1	52.8	149	561.5	212.2	350	-5	247.6	69.1	36	184.7	137.5	293	108.7	40.1	107	203.6	96	282.2	311.6	145.1	345.5	248.3	80.8	531.6	426.7	98	412.6	220.3	167.8	274.4	56.2	216.2	1447.1	288.9	294.8	149.2	79	452.6	56.3	198
PGGT1B	22.9	34	22.2	47.3	61.6	53.7	38.2	15.2	40	52	47.3	28.4	16.8	81	24.8	21.6	95.1	41.6	-4.9	27	39.9	79.7	42.8	57	54.9	33.8	25	45	45	2.1	72	21.7	-4.8	53.2	44.1	43	52	60	43.2	65.9	51	-2	62.7	101.3	59	53.7	43	54.1	39
TAF6	197.6	366.5	256.9	302	443.2	373.9	313	489.9	154.8	437.3	440.4	441.9	337.9	433.3	343.4	219.6	21	508.1	289	360.2	293	47.9	243	342.7	234.4	378	368.8	265.8	427.6	424.6	206.8	131.9	401.8	473.4	365.4	709.9	421	444.3	427.8	741.4	474.8	326.5	408.1	386.2	432.4	512.5	371.4	369.7	1246.3
HMGCS1	39.8	62.3	16	33.4	75.9	46.4	55.1	34.6	24.3	42.4	65.9	63.7	80	30.8	22.8	50.2	211.1	47	35	25.2	96	65	43.9	56.2	9	8.2	28.4	40.2	13.7	35.5	21	111.6	62	122.4	104.7	5	82.4	39.7	18.8	61	32	57	62.7	21	42.6	46.4	113	66	75.5
ITGAE	218.1	172.9	181.5	123.1	140.8	137.5	207.8	147.2	210.9	206	130	184.1	199.3	234.7	124.9	210.2	243	178.3	209	84.1	197.6	286	216.4	140.8	119	224.9	125.4	157	198	186.4	181.5	113	107	158	164.2	219.8	316	206.9	134.3	232.5	215.4	193.6	185	285.1	229.1	272.9	206	141.2	318.8
CDKN3	158	182.5	159.9	47.3	95	43	244.9	274.4	76.4	397.2	102.5	526.2	69	422.1	206	29	167.5	71.2	52	52	59	40.3	90.2	95.8	96	135.6	118	189	63.9	188.2	57	135.6	385.3	1256	75.9	367.7	774.4	207.9	72	325.7	384.2	335.9	157.1	345.7	183	157	146.5	61.6	244.7
EPHX1	954.1	469.6	788.2	1953	269.8	605.9	296	355.3	1581.3	913.1	682.2	990.8	2046.2	613.1	853.8	415.2	1120	1194.9	783.3	635.6	1051.5	281	7802.4	1050.6	2351.5	300.2	284.7	644.4	2110.6	1648.4	258	607.4	1608.9	1929.2	1718.2	1410.4	1643.2	470.1	356.6	1182.7	682.4	418.3	1429.3	605.3	452.5	5205.7	155.5	5200.8	251.5
LBR	233.4	274.6	488.7	366	304.6	311.6	348.9	304.2	263.1	284.6	408.6	453.1	323.7	231.3	226.2	166.5	81.8	172.9	159	348.8	300	235.4	153	216.5	225.9	466	351.1	289.1	411	415	388.1	241.1	426.2	570.2	460.6	432.9	713.8	390.3	299.4	603.3	758.1	254.4	339	544.3	330	630.9	327.6	114.4	475
SEMA3A	32	535.8	45	-5	-0.8	-10	-5.8	-7.3	-15.5	70	54.5	25	-8.4	39	40.7	-15.8	82.9	-21.8	-65.3	-44.9	-14.6	-212.2	-35.4	7.8	-20.1	-5.5	29.6	98	-43.5	11.3	10.9	88.8	16.6	-29.8	-59.8	210.2	-43.5	16	-7.7	26	54.5	238	-36	-51.9	-23.1	-60.4	-17	-36.6	-6.5
APOBEC1	23.5	47.3	-14.7	50.8	14.6	28.4	132.3	-6.8	22.7	125	14.2	-1.3	1	45	32	33.8	118	85.8	88	4	7	40.7	-23.8	132.2	31	71.1	21	16	5	196.7	82.8	36.3	92.5	58.1	19.3	30.8	55.3	224	7	-26	37	-64.4	-31.5	108	27	16	45	38.1	-10
EIF1	4371.5	4246	4717.1	6565.6	3174.5	4059.8	4096.5	5949.2	4316.9	4780.5	4281.2	4329.1	4305.2	4320.7	3970.5	3816.9	2802.6	3782.5	4047.5	4883.6	4594.8	3185	3268	4310.8	3578.7	4441.2	5273.2	4852.6	4742.1	4888.6	5714.3	4412.9	5435.8	5224.2	6907.4	8838.7	7294.5	3993.9	6090.2	5993.3	5782.1	6541.8	10100.1	8566.8	5162.9	4118.1	9642.3	3913.1	5463.7
HSPA2	93	124.5	152	55.6	74.3	60	96.9	123	25.2	119	95.8	73.8	77	106.2	33.1	148	223	100	127.6	81.6	61	19.8	151	34.8	197.2	111.3	53	134	106	102.5	97.1	47.1	30.3	3.9	75.9	77	94.2	153.7	176.1	157	60.4	22	244.8	133.8	107.2	74	93.6	122	302
EDC4	277.9	719.1	448.7	553.4	523.1	467.4	415.2	831.8	349.5	471.6	585.5	375.5	387.2	239.7	253.5	0.8	-6.3	366.2	787.1	132.8	371.8	370.5	339.3	248.1	335	405.2	411	305.2	171	276.5	306.4	210.5	387.2	432.9	481.7	175.1	428.7	395.9	36.4	245	327	314.2	577.6	387.8	390.4	537.3	330.1	419.2	446.3
POU3F1	-31.3	59.7	-16.3	14.2	-3.7	19	27.5	-29.4	-19.9	68	7.8	-27	14.8	-43.1	-10.9	19.6	27.1	105	-21	88.9	-10	8	30.7	-38.2	126	118	-23.3	41.4	41.4	53.4	39	166.9	3	-66	-14	34.8	100	-17.9	18.8	30.8	73.8	-15.5	30.8	22	6.4	4.5	28.6	60.4	27.2
RASGRF1	28	27	36.2	70.2	37.8	3	83	-5.7	128.2	87	104.4	123.1	2.3	11.8	1371.4	137	59.4	126.4	26	45	33.2	36.1	29.3	-1.8	23.5	52.6	41	26	79	36.7	82.8	142.1	42	78.1	65	5	32	36.5	-16.9	-12	122	20	57	-31	34.3	32	0.8	21.8	25
CSNK1A1	12	0	19	18	20.2	-7.2	7.9	6.8	14.6	54.5	28.4	33.2	22.7	18.5	18	21.6	79.6	19.1	26	-3	32	-57.7	-12.2	-0.6	-1.7	36.4	25	3	3	4.7	7.2	-4.8	-8.8	47.3	14.8	29.6	3	3.4	-8.2	6	-40.7	3.9	18	3	25	41.4	37.8	52.7	14.2
APOF	-5.5	-21	-31	-44.4	8.2	-25.5	9	-1	-30.2	-3.7	-40.1	-14.4	-14	-50.3	-36.3	-42.4	34.5	-7.5	-45.1	-25	3	-91.2	19	-36	-14.6	32.9	-11.2	-4	2.1	-31.6	-6.5	-2.3	-46	-19.9	-6.1	-63	-7.7	-18.4	-80.8	-40.8	-64.4	-24.8	-58.5	-4.4	-47.1	2	-42.8	-26.9	-58.9
TXK	49	34	45	24.8	85.8	27.2	40.3	71.1	59.3	7.3	56.2	43	20.2	24	33.6	60.6	23.7	-11.4	1.5	22.7	31	62.5	74.9	86.9	28	2.5	39	-5	42.6	23.5	12.8	-45.2	6	-5.3	32	65	34.8	28.2	9.9	48.5	21	-4	39	23	35.5	24.3	19.3	21	32
MC5R	356.6	217.3	362.7	372.9	321.2	490.5	192.5	307.7	239.4	367.4	197.5	267.7	277.4	378	-21	198.5	236.7	198.9	503.6	392.1	264	318	431.5	321.4	507.9	189	244.6	396.1	443.4	322	138.9	233.5	461.3	463	431.6	413.3	363.7	55	464.9	438.4	208.6	246.3	339.8	190	245.8	433.5	372.4	536.3	276.8
SLC4A3	-94.2	-39	-83	-66.9	-84.4	-76.1	-106	-15.2	-97.3	-59.3	-116.1	-132.4	-73.6	-67	5.2	-206.7	-64	-42	-72.4	-123	-71.5	-55.7	-145	-132.9	-11.8	-68.9	-99.8	-73.8	-221.7	-111.1	-121.7	19.2	-6.5	-42	-94.4	14	-21	-154.3	-107.9	-37.2	-165	-32.2	-96.8	-12.4	-104.5	-37.9	-69.7	-84.5	-107.5
TJP2	117.2	422.8	356.4	1099.9	952.6	261.5	248.7	436.3	218.1	752.1	447	320	223	654.8	110	305.4	159.5	374.8	231	394	307	416	405.3	1269	348	280.3	341.6	587.6	424	221.1	427.1	223	350.5	1691.9	622	447.9	577.6	109.7	252.9	462.5	441.9	391.6	884.4	532.8	296.1	579.5	422.7	323	441.5
FAM189A2	-32.1	-58	94	122.3	72.8	155.4	24.8	-210.4	0.4	-41.8	147	45	-10	122.3	95.3	292.8	-196	214.5	2.5	23.5	50.8	42.4	70.4	52.8	338	-104.5	16	-43.8	162	0.4	0.2	-92.8	105	63.9	327.3	72	-145.2	-252.5	52.6	56.2	116.3	53.7	-77.1	-64.2	151	-69.2	63	232	-28.5
IGFBP5	13	18.1	122	-4	29	17	49.7	481.8	4.2	3.9	71.1	23	78	7.8	-65.7	17.8	42.9	20.4	26.8	7	39	118.9	37.7	34.8	16	22.7	88	-18.2	32	40.7	48.5	113.7	19.1	624	10.2	4	261.5	-28.7	72.8	91	3	41	7.8	45	23	83.5	2.2	-10.7	46.2
CACNB3	275.1	308	246.3	239.8	186.6	181	284.5	352.5	231.2	327.7	129.1	218.8	261.5	168.3	428.1	279.7	1121.5	320.6	434.5	343.8	184.4	200.7	438.8	283.4	350.6	412.7	298.4	269	269.4	272.1	304.4	424.6	211.1	82	258.7	347.1	146.2	198	311.8	195.1	152.4	122.6	153.3	194	172.9	267.4	83	170.3	201.6
NR2C2	77.2	74.3	54.9	102	56.4	54.5	47.3	131	52	30	58.1	76.4	69	96.9	31.6	76.7	104.8	72.8	57	72	170	235.4	51.2	69.7	34.3	70.2	53	46	77	79	66.6	77.6	-38	52	46	127.8	76.4	79	74.3	74.6	16.8	3	65	57	50.8	50.6	69	155.5	68
CCT6A	566.6	765	630.2	387.7	530.8	563.8	489.4	830.9	447.8	985.5	1953	881.5	447.8	938	336.5	449.5	124	602.6	850.2	727.3	594.6	754.8	600.1	525.4	705.7	612.3	569.1	738.5	820	1142.3	461.6	698	914	917	581.4	1567	1696	2082.4	787.1	833.4	746.8	1874.9	981.9	1234.6	786.7	824.4	953.2	784.1	826.8
PCM1	240.4	480.1	297.4	529.8	378.7	253.6	270.3	992.4	400.2	400.9	284.2	443.3	331.2	440.5	524.6	285.2	236.7	463.1	238	1002.3	381.8	236.3	178.9	361.2	159.2	1728.2	412.2	480.3	308.7	303.8	237.3	491.6	223.9	321.1	841.8	364.3	322.4	372.2	450.6	423.9	378.7	340.2	397.4	721.9	304.2	1350.3	388	354.7	337.1
CDA	267.8	105.8	124	236.7	215.7	428.7	116.5	403.5	65.9	867	26	155.8	86	715.4	-9.8	123.5	5.8	15.1	100.2	101	261	47.9	64.2	-4.2	292.3	170	944.9	76	96.8	378	30.8	74.1	152.4	44.1	57	487.7	42.6	21.7	48.5	57	72.9	194.4	120	187	857.2	273.7	342.3	102.4	108
HNRNPF	767.9	1375.6	1534.3	935.3	1044	961.7	747.2	683.7	709	1374.4	1161.4	1663.4	708.1	1353.4	622	748.3	90.9	684.3	471.5	1218.3	882.8	915.3	866.7	1022.8	1211.8	476.3	718.9	1249.1	579.1	1321.6	664	1015	1080.8	1007.4	1204.1	1116	1655.2	637.1	1200.7	1280.1	1225.1	961	709	1798	1216.9	1112.9	1121.8	432.1	1149.2
PTGER4	76.4	74.3	76.4	116.2	97	92	62	55.8	94	136.4	116.2	91	105	164.9	37.4	264.1	46.8	167.6	20.4	63	46.2	100.3	40.6	75.5	23.5	161	108	80.1	50.8	88	152.6	237.3	69.7	72	46	52.8	67.3	134.7	120.8	33.2	78.1	41	20	58.6	184	54.5	43	110.7	69
MAN2A2	69.4	70	177.8	171	57	124	21.6	97.1	80	15	134.7	141.5	84	69	122.3	152	-45.3	138.6	38	77.4	133.5	16.6	211.7	148.7	97	35.5	112.2	111.8	254	90.2	24	3.4	107	41.6	190	240.1	286.5	46.8	115	152	151.5	125.4	184	296.5	83	273.7	139.7	51	175.6
PCYT1A	20.3	13.7	50.6	66.8	59.3	30.8	49.7	47	78.1	31	57	93	54.1	130	183	130	-21.4	38	86.9	24.3	73.6	290	33.9	43.8	27	29.8	36.2	52.8	21.8	80	31.4	213.2	99	213.6	63	108	115.3	-27.5	85.3	117.2	108.8	90.2	52	144	108	43.8	93.6	77	62.7
ARL1	283.4	436	398.1	271	424.8	396.9	398.6	407.2	526.6	566.9	373.4	599.7	446.2	414.3	149.6	243	22.3	247	360.9	434.7	388.7	196.9	305.2	339.1	313.8	457.3	372.6	422.8	384	362.6	411	382.5	384.4	398.3	355.9	433.7	558	266.1	534.3	919.9	586.8	450.1	443.5	663.8	397.2	637.6	899.8	498.7	547
SORD	270.5	682.4	318.5	715.1	386.8	285.7	951.4	718	285.5	961	309.8	366.3	596.8	786	1067.7	398.1	318.1	265	388.2	630.2	282.2	885.7	375.1	1406.2	287.2	617.1	426.5	963.7	337.7	527.3	453.2	354	262.1	1820.8	322.2	476.6	1744.8	371.2	913.7	88	433.1	558.5	348.7	886	361	697.8	851.3	150.4	358.5
CLK3	265.9	255.3	260.9	312.7	277.5	250	263.1	155.8	269.9	290.2	369.5	375.5	268.5	285.7	301.9	210.2	85.2	364.6	276.5	332.1	328.7	270	198	336.5	269	215	337.7	272.9	333.9	233.5	290.9	251.8	208.6	86	180.2	317.9	384.5	138.4	125.4	113.8	234.4	274.9	264.1	282.2	254	340.7	243	400.6	214.5
CLK2	455.1	508.2	507.3	541.6	411.8	614.3	429.4	1847.6	337.1	355.9	594.2	494.4	465.9	271.1	900.4	261.3	182	452.4	363.4	703.6	541.9	335	546.5	436.3	452.5	509.6	368.8	363.3	1027.2	424.6	425.6	161.6	427	462.1	653.2	995.8	414.5	581	385.2	360	897.2	421	1096.9	447	344	541.5	388	508.1	575.7
STAT3	958.1	890.9	700.8	1028.7	869.8	717.8	1080.4	1538.4	1150	740.1	709.8	874.8	965.8	660.9	1278.6	1195.3	895.5	1017.2	1230.4	1150	1144.4	941.9	1695.5	730	1099.2	775.2	673	784.3	892.1	734.6	856	403.9	515.4	487.6	756.9	687.2	294.2	963.1	602.4	852.7	935.5	507	964.4	497	957.5	849.8	768.9	1207.1	1047.3
TPH1	44.2	45	7.5	2	-26.6	4.5	26	17.7	9	53.7	-0.6	25	31	-5.3	198.9	24.1	43.5	49	26	5	10.2	-62.9	49.7	17	-28.9	21	-21	17.4	9	4.7	40.3	29.3	-32.6	13	1.3	14	-4.2	-23.4	-7.7	21.8	-21	-45.5	32	-21	-10	-2	-20	9	1
SLC5A1	-20.2	24.3	24.8	-10	31	16	122.8	36.4	-16.6	24	-14.7	-10	18.5	-7.7	-57.7	9	24.5	14.2	33	14.8	-10.9	-136	51.2	-21	65.9	-1.2	0.6	60.4	-36	-38	114.7	154.5	40.5	30	18.5	50.8	-4.2	18.7	84.4	18.5	61.6	2	47.8	-3	-2.3	42.6	-11	20.4	-2
HCG26	39	3	56.3	73.8	119.8	54.5	41.7	2.5	125.4	-1.7	83.5	41	99	74	248.2	89.7	14.6	26.9	-19.1	45	73.6	187.2	32	121	83	0.2	22	41.4	42.6	37.8	21.5	76.2	70.4	45	69.7	56.2	12.5	69.7	43.8	76.4	57	72	82	20	76.7	43.8	0.8	-9.4	45
F10	68.5	56.2	4.5	101	75.9	73	21.6	20.4	57	22	81.7	13.2	142.7	46.4	49.3	30.5	54.8	127.6	1.5	52.7	76.7	20.4	83.1	43.8	57	197.5	45	72	130	37.8	80.5	-12.5	21	52.6	62	76	941.6	20.2	67.6	124.5	1	37.6	27.2	30.5	32	27.5	49.4	56.3	23
SNTB1	15	0.8	12.5	52	-1.5	29.6	1.8	-62.2	140.3	-4.4	127.2	54.1	-6.1	76	112	-3	57.5	53.4	52.6	56.3	66.8	-14.4	23.5	-27.4	37.8	7.5	42	19.6	11.3	55.6	-4.8	6.5	64	-7.7	-1.3	32	410.4	1.9	56.4	225.9	29	-16.6	95.5	47.3	23	75	17.7	7	25
SUOX	36	146.8	114.9	201.2	43.3	39	82	-119	43	88	200.4	68	23.5	117	36.3	11.3	174	316	122.8	92.5	-2.1	46.8	384.8	52.8	152.8	127.2	45	149	438.4	60.4	27.2	147.5	-51	289.2	258.7	221.9	91.8	14.4	31.2	66.8	178.3	-124	237.5	115	48.5	504.1	81	390.2	134.3
CCR7	382.3	352.6	285.2	220.6	192.5	242.2	305	126	363.4	225	265	297	361.2	237.2	395	284.3	821.4	220.4	262.1	378	413.1	151.9	260.6	167.8	487.9	345	210.7	324.5	220.3	330.4	394.5	319.1	226.6	93.6	170.3	214.5	128.9	517.4	390.1	199.3	139	183.8	262.4	76.4	662.2	105.5	121.7	240	202.4
SLC16A1	245.9	318	157	133.5	206.8	224.7	331.5	484.5	333.4	286.3	174.8	228.2	202.6	320	267.8	159.9	494.4	109	118	130	80	207.8	212.6	315	192.4	73.6	250.3	98	134.7	186.4	204.2	502.6	88.9	354.4	146.2	73	842.1	135.6	82.6	515.2	92.4	248.7	147.7	96.9	384.9	100.5	501.7	146.5	174.8
GYPA	-36	-31	-24.3	-23.5	-15.5	-30	-5.3	14.4	-21	-26.5	-8.8	9	-21.8	-29.1	1.7	-22.9	44.1	-23.2	-37.3	-3.9	-8	6.7	-18.4	-10	-3	-43.9	-31.4	-37.3	-16.6	-15.5	-8.7	-35.5	-21	-6.1	-31	-43.5	-11.6	17.9	-14.8	-37.2	-15.5	7.3	-22.5	-5.8	-7.4	7.5	-15	-16.9	-32.2
NFIX	129	137	99	52.7	78.2	128.3	100	-19.1	88	71	65	106	104	147.7	125.7	153	528.8	134.3	186.8	155	26	150.1	249.6	128	180	113	166	73	91.8	203.5	79	228.7	159.1	238.2	194	101	96.8	-2.3	65	246	90.2	113.5	59.3	74.6	127.4	132.5	-26	226	68
COMP	832.7	315	337.1	390.9	189.2	2342.9	108.8	58	184.3	72	251.2	140.2	1088.9	161.4	223	317	509.5	261	566.6	442.9	359.5	478.7	259.5	133.2	256.7	120.8	399.5	168.4	370.9	396.4	129.1	168.7	543.1	156.9	399.7	152.6	46.4	622	349.7	418.7	106.3	432.3	302.5	308.5	444.7	368	532.6	160.5	2583.1
AFM	39	-1.5	0	-12.4	22.7	-8.6	6.3	43.5	-3	6.4	-0.6	-5	9	4.2	72.9	19.2	75.3	-42	-2.5	3	1.3	-141.5	68.1	10.4	17.2	-7	7.8	-21	20	45	19	79.9	3.8	12	26	-17.3	-19.4	65.6	21	5	18.5	28.4	1.8	42.6	21	-3	-14	92.4	2
ZNF197	-1.8	13.7	-2	-2	43.3	12.5	33.6	137	20	14	16	-3	11.3	7.8	68.5	0.3	105.9	9.9	-4.9	-3.9	5	37.2	103.5	14.6	13	25.4	16	13.2	2.1	-5.1	27.8	47.8	-5.9	16	21.8	0	10.8	24.6	52.6	16.8	45	0	9	-39.5	19.3	-5.8	-16	25.2	5.4
ZKSCAN7	109.5	57.9	70.2	55.6	98	56.2	65.8	130	82	84	83.5	80	47.3	56.3	23.6	54.5	149.4	68.9	79	16	77.4	83.8	32	45	74.6	115.5	84.6	91	72	36.7	64	26	124	55.8	101.3	60.4	72	211.7	160.3	90	70.2	71.1	63.9	35.5	82	32	112	166.6	66
AADAC	22.9	18.1	33.4	52.7	571.5	23	134.7	101.6	73.8	-10.8	26	66	52.7	131	629.2	424.4	58.9	78.2	145.2	20.2	89	48.5	74.3	166.9	45	1.6	53	68.5	384.8	4.7	180.6	140.3	68.1	108	68.5	49.7	78.1	13.3	53.2	-3	23.5	88	13.2	90.2	77.4	491.6	50.2	319.4	233.4
GPR3	235.2	244.8	129	255.7	281.3	119.7	206.9	282.8	162.6	235	226.2	142.7	186.2	210.2	352.8	425.1	720.1	266	384.8	281	151.5	223	475.7	254.7	239.2	299.2	172	204.1	322.6	265	237.3	510	306.3	243	222.1	178.6	185	343.4	321.1	194.2	164.4	164	162.7	191.6	324	260.2	313.3	357.2	197.1
ZFHX3	304.8	636.3	313.3	414.8	223	341.4	199.3	279.6	244	176.8	607.6	129.1	412.5	164.9	130	318.9	265	266	119.2	190.9	205.2	133	206.9	314	196.4	348	332.9	303	459.7	182.9	235.4	134.7	201.3	631.8	668.3	220.9	510.1	63	206	270.8	221.3	328.2	303.4	380.2	175	402.8	214.5	187.9	122.3
BIRC5 /// EPR-1	48	98	203.2	75.5	22.7	12.5	81	132	52	295.8	93.6	198.5	54.9	217.1	65.6	78.2	115.5	184.7	70	27	55.6	175.9	201.4	108	142.9	271.6	205	111.1	25.2	156.1	31.4	180.4	268.7	292.6	50	1227.3	547.1	152.6	36.4	131.2	285.2	604.2	106.2	700.9	168.7	113	392.6	16	292.7
ABAT	34	12.5	-3	37.6	16	20	14.6	34.6	11.8	33.2	18	19	-8.4	27.2	60.7	18.7	163.8	34	29.8	53.4	43.3	8	62.6	-21	-3	48.5	-33.7	14.6	17	24.8	40.3	41.3	-17	36.7	13.7	-9.1	40.2	101.3	30.5	33.2	57	-5	-4	5.4	20.2	-33	6.8	-24.2	28.4
MAP3K11	260.2	275.5	350.1	197.2	491.2	356.9	324.8	159.1	214.9	539.5	147	332	203.5	257.3	220.2	294.8	304.9	426.2	454.3	259.3	413.1	537.2	216.4	324.1	351.4	201.3	229.2	315.9	284.5	308.2	119.8	301.5	276	79	368.5	325	510.1	213.6	249.6	180.2	322.5	268.3	353.5	266.4	370.7	447	254	383.2	358.5
UQCRFS1	1084.5	2079.4	2822.7	1120.2	712.1	1211.6	1506.1	2137.5	1161.2	1681	1110.2	1829.5	1756.4	2234.9	1208.3	1239.7	953.9	1507.3	1715.1	1272.4	2080.3	1445.8	1801.2	1321.5	1074.2	1313.2	1386	1360.4	1034	1279.9	1332.2	1233.3	1466.6	1136.5	1318.7	1057.7	1839.3	1235.2	1320.6	1195.5	1748.2	1906.1	860.6	1968.8	1382.8	1704.5	1196.5	1403.9	2206.5
LOC101930075 /// PKD1	623.8	505.2	380.9	575.4	573	485.9	846.4	564.8	416.3	467.2	423.5	497.8	673.8	355.5	1150	612.7	1395	803.9	818.1	568.2	511	359.2	652	503.3	667.1	560.7	395.2	474.2	688.3	530.7	680.7	846.7	431.8	403.4	569.4	487.7	389	710.3	558	478.9	297.1	437.7	403.1	406.5	482.5	521.7	438.6	857	411
RAD52	-9.5	-19.8	-7.7	-14.9	7.5	-37.8	-9.5	16	-15.5	-30.5	27.2	-24	14.8	45	50.9	26	88.6	-14.1	19.1	-37.1	0.4	13.2	4.4	14.6	-5.5	-3.5	-3	-9	-4.8	10.2	8.1	83.5	-66	-2.2	5	14	-22.2	30.9	15.1	-8	24.3	-3	-6	37.2	22	7.5	-17	26.9	27.2
KLK7	145	72.8	52.7	91.3	191.7	209.2	114.2	125	59.3	95.5	72.9	94	102	88	308.9	81	99.6	24.6	78.1	68.5	131.2	236.3	150	201.6	102.5	130.9	102.2	105	85.8	55.6	155.8	107.2	132.3	87	26	80.1	22	31.5	101	95	72	-2	61.6	19	21	123	46.8	165.4	70
CDH12	-17.6	-27	-5.3	7.8	30	-30	33.6	-0.5	20	0.3	-41.5	-19.9	-20	13.2	66.2	3.6	20.8	19.1	39.9	-21	-11.8	52	36.5	-7.7	-18.2	-15.5	-8	-12.8	9	-0.4	25.5	-23	-9.4	-45.6	-49.8	29.6	-3	5.1	-11.4	45	-19.9	-19.9	29.6	-31	3.9	16	-4.8	-4.8	-14.9
CACNA1S	-39.8	-68.9	-31	-34.8	-39	-50.1	-31	-92.5	-56	-81	-98.8	-51.9	-30.5	-33.7	-22.5	-66	-17.6	-61.5	-12.6	-28	50.8	-61.3	-27.1	-71.1	-47.1	-18.6	-43.5	-12.8	-41.4	-40	-29.9	-1.6	-70.5	-115.7	16	-57	-29.8	25.3	-100.5	-135	-50.2	-75.2	-105.5	-116	-63.4	-85	-102.1	-2	-76.4
PCOLCE	1456.7	425	741.7	458.1	411.8	2434.7	1186.8	245.3	497.8	1493.4	677	1137.8	872.7	613.1	831.3	525.4	456	769.5	436.8	514.1	489.7	1467.3	293.4	238.5	978.5	729.4	1089.4	820.7	415.3	1115.6	757.8	808.6	838.4	526.6	923.3	1751.7	233.4	1745.2	709	326.7	515.8	1685.5	711	696.2	902.5	214.9	1176	139.8	543.3
GSK3B	177	497	347.2	239.8	371.5	431.4	317	284.9	279	276.9	351.1	529.3	204.3	324.6	262.9	360.2	118.9	310.2	492.5	343.8	440.6	321	169.7	214.1	310.6	362.6	295.2	333	182.5	288.9	249.2	484	577.8	734	290	449.8	539.8	459.8	824.7	216.4	408.9	329.1	385.9	554.7	348	304	564.7	325.3	390.8
IMPDH2	1426	610.4	724.5	723.9	641.3	908.3	985.4	703.1	1221.4	1246.3	731.2	1361.7	986.7	828.4	743.5	1081.9	722.6	894.1	568.5	3162	950.5	505.8	1061	651.9	722.2	799.6	916.3	1308.8	741.6	1104.1	1272.4	609.5	607.3	600	2401.8	1089	1003.3	736.1	492.5	948.4	777	645.3	771.7	1013.5	887.4	1229	1041.1	3681.5	628
PRKCI	230	679.3	837.5	529.8	713.7	622	328.6	2343.8	417	583	573	692.6	207.5	360.3	277	1240.6	328.8	1982.6	415.7	2233.3	1414.5	429.4	752.3	923.2	426.7	283.6	323.4	1358.8	351.2	531.5	441.6	491.6	530.8	781.6	486	1149.1	370.5	248.2	961	843.5	580.8	491.6	445.8	647.6	505.3	378.7	391	248.2	923.4
CD24	188	4438	2260	1272.7	1927.3	1710.3	1912.4	1547.8	387.3	1038.6	1231.1	2255.9	873.5	265.8	1433.7	1409.1	1267.4	442.2	3385.1	1635.5	1458.5	1383.9	559.4	1333.2	548.3	429.4	1280.9	415.4	1545.8	780.2	3099	1847.5	500.1	-6.1	3885.1	618.2	2311.1	1297.7	1137.2	393.1	891.8	1184	1920.7	537.2	691.8	763.1	1382.3	1596.4	1510.5
ME1	-5.5	-3	-24.3	-19.8	-66	-25.5	12.5	-39.8	7.8	-6.5	-14.7	-32	-15	-31.4	34.2	5.4	77.4	-6.8	-36	-17	-39	-26.5	-25.4	-1.8	-5.5	-10.6	-9	-34.9	8	-26.3	-6.1	-12	-21.7	-16.6	-7.7	-40.5	32	-27.5	-72.6	-22.2	29	-62.8	-34.5	-21	12.5	-17.9	-11	-10.7	-31
CDH4	114.2	88	92	149.4	131.1	131.1	51.2	344	118	147	134.7	207.7	140.2	122.3	72	124.5	22.9	49	49.4	68.5	137	326	186.3	193.6	172.8	130	123.5	120.2	118.9	96.9	82.8	3.4	174	152.6	154.8	73	137	88.8	123.5	126.3	113	104	27.2	88	165.5	124	164.4	68	53.4
CDH8	69.4	99.1	54.9	32	59.3	52.8	75.9	55.1	52.8	74.6	48.5	69	61.6	56.3	207.9	84	80.7	54.9	56.4	56.3	63	232.5	69.7	66.2	42	78.2	59.7	47	63.9	39	132.5	89.7	47.6	27	52.8	99	70.8	103.8	57	29.6	58.1	-47.1	49.2	33.8	36.7	73	72	81.6	53.4
MTOR	245.9	258.8	278.8	231.4	281.3	301.6	208.7	216.2	247.8	207.9	317.9	395.7	223	244	311.2	187	49.8	212.8	194	187.3	187.2	422.7	319.5	250.3	216.6	332	219.2	285.6	348	188.2	189.1	196.6	206	306.6	246.1	444.7	196.6	229	244.1	278.4	260.6	256.9	233	205.2	204.2	262.1	239.8	396.2	288.9
BAAT	24.1	31	14.2	21	21	19	19.5	-8.4	11.8	9	55.3	34.3	13.7	19.8	-8	17.8	112.4	34	-2	40	36.7	68.5	56	20	99.8	55.9	10.4	25.2	21.8	26	48.5	25.6	-7.1	19.6	36.7	-14.9	18	62	5	21.8	-4	5.6	-14.1	-36	12.5	17.2	6	19.3	33.4
LAMA3	289.9	171.7	338.7	73.8	2274.3	91	639.2	237	78.1	428.3	150	258	37	300.3	250.3	355.5	110.5	59	383.1	285	135.8	2993	70.4	3875.7	1	191.9	1495.7	206.7	159	109	457.4	402.1	26.9	16.7	228	259.7	170.6	35.8	102	104	46	1665.1	373.2	384	148.4	444	1947.2	511.5	426.2
RLBP1	19.6	81	88	39	94	55.3	63	65.9	55.3	24	45	116.2	94	57	109.3	22.2	84.1	65.8	38	78.2	11.3	261.7	42.3	58.3	31	63	46	52	36.7	33.2	100.5	73.4	54.1	128.9	47	82.4	9	26	57	115.5	22.7	94.7	195.3	54.5	45	67.3	101.6	101.3	75.5
SGCA	70.2	172.9	154	197.2	75.9	199.3	64	-206.5	123.5	26	132.3	104	115.3	78	-27.5	225.1	191.9	116	98	126.8	311	196.1	105.3	2530.8	66.8	148	112.2	122.4	231.7	32	141.5	100.5	155.2	163.3	204	33.4	141.2	24.9	89.2	167.1	75.5	86.9	101.6	133.8	132	121	96.9	162.9	70
GATA4	152	74.3	93	98	71.1	93	187.2	207.1	77.2	111.3	65	95	73	91.3	4.3	144	17.8	155	99.1	80.3	65.9	310	16	186	65.9	98	94	116.5	99	148.7	136.4	112.3	67.3	175.1	90.2	99	175	74.8	129.1	33.2	46	20	-12.8	27.5	98	50.6	92.4	92.4	59.3
ATRX	16.7	-4.6	-3	-7	-21	6	-1.8	-15.2	3	-15.9	19	23	-18	30.8	88	16.5	4.3	18.5	-11.9	-0.4	1.3	7	32	20	-6.8	-13.7	7.8	-19.6	24.3	3.9	6.7	-21.5	-50	26	-31	21	-34.8	6.9	34.6	-10	12.5	19	68	-17.3	-3.9	-5.8	25.2	23.5	-8.8
TCEB1	1898.2	2230.4	2224.3	1715	1212.5	1254.9	1242.1	2167.5	1757.6	3711.2	1929.6	3971.3	1514.7	2357.5	1048.4	990.1	266	1663.5	1753.2	1364.9	1427.9	1154.8	1162.5	1595	1845	1354.9	1946.7	2024.4	1444	2010.5	1081.9	1280.8	2462.9	2976.7	2361	2878.4	3012.9	1002.5	1672.3	3371.5	2724.2	2591.4	2019.5	2403.7	1916.1	2493.2	2023.2	695.2	1994.3
MTIF2	125	141.7	241.2	202	115.3	120.6	70.4	254.6	140.3	164.2	196.6	184.1	173.1	219.6	43.7	125.6	-5.3	100	237	185.6	157.1	248.7	207.9	235.7	198.8	201.3	142.9	233	213.2	248.5	137.6	41.3	294.4	304.2	170.3	344.5	501.4	90.5	77.4	154	322.5	264.2	311.6	440.5	188	160.1	240.9	178.3	265
PECAM1	480.9	431.6	632.7	428.6	419.4	557.7	503.1	427.9	638.3	256.6	795.4	345	553.5	496.2	-4	808	3.4	412.4	281.8	265	683.4	188.1	257.3	254.7	315.9	333	512.1	529.5	381	431.8	718.8	396.7	446.2	350.7	175.8	252.7	187	740	500.7	295.2	588.2	784.8	517.7	518.1	618.9	121	142.9	94.7	622.9
HLTF	22.9	22.7	27.2	40.2	4.5	43	22.9	237	62.7	219.2	52	119.7	10.2	54.1	1.4	45	71.2	29.4	-16.5	25.2	31	-25.4	37.1	18	41	21	61	37.8	7	42.4	31.4	20.1	-2.4	184.3	-7.7	91.3	117.1	100.5	22.2	104	98	40	40	91.3	35.5	11.8	61	9	96.2
ALDH5A1	120	57	77.2	80.6	52.6	72	134.7	133	52	135.1	75.5	135.1	104	76	259.8	61.4	255	88	172	69.4	69.4	93.5	45.8	108	91	59	72.9	127.8	89.2	103.5	167.6	140.3	32	17.4	70.8	56.2	100	109.7	108	73.8	61.6	44	79	81.6	90.5	82.4	56.2	209	101.6
INSL4	-81	-93.2	-86.8	-80.7	-90.8	-77	-45.4	-48.3	-91.7	-68.4	-98.8	-84.7	-94.5	-75.2	-109.1	-76.8	-59.6	-58.5	-25.6	-90	-91.5	-226.3	-43	-66.7	-66	2.5	-76.7	80.1	-66	-87	-111.9	-13.5	-87.6	-42	-33.5	-55.5	-134.2	-37.8	-17.6	-113	-88.2	-59.7	-101.8	488.2	-92.4	-45.4	152.9	-35.5	-82.3
RPIA	116.5	186.8	216.5	194	136.5	197.6	95.8	293.8	190.8	213.6	244.8	185.8	118	133	-18.7	191.1	21.6	102	70	203.3	200.9	53.2	43.4	235.7	185	113	105.5	179	177.2	247.4	151.5	47.1	114.4	781.6	236	341.8	320.1	114.7	188.9	268.8	394.5	234.4	234.8	296.5	177	321.9	151.6	14.2	193.6
PDLIM7	389.3	449.4	353.6	158	607.9	423.2	622.9	192.5	316.1	233	261.3	347	372.9	241.3	108.7	328.6	519.2	431.8	396.6	276	169	843.8	63.4	256.2	451.5	402.8	442.7	249.2	232.6	488.7	279.7	399.4	547.7	160.1	248.2	160.5	49.2	413.7	411	203.5	169.7	449.3	210	284.4	429.4	233.5	303	313.8	450.4
ATP6V1B2	651	460.7	743.4	1346.8	608.6	908.3	787.4	689.6	1050.6	921.5	674.1	419.8	782.4	1063.1	198	729.5	191.9	328.9	388.2	605.5	533.1	431.9	428.2	371.8	358.3	711	1049.5	454.9	423.2	669.8	403.7	586.5	695.5	1148.3	439.7	429.8	510.8	511.3	814.7	526.8	757.3	811.8	575.1	786.3	929.1	618.5	632.4	387.6	672.8
MFAP3	76.4	46.2	57	52.7	75.9	19	45	66.8	36.2	22	59.3	28.4	30	103.5	72.9	113	19.8	33	53.2	25.2	47.3	53.7	107.1	73.8	53.4	98	59.7	49	79	52.7	55.1	68.2	-4.8	62.7	11.3	23	5.4	84.2	39.6	39	27	47.3	-9	33.8	71.1	73	61	32.9	22
MAPK14	99	62.3	76.4	91.3	92	80.8	68.1	66.8	69.4	88	114.4	95	32	148.7	39.9	20.5	47.6	130	78.1	98	97	51.4	42.8	50.8	141.8	25.4	80.1	90	93	94.7	63	32	72	107	126	118	124.5	-13.1	80.8	171.7	185.7	70.2	106.2	155	78.2	171.9	111	199	152.6
ZNF35	165	153.3	126	121.4	99	128.3	180.6	166	161.4	116.9	196.6	187.5	176.8	139	91.3	127.8	311	133.2	78.1	85.4	147.7	437.8	19.5	210	139.7	167	153	114.2	140.5	93.6	179.6	61.4	122.3	67	29.6	68.5	144	145.1	184.7	71.1	80	115.3	79	85.4	106.3	45	149.1	151.6	102.5
OR2H1	434.8	286.1	219.8	252.3	291.1	226.3	520.5	356.2	336.1	384.4	220.2	337	405.6	211.9	432.8	386	1690.5	265	429	328.7	276.5	301	522.6	308	400.5	520.4	294.2	248.3	333	359.1	502.7	503.5	309.5	317.8	265	229.7	243.9	445.2	246.3	356.6	137	192.7	189	219.1	322	322.7	308.6	256.6	294.5
PROCR	175	116.3	99	137	139.7	200.1	163.7	123	174	348.9	133.5	162.3	138.9	309.1	92.7	106.9	177	120.4	171	163.7	139.3	392.9	120.6	218.1	186	126.3	311.8	100	244.8	217.3	132.5	113	179.7	148.3	90.2	204	126.7	133.7	237.5	99	121	167	155.2	182	199.8	159.1	287	16	156.9
GCLM	246.8	337.3	247.1	261.6	147.7	596	369.2	364.4	483.5	247.2	371.1	427.2	858.9	1051.9	113.3	325.7	524.9	222.1	144	200.7	236.3	108	852.8	1221.5	306.3	409.4	299.4	376.6	221.2	617.8	155.8	465.5	1500.1	3002.2	305	296.1	3945.8	276	211.9	781.7	210.2	495.5	1294.8	1249.4	532.6	765.9	818	175.1	350.4
TMEM151B	39	7	21	-22.2	-29.4	-7.2	34.3	17.1	36.2	11	-5.3	5.4	19.3	29.6	153.3	22.9	517.2	41.6	1	29	29	172.1	-0.4	21	71.1	55.3	0.6	37.8	52.7	-12.2	44.3	114.4	36	-3	7	-84.2	6.6	-40.9	78.2	-33.5	-64.4	40	-52.5	22	7.3	-16.3	9	-1.5	20
ENPP2	561.1	642.5	1073.8	486.8	395.6	652.9	603.3	300.8	841.9	233	707.5	312	459.3	432.6	64.4	679.7	384.2	265	411	232	1104.4	246.3	265.9	325	311.6	728.3	347.2	876.5	383.2	587.7	568.7	432.6	376.3	408.5	275.2	124.5	1539.1	467.5	228.5	521	733.9	712.8	612	657.1	536.4	355.5	422.7	266	671.1
DMD	-6.5	20.3	41	52	52	23	25.4	-7.3	21.8	35.5	27.2	54.1	8	27.2	-19.3	55.1	77.4	39.9	23.2	82.9	17.7	55.8	74.3	42.6	28	2.5	21	5.4	-3	16	-3.4	47.1	98	47.3	56.2	36.2	45	-40	57	118.9	-9	8.1	14.6	27.5	42.6	10.4	24.3	14.2	7.8
CXCL12	472	113	170.2	168	121.7	736.9	55.8	-0.5	59.3	-81	176.4	32	27	116	-86.2	25.4	282.2	41.6	-71.5	103	273.6	9.5	77.8	-82.7	122	62	118.9	59.3	29.6	62.7	208.4	224	432.6	160.1	61	150.5	910.9	390.3	-3.6	101	21.8	578	23	93.6	217.9	-19.4	135.4	-41.1	186.8
THPO	-3	-31	-3	34.8	-3	12.5	-11	27.5	14.6	-11.7	9	35.5	-12	17.2	55.8	-4.5	43.8	24.6	-5.5	9	11.3	-1.6	17	-1.8	2.3	30.5	-3	-26.4	2.1	-18.8	-0.2	18.7	17.2	31	-23.5	19.3	135.6	-15.7	22.9	3	-15.5	24	18	54.5	7.3	-27	25.2	17.7	-53.6
KCNJ12 /// KCNJ18 /// LOC100996843	-1.8	58.8	93	56.3	56.4	113.8	-0.6	39.8	62.7	25	7.8	22	2.3	55.6	226.2	39	440.1	95.3	126.4	108.9	44.1	-15.5	45	19	129	59	1.8	72	71.1	-55	62	444.6	76.4	-33.4	66.2	88	-1.5	53	47.6	44	174	-6	5.4	9	35.5	70.8	-1.5	-22.6	70
PI4KA	1060.1	916.6	625.3	1203.5	1233.5	950.2	1274.9	1061.8	1004.3	706.5	966.6	3284.9	1010.1	875.8	1574.3	918.7	1004.5	1044.8	1113.6	759.5	868.9	887.6	857.7	1348.5	784.3	807.8	898.9	569.2	1330.6	795.3	945.1	592.8	628.3	658.2	978.7	697	1406.1	1164	598	1759.2	991.1	932.5	1078.7	653	873.2	711.1	692	653	628
RIN1	202.6	140.5	102	100	83.5	99.8	239.8	188	103	301.4	91.3	158	89	135	349	105.8	858.5	231	130	199.8	149.6	284	215.4	186	197.2	229.7	176.4	164.6	179.3	187.3	268.7	417.4	190	175.1	238	179.7	137	326.2	218.8	92	123	218	104.4	125	204.2	135.1	139.7	135.6	159.1
THOC1	80.8	84	157	179.6	17.7	171.5	72	293.8	116.3	87	124.5	182.4	131.3	137	27.3	-13.9	42.6	146	59.3	107	152.4	220.3	137.6	86.9	111.6	50.2	175.6	206.7	145.1	151.5	41.7	16.9	153.3	222.1	155.8	337.4	148.3	56.5	80.8	194.2	371.3	172	199.8	167.4	134	253.5	199.6	134.2	230
ITGA8	368	230.8	185.3	465.5	269.8	550.8	346.1	244.2	288.9	256.6	179.6	230.8	335.4	146.8	364.5	538.8	549	838.2	641.9	386.5	434.3	208.7	349.5	193.6	354.9	274.9	320.2	238	363	433.4	617.1	433.4	334	200.1	215.4	182	146.2	392.1	415.8	221.1	224	203.3	183	190	326	169.7	280	285.9	182
EPHA7	21	-5.3	-1	-3	-4.4	4.5	34.3	11.3	11.8	22	6.6	11.8	17.7	16	24.8	-3	49.1	-2.4	-24.3	14.8	-15.5	24.8	64.2	-4.2	16	6	-9	1	-0.4	-0.4	16	7.6	23.1	1.5	5	-4.8	21	0.2	-10.7	30.8	66.8	-16.6	-22.5	-0.6	-6.5	10.4	39	19.3	-7.7
EPHA5	36	46.2	24.8	16	32	46.4	52	20.4	54.5	72	40.2	3	53.4	24	34.2	25.4	394.1	46	51.1	20.2	-133.3	152.8	128.3	46.2	26	72.8	13.2	45	33.2	21.6	72.8	219.4	10.6	-16.6	-3	24	78.1	59	51.1	16.8	23.5	3.9	24	19	63	17.2	-3	39.9	29.6
EPHA4	174	118	162.7	408.4	97	160.5	15.3	1272.7	1222.8	-14.2	145	597.5	1102.5	147.7	18.7	93.8	1.2	275.5	247.8	136.5	462.5	715.1	340.6	807.2	661.4	-29.1	94	282.4	118	172	-9.1	207.8	42.8	-10	505.7	526.5	-29.8	-1.9	58.1	477.2	149.6	507	105.3	61.8	164.4	151	18.5	332.5	52
BYSL	423.9	602.9	371.7	202	195.9	400.8	324.8	388.4	368.5	514.9	702.3	818.4	292	413	75.7	120.2	-12.3	188.9	126.4	378.9	158	394.5	77.8	224.8	307.3	479.8	312.9	599.6	201.6	394.9	358.6	192.8	244.9	303.1	231	460	860.8	107.2	327.3	387.4	330.7	374.7	1500.1	646.3	249.4	465.5	211.1	98	829.6
INPPL1	951.2	773.2	1024.3	773.7	837.5	833.9	585.5	663.4	514.1	883	822.8	1414.1	981.9	659.4	721.3	576.7	291.6	749.6	850.2	536.3	591.1	672	551	591.2	813.4	629.5	716.4	1065.1	1152.9	951.4	629.8	574	629.2	580.7	930.2	992.4	138.4	660.3	536.6	709	602.5	598.3	664.9	509.8	679.4	1274.6	621.2	720.2	522.4
CDKN2B	127	144.9	125	96.9	200.9	56.2	144	22.1	69.4	62	89.1	138.9	108.9	91.3	90	127.8	-4.1	44.1	54.5	84.1	83	78.5	226.3	101	113.5	52.6	78.1	118	91.8	39	50.2	225.9	174	113	120	140	47.8	108.8	21.6	101	215.4	57	106.2	45	87	85.8	70	210	61.6
GUCA1A	98	29	102	72	128.2	94	65	52.6	72.9	99	28.4	46.4	94	61.6	-1.2	24.1	-12.6	52.7	61.6	82.9	39	10.4	45	109	13	120.8	92	72	61.6	10.2	126.3	32	-1.2	105	-28.5	43	23	169.1	-11.4	34.3	18.5	56.2	62.7	56.2	63	55.3	29.4	93.6	45
MAP2K4	225.6	125.4	157	148.3	118.9	193.4	81	48	163.7	171.5	133.5	193.2	170.2	140	30.3	67.3	176	96.2	235	118	206.7	115.1	252.9	157.1	149.2	118.9	155	158	186.8	210.7	4.8	129.1	105	43.3	132.2	288	117.1	195	127.2	138.2	155.2	117.1	183	266.4	90.5	181.5	125.4	158	106.2
[truncated: 4,157 more rows]
[truncated: 47 more columns]
