# Supplementary material for: Deciphering the let-7c-5p/RRM2 axis in lung adenocarcinoma: expression, prognosis, and immune landscape implications
Source: Front Oncol. 2025 Nov 20;15:1628429. doi: 10.3389/fonc.2025.1628429 (PMC12675248; doi:10.3389/fonc.2025.1628429)
Supplement: Supplementary file 1 [file DataSheet1.zip › Supplementary Materials/GEO Independent Verification - Raw Data/Raw data/primary_clinical_data.csv]

!Sample_geo_accession	!Sample_status	!Sample_submission_date	!Sample_last_update_date	!Sample_type	!Sample_channel_count	!Sample_source_name_ch1	!Sample_organism_ch1	!Sample_characteristics_ch1	!Sample_characteristics_ch1	!Sample_characteristics_ch1	!Sample_characteristics_ch1	!Sample_characteristics_ch1	!Sample_characteristics_ch1	!Sample_characteristics_ch1	!Sample_characteristics_ch1	!Sample_characteristics_ch1	!Sample_characteristics_ch1	!Sample_characteristics_ch1	!Sample_characteristics_ch1	!Sample_characteristics_ch1	!Sample_characteristics_ch1	!Sample_characteristics_ch1	!Sample_characteristics_ch1	!Sample_biomaterial_provider_ch1	!Sample_molecule_ch1	!Sample_extract_protocol_ch1	!Sample_label_ch1	!Sample_label_protocol_ch1	!Sample_taxid_ch1	!Sample_hyb_protocol	!Sample_scan_protocol	!Sample_data_processing	!Sample_platform_id	!Sample_contact_name	!Sample_contact_email	!Sample_contact_phone	!Sample_contact_department	!Sample_contact_institute	!Sample_contact_address	!Sample_contact_city	!Sample_contact_state	!Sample_contact_zip/postal_code	!Sample_contact_country	!Sample_supplementary_file	!Sample_supplementary_file	!Sample_data_row_count	!series_matrix_table_begin
GSM1675665	Public on May 06 2015	May 05 2015	May 06 2015	RNA	1	lung cancer	Homo sapiens	organism: Homo Sapiens	Sex: M	age (years): 65	disease_state: lung cancer	disease_stage: 1	disease_location: lung	organism_part: lung adenocarcinoma	histology: bronchial derived	tumor size (cm): 1	nodal status: N0	followup time (months): 84.1	death (1=dead,0=alive): 1	differentiation: Moderate	p53 nucl.accum.: -	k-ras mutation: NA	smoking (pack years): 60	U of Michigan	total RNA	See mage-tab files linked to series entry for additional details	biotin	See mage-tab files linked to series entry for additional details	9606	See mage-tab files linked to series entry for additional details	See mage-tab files linked to series entry for additional details	See mage-tab files linked to series entry for additional details	GPL80	Mervi,,Heiskanen	mervi.heiskanen@nih.gov	2402765175	CBIIT	NCI	9609 Medical Center Drive, 1W378	Rockville	MD	20850	USA	ftp://ftp.ncbi.nlm.nih.gov/geo/samples/GSM1675nnn/GSM1675665/suppl/GSM1675665_AD10.CEL.gz	ftp://ftp.ncbi.nlm.nih.gov/geo/samples/GSM1675nnn/GSM1675665/suppl/GSM1675665_AD10.txt.gz	7129
GSM1675666	Public on May 06 2015	May 05 2015	May 06 2015	RNA	1	lung cancer	Homo sapiens	organism: Homo Sapiens	Sex: F	age (years): 66	disease_state: lung cancer	disease_stage: 1	disease_location: lung	organism_part: lung adenocarcinoma	histology: bronchial derived	tumor size (cm): 1	nodal status: N0	followup time (months): 91.8	death (1=dead,0=alive): 0	differentiation: Poor	p53 nucl.accum.: +	k-ras mutation: -	smoking (pack years): 48	U of Michigan	total RNA	See mage-tab files linked to series entry for additional details	biotin	See mage-tab files linked to series entry for additional details	9606	See mage-tab files linked to series entry for additional details	See mage-tab files linked to series entry for additional details	See mage-tab files linked to series entry for additional details	GPL80	Mervi,,Heiskanen	mervi.heiskanen@nih.gov	2402765175	CBIIT	NCI	9609 Medical Center Drive, 1W378	Rockville	MD	20850	USA	ftp://ftp.ncbi.nlm.nih.gov/geo/samples/GSM1675nnn/GSM1675666/suppl/GSM1675666_AD2.CEL.gz	ftp://ftp.ncbi.nlm.nih.gov/geo/samples/GSM1675nnn/GSM1675666/suppl/GSM1675666_AD2.txt.gz	7129
GSM1675667	Public on May 06 2015	May 05 2015	May 06 2015	RNA	1	lung cancer	Homo sapiens	organism: Homo Sapiens	Sex: F	age (years): 60	disease_state: lung cancer	disease_stage: 1	disease_location: lung	organism_part: lung adenocarcinoma	histology: bronchial derived	tumor size (cm): 2	nodal status: N0	followup time (months): 93.7	death (1=dead,0=alive): 0	differentiation: Moderate	p53 nucl.accum.: -	k-ras mutation: -	smoking (pack years): positive	U of Michigan	total RNA	See mage-tab files linked to series entry for additional details	biotin	See mage-tab files linked to series entry for additional details	9606	See mage-tab files linked to series entry for additional details	See mage-tab files linked to series entry for additional details	See mage-tab files linked to series entry for additional details	GPL80	Mervi,,Heiskanen	mervi.heiskanen@nih.gov	2402765175	CBIIT	NCI	9609 Medical Center Drive, 1W378	Rockville	MD	20850	USA	ftp://ftp.ncbi.nlm.nih.gov/geo/samples/GSM1675nnn/GSM1675667/suppl/GSM1675667_AD3.CEL.gz	ftp://ftp.ncbi.nlm.nih.gov/geo/samples/GSM1675nnn/GSM1675667/suppl/GSM1675667_AD3.txt.gz	7129
GSM1675668	Public on May 06 2015	May 05 2015	May 06 2015	RNA	1	lung cancer	Homo sapiens	organism: Homo Sapiens	Sex: F	age (years): 62	disease_state: lung cancer	disease_stage: 1	disease_location: lung	organism_part: lung adenocarcinoma	histology: bronchial alveolar	tumor size (cm): 2	nodal status: N0	followup time (months): 108.2	death (1=dead,0=alive): 0	differentiation: Well	p53 nucl.accum.: -	k-ras mutation: +	smoking (pack years): positive	U of Michigan	total RNA	See mage-tab files linked to series entry for additional details	biotin	See mage-tab files linked to series entry for additional details	9606	See mage-tab files linked to series entry for additional details	See mage-tab files linked to series entry for additional details	See mage-tab files linked to series entry for additional details	GPL80	Mervi,,Heiskanen	mervi.heiskanen@nih.gov	2402765175	CBIIT	NCI	9609 Medical Center Drive, 1W378	Rockville	MD	20850	USA	ftp://ftp.ncbi.nlm.nih.gov/geo/samples/GSM1675nnn/GSM1675668/suppl/GSM1675668_AD5.CEL.gz	ftp://ftp.ncbi.nlm.nih.gov/geo/samples/GSM1675nnn/GSM1675668/suppl/GSM1675668_AD5.txt.gz	7129
GSM1675669	Public on May 06 2015	May 05 2015	May 06 2015	RNA	1	lung cancer	Homo sapiens	organism: Homo Sapiens	Sex: M	age (years): 66	disease_state: lung cancer	disease_stage: 1	disease_location: lung	organism_part: lung adenocarcinoma	histology: bronchial alveolar	tumor size (cm): 2	nodal status: N0	followup time (months): 34.6	death (1=dead,0=alive): 1	differentiation: Well	p53 nucl.accum.: -	k-ras mutation: +	smoking (pack years): NA	U of Michigan	total RNA	See mage-tab files linked to series entry for additional details	biotin	See mage-tab files linked to series entry for additional details	9606	See mage-tab files linked to series entry for additional details	See mage-tab files linked to series entry for additional details	See mage-tab files linked to series entry for additional details	GPL80	Mervi,,Heiskanen	mervi.heiskanen@nih.gov	2402765175	CBIIT	NCI	9609 Medical Center Drive, 1W378	Rockville	MD	20850	USA	ftp://ftp.ncbi.nlm.nih.gov/geo/samples/GSM1675nnn/GSM1675669/suppl/GSM1675669_AD6.CEL.gz	ftp://ftp.ncbi.nlm.nih.gov/geo/samples/GSM1675nnn/GSM1675669/suppl/GSM1675669_AD6.txt.gz	7129
GSM1675670	Public on May 06 2015	May 05 2015	May 06 2015	RNA	1	lung cancer	Homo sapiens	organism: Homo Sapiens	Sex: M	age (years): 56	disease_state: lung cancer	disease_stage: 1	disease_location: lung	organism_part: lung adenocarcinoma	histology: bronchial derived	tumor size (cm): 1	nodal status: N0	followup time (months): 68.1	death (1=dead,0=alive): 0	differentiation: Moderate	p53 nucl.accum.: +	k-ras mutation: -	smoking (pack years): 80	U of Michigan	total RNA	See mage-tab files linked to series entry for additional details	biotin	See mage-tab files linked to series entry for additional details	9606	See mage-tab files linked to series entry for additional details	See mage-tab files linked to series entry for additional details	See mage-tab files linked to series entry for additional details	GPL80	Mervi,,Heiskanen	mervi.heiskanen@nih.gov	2402765175	CBIIT	NCI	9609 Medical Center Drive, 1W378	Rockville	MD	20850	USA	ftp://ftp.ncbi.nlm.nih.gov/geo/samples/GSM1675nnn/GSM1675670/suppl/GSM1675670_AD7.CEL.gz	ftp://ftp.ncbi.nlm.nih.gov/geo/samples/GSM1675nnn/GSM1675670/suppl/GSM1675670_AD7.txt.gz	7129
GSM1675671	Public on May 06 2015	May 05 2015	May 06 2015	RNA	1	lung cancer	Homo sapiens	organism: Homo Sapiens	Sex: M	age (years): 75	disease_state: lung cancer	disease_stage: 1	disease_location: lung	organism_part: lung adenocarcinoma	histology: bronchial derived	tumor size (cm): 2	nodal status: N0	followup time (months): 34.2	death (1=dead,0=alive): 0	differentiation: Moderate	p53 nucl.accum.: -	k-ras mutation: -	smoking (pack years): 14	U of Michigan	total RNA	See mage-tab files linked to series entry for additional details	biotin	See mage-tab files linked to series entry for additional details	9606	See mage-tab files linked to series entry for additional details	See mage-tab files linked to series entry for additional details	See mage-tab files linked to series entry for additional details	GPL80	Mervi,,Heiskanen	mervi.heiskanen@nih.gov	2402765175	CBIIT	NCI	9609 Medical Center Drive, 1W378	Rockville	MD	20850	USA	ftp://ftp.ncbi.nlm.nih.gov/geo/samples/GSM1675nnn/GSM1675671/suppl/GSM1675671_AD8.CEL.gz	ftp://ftp.ncbi.nlm.nih.gov/geo/samples/GSM1675nnn/GSM1675671/suppl/GSM1675671_AD8.txt.gz	7129
GSM1675672	Public on May 06 2015	May 05 2015	May 06 2015	RNA	1	lung cancer	Homo sapiens	organism: Homo Sapiens	Sex: M	age (years): 77	disease_state: lung cancer	disease_stage: 1	disease_location: lung	organism_part: lung adenocarcinoma	histology: bronchial derived/clear cell	tumor size (cm): 2	nodal status: N0	followup time (months): 47	death (1=dead,0=alive): 0	differentiation: Poor	p53 nucl.accum.: -	k-ras mutation: -	smoking (pack years): 100	U of Michigan	total RNA	See mage-tab files linked to series entry for additional details	biotin	See mage-tab files linked to series entry for additional details	9606	See mage-tab files linked to series entry for additional details	See mage-tab files linked to series entry for additional details	See mage-tab files linked to series entry for additional details	GPL80	Mervi,,Heiskanen	mervi.heiskanen@nih.gov	2402765175	CBIIT	NCI	9609 Medical Center Drive, 1W378	Rockville	MD	20850	USA	ftp://ftp.ncbi.nlm.nih.gov/geo/samples/GSM1675nnn/GSM1675672/suppl/GSM1675672_L01.CEL.gz	ftp://ftp.ncbi.nlm.nih.gov/geo/samples/GSM1675nnn/GSM1675672/suppl/GSM1675672_L01.txt.gz	7129
GSM1675673	Public on May 06 2015	May 05 2015	May 06 2015	RNA	1	lung cancer	Homo sapiens	organism: Homo Sapiens	Sex: M	age (years): 63	disease_state: lung cancer	disease_stage: 1	disease_location: lung	organism_part: lung adenocarcinoma	histology: bronchial derived	tumor size (cm): 1	nodal status: N0	followup time (months): 39.1	death (1=dead,0=alive): 0	differentiation: Poor	p53 nucl.accum.: -	k-ras mutation: -	smoking (pack years): 27	U of Michigan	total RNA	See mage-tab files linked to series entry for additional details	biotin	See mage-tab files linked to series entry for additional details	9606	See mage-tab files linked to series entry for additional details	See mage-tab files linked to series entry for additional details	See mage-tab files linked to series entry for additional details	GPL80	Mervi,,Heiskanen	mervi.heiskanen@nih.gov	2402765175	CBIIT	NCI	9609 Medical Center Drive, 1W378	Rockville	MD	20850	USA	ftp://ftp.ncbi.nlm.nih.gov/geo/samples/GSM1675nnn/GSM1675673/suppl/GSM1675673_L02.CEL.gz	ftp://ftp.ncbi.nlm.nih.gov/geo/samples/GSM1675nnn/GSM1675673/suppl/GSM1675673_L02.txt.gz	7129
GSM1675674	Public on May 06 2015	May 05 2015	May 06 2015	RNA	1	lung cancer	Homo sapiens	organism: Homo Sapiens	Sex: M	age (years): 52	disease_state: lung cancer	disease_stage: 1	disease_location: lung	organism_part: lung adenocarcinoma	histology: bronchial derived	tumor size (cm): 2	nodal status: N0	followup time (months): 45.8	death (1=dead,0=alive): 1	differentiation: Poor	p53 nucl.accum.: -	k-ras mutation: -	smoking (pack years): 50	U of Michigan	total RNA	See mage-tab files linked to series entry for additional details	biotin	See mage-tab files linked to series entry for additional details	9606	See mage-tab files linked to series entry for additional details	See mage-tab files linked to series entry for additional details	See mage-tab files linked to series entry for additional details	GPL80	Mervi,,Heiskanen	mervi.heiskanen@nih.gov	2402765175	CBIIT	NCI	9609 Medical Center Drive, 1W378	Rockville	MD	20850	USA	ftp://ftp.ncbi.nlm.nih.gov/geo/samples/GSM1675nnn/GSM1675674/suppl/GSM1675674_L04.CEL.gz	ftp://ftp.ncbi.nlm.nih.gov/geo/samples/GSM1675nnn/GSM1675674/suppl/GSM1675674_L04.txt.gz	7129
GSM1675675	Public on May 06 2015	May 05 2015	May 06 2015	RNA	1	lung cancer	Homo sapiens	organism: Homo Sapiens	Sex: F	age (years): 55	disease_state: lung cancer	disease_stage: 1	disease_location: lung	organism_part: lung adenocarcinoma	histology: bronchial derived/clear cell	tumor size (cm): 1	nodal status: N0	followup time (months): 110.6	death (1=dead,0=alive): 0	differentiation: Moderate	p53 nucl.accum.: -	k-ras mutation: -	smoking (pack years): 29	U of Michigan	total RNA	See mage-tab files linked to series entry for additional details	biotin	See mage-tab files linked to series entry for additional details	9606	See mage-tab files linked to series entry for additional details	See mage-tab files linked to series entry for additional details	See mage-tab files linked to series entry for additional details	GPL80	Mervi,,Heiskanen	mervi.heiskanen@nih.gov	2402765175	CBIIT	NCI	9609 Medical Center Drive, 1W378	Rockville	MD	20850	USA	ftp://ftp.ncbi.nlm.nih.gov/geo/samples/GSM1675nnn/GSM1675675/suppl/GSM1675675_L05.CEL.gz	ftp://ftp.ncbi.nlm.nih.gov/geo/samples/GSM1675nnn/GSM1675675/suppl/GSM1675675_L05.txt.gz	7129
GSM1675676	Public on May 06 2015	May 05 2015	May 06 2015	RNA	1	lung cancer	Homo sapiens	organism: Homo Sapiens	Sex: F	age (years): 58	disease_state: lung cancer	disease_stage: 1	disease_location: lung	organism_part: lung adenocarcinoma	histology: bronchial derived	tumor size (cm): 1	nodal status: N0	followup time (months): 91.9	death (1=dead,0=alive): 0	differentiation: Poor	p53 nucl.accum.: -	k-ras mutation: +	smoking (pack years): NA	U of Michigan	total RNA	See mage-tab files linked to series entry for additional details	biotin	See mage-tab files linked to series entry for additional details	9606	See mage-tab files linked to series entry for additional details	See mage-tab files linked to series entry for additional details	See mage-tab files linked to series entry for additional details	GPL80	Mervi,,Heiskanen	mervi.heiskanen@nih.gov	2402765175	CBIIT	NCI	9609 Medical Center Drive, 1W378	Rockville	MD	20850	USA	ftp://ftp.ncbi.nlm.nih.gov/geo/samples/GSM1675nnn/GSM1675676/suppl/GSM1675676_L06.CEL.gz	ftp://ftp.ncbi.nlm.nih.gov/geo/samples/GSM1675nnn/GSM1675676/suppl/GSM1675676_L06.txt.gz	7129
GSM1675677	Public on May 06 2015	May 05 2015	May 06 2015	RNA	1	lung cancer	Homo sapiens	organism: Homo Sapiens	Sex: F	age (years): 60	disease_state: lung cancer	disease_stage: 1	disease_location: lung	organism_part: lung adenocarcinoma	histology: bronchial derived	tumor size (cm): 1	nodal status: N0	followup time (months): 107.9	death (1=dead,0=alive): 0	differentiation: Moderate	p53 nucl.accum.: -	k-ras mutation: +	smoking (pack years): 80	U of Michigan	total RNA	See mage-tab files linked to series entry for additional details	biotin	See mage-tab files linked to series entry for additional details	9606	See mage-tab files linked to series entry for additional details	See mage-tab files linked to series entry for additional details	See mage-tab files linked to series entry for additional details	GPL80	Mervi,,Heiskanen	mervi.heiskanen@nih.gov	2402765175	CBIIT	NCI	9609 Medical Center Drive, 1W378	Rockville	MD	20850	USA	ftp://ftp.ncbi.nlm.nih.gov/geo/samples/GSM1675nnn/GSM1675677/suppl/GSM1675677_L08.CEL.gz	ftp://ftp.ncbi.nlm.nih.gov/geo/samples/GSM1675nnn/GSM1675677/suppl/GSM1675677_L08.txt.gz	7129
GSM1675678	Public on May 06 2015	May 05 2015	May 06 2015	RNA	1	lung cancer	Homo sapiens	organism: Homo Sapiens	Sex: F	age (years): 48	disease_state: lung cancer	disease_stage: 1	disease_location: lung	organism_part: lung adenocarcinoma	histology: bronchial derived	tumor size (cm): 1	nodal status: N0	followup time (months): 98.7	death (1=dead,0=alive): 0	differentiation: Moderate	p53 nucl.accum.: -	k-ras mutation: +	smoking (pack years): 0	U of Michigan	total RNA	See mage-tab files linked to series entry for additional details	biotin	See mage-tab files linked to series entry for additional details	9606	See mage-tab files linked to series entry for additional details	See mage-tab files linked to series entry for additional details	See mage-tab files linked to series entry for additional details	GPL80	Mervi,,Heiskanen	mervi.heiskanen@nih.gov	2402765175	CBIIT	NCI	9609 Medical Center Drive, 1W378	Rockville	MD	20850	USA	ftp://ftp.ncbi.nlm.nih.gov/geo/samples/GSM1675nnn/GSM1675678/suppl/GSM1675678_L09.CEL.gz	ftp://ftp.ncbi.nlm.nih.gov/geo/samples/GSM1675nnn/GSM1675678/suppl/GSM1675678_L09.txt.gz	7129
GSM1675679	Public on May 06 2015	May 05 2015	May 06 2015	RNA	1	lung cancer	Homo sapiens	organism: Homo Sapiens	Sex: F	age (years): 73	disease_state: lung cancer	disease_stage: 1	disease_location: lung	organism_part: lung adenocarcinoma	histology: bronchial alveolar	tumor size (cm): 1	nodal status: N0	followup time (months): 43.8	death (1=dead,0=alive): 0	differentiation: Well	p53 nucl.accum.: -	k-ras mutation: -	smoking (pack years): 2.5	U of Michigan	total RNA	See mage-tab files linked to series entry for additional details	biotin	See mage-tab files linked to series entry for additional details	9606	See mage-tab files linked to series entry for additional details	See mage-tab files linked to series entry for additional details	See mage-tab files linked to series entry for additional details	GPL80	Mervi,,Heiskanen	mervi.heiskanen@nih.gov	2402765175	CBIIT	NCI	9609 Medical Center Drive, 1W378	Rockville	MD	20850	USA	ftp://ftp.ncbi.nlm.nih.gov/geo/samples/GSM1675nnn/GSM1675679/suppl/GSM1675679_L100.CEL.gz	ftp://ftp.ncbi.nlm.nih.gov/geo/samples/GSM1675nnn/GSM1675679/suppl/GSM1675679_L100.txt.gz	7129
GSM1675680	Public on May 06 2015	May 05 2015	May 06 2015	RNA	1	lung cancer	Homo sapiens	organism: Homo Sapiens	Sex: F	age (years): 46	disease_state: lung cancer	disease_stage: 1	disease_location: lung	organism_part: lung adenocarcinoma	histology: bronchial alveola/mucinous	tumor size (cm): 1	nodal status: N0	followup time (months): 40	death (1=dead,0=alive): 0	differentiation: Well	p53 nucl.accum.: -	k-ras mutation: -	smoking (pack years): NA	U of Michigan	total RNA	See mage-tab files linked to series entry for additional details	biotin	See mage-tab files linked to series entry for additional details	9606	See mage-tab files linked to series entry for additional details	See mage-tab files linked to series entry for additional details	See mage-tab files linked to series entry for additional details	GPL80	Mervi,,Heiskanen	mervi.heiskanen@nih.gov	2402765175	CBIIT	NCI	9609 Medical Center Drive, 1W378	Rockville	MD	20850	USA	ftp://ftp.ncbi.nlm.nih.gov/geo/samples/GSM1675nnn/GSM1675680/suppl/GSM1675680_L101.CEL.gz	ftp://ftp.ncbi.nlm.nih.gov/geo/samples/GSM1675nnn/GSM1675680/suppl/GSM1675680_L101.txt.gz	7129
GSM1675681	Public on May 06 2015	May 05 2015	May 06 2015	RNA	1	lung cancer	Homo sapiens	organism: Homo Sapiens	Sex: F	age (years): 75	disease_state: lung cancer	disease_stage: 1	disease_location: lung	organism_part: lung adenocarcinoma	histology: bronchial derived	tumor size (cm): 1	nodal status: N0	followup time (months): 40	death (1=dead,0=alive): 0	differentiation: Moderate	p53 nucl.accum.: -	k-ras mutation: -	smoking (pack years): 50	U of Michigan	total RNA	See mage-tab files linked to series entry for additional details	biotin	See mage-tab files linked to series entry for additional details	9606	See mage-tab files linked to series entry for additional details	See mage-tab files linked to series entry for additional details	See mage-tab files linked to series entry for additional details	GPL80	Mervi,,Heiskanen	mervi.heiskanen@nih.gov	2402765175	CBIIT	NCI	9609 Medical Center Drive, 1W378	Rockville	MD	20850	USA	ftp://ftp.ncbi.nlm.nih.gov/geo/samples/GSM1675nnn/GSM1675681/suppl/GSM1675681_L102.CEL.gz	ftp://ftp.ncbi.nlm.nih.gov/geo/samples/GSM1675nnn/GSM1675681/suppl/GSM1675681_L102.txt.gz	7129
GSM1675682	Public on May 06 2015	May 05 2015	May 06 2015	RNA	1	lung cancer	Homo sapiens	organism: Homo Sapiens	Sex: F	age (years): 85	disease_state: lung cancer	disease_stage: 1	disease_location: lung	organism_part: lung adenocarcinoma	histology: bronchial alveolar	tumor size (cm): 1	nodal status: N0	followup time (months): 30.8	death (1=dead,0=alive): 0	differentiation: Well	p53 nucl.accum.: -	k-ras mutation: -	smoking (pack years): 0	U of Michigan	total RNA	See mage-tab files linked to series entry for additional details	biotin	See mage-tab files linked to series entry for additional details	9606	See mage-tab files linked to series entry for additional details	See mage-tab files linked to series entry for additional details	See mage-tab files linked to series entry for additional details	GPL80	Mervi,,Heiskanen	mervi.heiskanen@nih.gov	2402765175	CBIIT	NCI	9609 Medical Center Drive, 1W378	Rockville	MD	20850	USA	ftp://ftp.ncbi.nlm.nih.gov/geo/samples/GSM1675nnn/GSM1675682/suppl/GSM1675682_L103.CEL.gz	ftp://ftp.ncbi.nlm.nih.gov/geo/samples/GSM1675nnn/GSM1675682/suppl/GSM1675682_L103.txt.gz	7129
GSM1675683	Public on May 06 2015	May 05 2015	May 06 2015	RNA	1	lung cancer	Homo sapiens	organism: Homo Sapiens	Sex: F	age (years): 69	disease_state: lung cancer	disease_stage: 1	disease_location: lung	organism_part: lung adenocarcinoma	histology: bronchial alveolar	tumor size (cm): 1	nodal status: N0	followup time (months): 24.4	death (1=dead,0=alive): 0	differentiation: Well	p53 nucl.accum.: -	k-ras mutation: -	smoking (pack years): 5	U of Michigan	total RNA	See mage-tab files linked to series entry for additional details	biotin	See mage-tab files linked to series entry for additional details	9606	See mage-tab files linked to series entry for additional details	See mage-tab files linked to series entry for additional details	See mage-tab files linked to series entry for additional details	GPL80	Mervi,,Heiskanen	mervi.heiskanen@nih.gov	2402765175	CBIIT	NCI	9609 Medical Center Drive, 1W378	Rockville	MD	20850	USA	ftp://ftp.ncbi.nlm.nih.gov/geo/samples/GSM1675nnn/GSM1675683/suppl/GSM1675683_L104.CEL.gz	ftp://ftp.ncbi.nlm.nih.gov/geo/samples/GSM1675nnn/GSM1675683/suppl/GSM1675683_L104.txt.gz	7129
GSM1675684	Public on May 06 2015	May 05 2015	May 06 2015	RNA	1	lung cancer	Homo sapiens	organism: Homo Sapiens	Sex: F	age (years): 74	disease_state: lung cancer	disease_stage: 1	disease_location: lung	organism_part: lung adenocarcinoma	histology: bronchial alveolar/papillary	tumor size (cm): 1	nodal status: N0	followup time (months): 28.3	death (1=dead,0=alive): 0	differentiation: Well	p53 nucl.accum.: -	k-ras mutation: +	smoking (pack years): 75	U of Michigan	total RNA	See mage-tab files linked to series entry for additional details	biotin	See mage-tab files linked to series entry for additional details	9606	See mage-tab files linked to series entry for additional details	See mage-tab files linked to series entry for additional details	See mage-tab files linked to series entry for additional details	GPL80	Mervi,,Heiskanen	mervi.heiskanen@nih.gov	2402765175	CBIIT	NCI	9609 Medical Center Drive, 1W378	Rockville	MD	20850	USA	ftp://ftp.ncbi.nlm.nih.gov/geo/samples/GSM1675nnn/GSM1675684/suppl/GSM1675684_L105.CEL.gz	ftp://ftp.ncbi.nlm.nih.gov/geo/samples/GSM1675nnn/GSM1675684/suppl/GSM1675684_L105.txt.gz	7129
GSM1675685	Public on May 06 2015	May 05 2015	May 06 2015	RNA	1	lung cancer	Homo sapiens	organism: Homo Sapiens	Sex: F	age (years): 83	disease_state: lung cancer	disease_stage: 1	disease_location: lung	organism_part: lung adenocarcinoma	histology: bronchial alveolar	tumor size (cm): 1	nodal status: N0	followup time (months): 25.3	death (1=dead,0=alive): 0	differentiation: Well	p53 nucl.accum.: -	k-ras mutation: -	smoking (pack years): 0	U of Michigan	total RNA	See mage-tab files linked to series entry for additional details	biotin	See mage-tab files linked to series entry for additional details	9606	See mage-tab files linked to series entry for additional details	See mage-tab files linked to series entry for additional details	See mage-tab files linked to series entry for additional details	GPL80	Mervi,,Heiskanen	mervi.heiskanen@nih.gov	2402765175	CBIIT	NCI	9609 Medical Center Drive, 1W378	Rockville	MD	20850	USA	ftp://ftp.ncbi.nlm.nih.gov/geo/samples/GSM1675nnn/GSM1675685/suppl/GSM1675685_L106.CEL.gz	ftp://ftp.ncbi.nlm.nih.gov/geo/samples/GSM1675nnn/GSM1675685/suppl/GSM1675685_L106.txt.gz	7129
GSM1675686	Public on May 06 2015	May 05 2015	May 06 2015	RNA	1	lung cancer	Homo sapiens	organism: Homo Sapiens	Sex: F	age (years): 59	disease_state: lung cancer	disease_stage: 1	disease_location: lung	organism_part: lung adenocarcinoma	histology: bronchial derived	tumor size (cm): 1	nodal status: N0	followup time (months): 13	death (1=dead,0=alive): 0	differentiation: well/mod.	p53 nucl.accum.: -	k-ras mutation: +	smoking (pack years): 0	U of Michigan	total RNA	See mage-tab files linked to series entry for additional details	biotin	See mage-tab files linked to series entry for additional details	9606	See mage-tab files linked to series entry for additional details	See mage-tab files linked to series entry for additional details	See mage-tab files linked to series entry for additional details	GPL80	Mervi,,Heiskanen	mervi.heiskanen@nih.gov	2402765175	CBIIT	NCI	9609 Medical Center Drive, 1W378	Rockville	MD	20850	USA	ftp://ftp.ncbi.nlm.nih.gov/geo/samples/GSM1675nnn/GSM1675686/suppl/GSM1675686_L107.CEL.gz	ftp://ftp.ncbi.nlm.nih.gov/geo/samples/GSM1675nnn/GSM1675686/suppl/GSM1675686_L107.txt.gz	7129
GSM1675687	Public on May 06 2015	May 05 2015	May 06 2015	RNA	1	lung cancer	Homo sapiens	organism: Homo Sapiens	Sex: F	age (years): 61	disease_state: lung cancer	disease_stage: 1	disease_location: lung	organism_part: lung adenocarcinoma	histology: bronchial alveolar	tumor size (cm): 1	nodal status: N0	followup time (months): 19.5	death (1=dead,0=alive): 0	differentiation: Well	p53 nucl.accum.: -	k-ras mutation: +	smoking (pack years): 100	U of Michigan	total RNA	See mage-tab files linked to series entry for additional details	biotin	See mage-tab files linked to series entry for additional details	9606	See mage-tab files linked to series entry for additional details	See mage-tab files linked to series entry for additional details	See mage-tab files linked to series entry for additional details	GPL80	Mervi,,Heiskanen	mervi.heiskanen@nih.gov	2402765175	CBIIT	NCI	9609 Medical Center Drive, 1W378	Rockville	MD	20850	USA	ftp://ftp.ncbi.nlm.nih.gov/geo/samples/GSM1675nnn/GSM1675687/suppl/GSM1675687_L108.CEL.gz	ftp://ftp.ncbi.nlm.nih.gov/geo/samples/GSM1675nnn/GSM1675687/suppl/GSM1675687_L108.txt.gz	7129
GSM1675688	Public on May 06 2015	May 05 2015	May 06 2015	RNA	1	lung cancer	Homo sapiens	organism: Homo Sapiens	Sex: F	age (years): 68	disease_state: lung cancer	disease_stage: 1	disease_location: lung	organism_part: lung adenocarcinoma	histology: bronchial alveolar	tumor size (cm): 2	nodal status: N0	followup time (months): 34.7	death (1=dead,0=alive): 1	differentiation: Well	p53 nucl.accum.: -	k-ras mutation: +	smoking (pack years): 0	U of Michigan	total RNA	See mage-tab files linked to series entry for additional details	biotin	See mage-tab files linked to series entry for additional details	9606	See mage-tab files linked to series entry for additional details	See mage-tab files linked to series entry for additional details	See mage-tab files linked to series entry for additional details	GPL80	Mervi,,Heiskanen	mervi.heiskanen@nih.gov	2402765175	CBIIT	NCI	9609 Medical Center Drive, 1W378	Rockville	MD	20850	USA	ftp://ftp.ncbi.nlm.nih.gov/geo/samples/GSM1675nnn/GSM1675688/suppl/GSM1675688_L11.CEL.gz	ftp://ftp.ncbi.nlm.nih.gov/geo/samples/GSM1675nnn/GSM1675688/suppl/GSM1675688_L11.txt.gz	7129
GSM1675689	Public on May 06 2015	May 05 2015	May 06 2015	RNA	1	lung cancer	Homo sapiens	organism: Homo Sapiens	Sex: F	age (years): 55	disease_state: lung cancer	disease_stage: 1	disease_location: lung	organism_part: lung adenocarcinoma	histology: bronchial alveolar	tumor size (cm): 1	nodal status: N0	followup time (months): 1.5	death (1=dead,0=alive): 0	differentiation: Well	p53 nucl.accum.: -	k-ras mutation: +	smoking (pack years): 40	U of Michigan	total RNA	See mage-tab files linked to series entry for additional details	biotin	See mage-tab files linked to series entry for additional details	9606	See mage-tab files linked to series entry for additional details	See mage-tab files linked to series entry for additional details	See mage-tab files linked to series entry for additional details	GPL80	Mervi,,Heiskanen	mervi.heiskanen@nih.gov	2402765175	CBIIT	NCI	9609 Medical Center Drive, 1W378	Rockville	MD	20850	USA	ftp://ftp.ncbi.nlm.nih.gov/geo/samples/GSM1675nnn/GSM1675689/suppl/GSM1675689_L111.CEL.gz	ftp://ftp.ncbi.nlm.nih.gov/geo/samples/GSM1675nnn/GSM1675689/suppl/GSM1675689_L111.txt.gz	7129
GSM1675690	Public on May 06 2015	May 05 2015	May 06 2015	RNA	1	lung cancer	Homo sapiens	organism: Homo Sapiens	Sex: F	age (years): 45	disease_state: lung cancer	disease_stage: 1	disease_location: lung	organism_part: lung adenocarcinoma	histology: bronchial derived	tumor size (cm): 1	nodal status: N0	followup time (months): 85.2	death (1=dead,0=alive): 0	differentiation: Moderate	p53 nucl.accum.: -	k-ras mutation: -	smoking (pack years): 15	U of Michigan	total RNA	See mage-tab files linked to series entry for additional details	biotin	See mage-tab files linked to series entry for additional details	9606	See mage-tab files linked to series entry for additional details	See mage-tab files linked to series entry for additional details	See mage-tab files linked to series entry for additional details	GPL80	Mervi,,Heiskanen	mervi.heiskanen@nih.gov	2402765175	CBIIT	NCI	9609 Medical Center Drive, 1W378	Rockville	MD	20850	USA	ftp://ftp.ncbi.nlm.nih.gov/geo/samples/GSM1675nnn/GSM1675690/suppl/GSM1675690_L12.CEL.gz	ftp://ftp.ncbi.nlm.nih.gov/geo/samples/GSM1675nnn/GSM1675690/suppl/GSM1675690_L12.txt.gz	7129
GSM1675691	Public on May 06 2015	May 05 2015	May 06 2015	RNA	1	lung cancer	Homo sapiens	organism: Homo Sapiens	Sex: M	age (years): 67	disease_state: lung cancer	disease_stage: 1	disease_location: lung	organism_part: lung adenocarcinoma	histology: bronchial derived	tumor size (cm): 1	nodal status: N0	followup time (months): 79.5	death (1=dead,0=alive): 1	differentiation: Moderate	p53 nucl.accum.: +	k-ras mutation: +	smoking (pack years): 25	U of Michigan	total RNA	See mage-tab files linked to series entry for additional details	biotin	See mage-tab files linked to series entry for additional details	9606	See mage-tab files linked to series entry for additional details	See mage-tab files linked to series entry for additional details	See mage-tab files linked to series entry for additional details	GPL80	Mervi,,Heiskanen	mervi.heiskanen@nih.gov	2402765175	CBIIT	NCI	9609 Medical Center Drive, 1W378	Rockville	MD	20850	USA	ftp://ftp.ncbi.nlm.nih.gov/geo/samples/GSM1675nnn/GSM1675691/suppl/GSM1675691_L13.CEL.gz	ftp://ftp.ncbi.nlm.nih.gov/geo/samples/GSM1675nnn/GSM1675691/suppl/GSM1675691_L13.txt.gz	7129
GSM1675692	Public on May 06 2015	May 05 2015	May 06 2015	RNA	1	lung cancer	Homo sapiens	organism: Homo Sapiens	Sex: F	age (years): 41	disease_state: lung cancer	disease_stage: 1	disease_location: lung	organism_part: lung adenocarcinoma	histology: bronchial derived/papillary	tumor size (cm): 2	nodal status: N0	followup time (months): 83.7	death (1=dead,0=alive): 0	differentiation: Moderate	p53 nucl.accum.: -	k-ras mutation: +	smoking (pack years): 15	U of Michigan	total RNA	See mage-tab files linked to series entry for additional details	biotin	See mage-tab files linked to series entry for additional details	9606	See mage-tab files linked to series entry for additional details	See mage-tab files linked to series entry for additional details	See mage-tab files linked to series entry for additional details	GPL80	Mervi,,Heiskanen	mervi.heiskanen@nih.gov	2402765175	CBIIT	NCI	9609 Medical Center Drive, 1W378	Rockville	MD	20850	USA	ftp://ftp.ncbi.nlm.nih.gov/geo/samples/GSM1675nnn/GSM1675692/suppl/GSM1675692_L17.CEL.gz	ftp://ftp.ncbi.nlm.nih.gov/geo/samples/GSM1675nnn/GSM1675692/suppl/GSM1675692_L17.txt.gz	7129
GSM1675693	Public on May 06 2015	May 05 2015	May 06 2015	RNA	1	lung cancer	Homo sapiens	organism: Homo Sapiens	Sex: F	age (years): 83	disease_state: lung cancer	disease_stage: 1	disease_location: lung	organism_part: lung adenocarcinoma	histology: bronchial derived	tumor size (cm): 1	nodal status: N0	followup time (months): 48.2	death (1=dead,0=alive): 0	differentiation: Well	p53 nucl.accum.: -	k-ras mutation: -	smoking (pack years): 0	U of Michigan	total RNA	See mage-tab files linked to series entry for additional details	biotin	See mage-tab files linked to series entry for additional details	9606	See mage-tab files linked to series entry for additional details	See mage-tab files linked to series entry for additional details	See mage-tab files linked to series entry for additional details	GPL80	Mervi,,Heiskanen	mervi.heiskanen@nih.gov	2402765175	CBIIT	NCI	9609 Medical Center Drive, 1W378	Rockville	MD	20850	USA	ftp://ftp.ncbi.nlm.nih.gov/geo/samples/GSM1675nnn/GSM1675693/suppl/GSM1675693_L18.CEL.gz	ftp://ftp.ncbi.nlm.nih.gov/geo/samples/GSM1675nnn/GSM1675693/suppl/GSM1675693_L18.txt.gz	7129
GSM1675694	Public on May 06 2015	May 05 2015	May 06 2015	RNA	1	lung cancer	Homo sapiens	organism: Homo Sapiens	Sex: M	age (years): 57	disease_state: lung cancer	disease_stage: 3	disease_location: lung	organism_part: lung adenocarcinoma	histology: bronchial derived	tumor size (cm): 3	nodal status: N2	followup time (months): 9.6	death (1=dead,0=alive): 1	differentiation: Moderate	p53 nucl.accum.: -	k-ras mutation: +	smoking (pack years): 40	U of Michigan	total RNA	See mage-tab files linked to series entry for additional details	biotin	See mage-tab files linked to series entry for additional details	9606	See mage-tab files linked to series entry for additional details	See mage-tab files linked to series entry for additional details	See mage-tab files linked to series entry for additional details	GPL80	Mervi,,Heiskanen	mervi.heiskanen@nih.gov	2402765175	CBIIT	NCI	9609 Medical Center Drive, 1W378	Rockville	MD	20850	USA	ftp://ftp.ncbi.nlm.nih.gov/geo/samples/GSM1675nnn/GSM1675694/suppl/GSM1675694_L19.CEL.gz	ftp://ftp.ncbi.nlm.nih.gov/geo/samples/GSM1675nnn/GSM1675694/suppl/GSM1675694_L19.txt.gz	7129
GSM1675695	Public on May 06 2015	May 05 2015	May 06 2015	RNA	1	lung cancer	Homo sapiens	organism: Homo Sapiens	Sex: M	age (years): 80	disease_state: lung cancer	disease_stage: 1	disease_location: lung	organism_part: lung adenocarcinoma	histology: bronchial alveolar	tumor size (cm): 2	nodal status: N0	followup time (months): 19.9	death (1=dead,0=alive): 1	differentiation: Well	p53 nucl.accum.: -	k-ras mutation: -	smoking (pack years): 30	U of Michigan	total RNA	See mage-tab files linked to series entry for additional details	biotin	See mage-tab files linked to series entry for additional details	9606	See mage-tab files linked to series entry for additional details	See mage-tab files linked to series entry for additional details	See mage-tab files linked to series entry for additional details	GPL80	Mervi,,Heiskanen	mervi.heiskanen@nih.gov	2402765175	CBIIT	NCI	9609 Medical Center Drive, 1W378	Rockville	MD	20850	USA	ftp://ftp.ncbi.nlm.nih.gov/geo/samples/GSM1675nnn/GSM1675695/suppl/GSM1675695_L20.CEL.gz	ftp://ftp.ncbi.nlm.nih.gov/geo/samples/GSM1675nnn/GSM1675695/suppl/GSM1675695_L20.txt.gz	7129
GSM1675696	Public on May 06 2015	May 05 2015	May 06 2015	RNA	1	lung cancer	Homo sapiens	organism: Homo Sapiens	Sex: M	age (years): 66	disease_state: lung cancer	disease_stage: 1	disease_location: lung	organism_part: lung adenocarcinoma	histology: bronchial derived	tumor size (cm): 1	nodal status: N0	followup time (months): 12.5	death (1=dead,0=alive): 0	differentiation: Moderate	p53 nucl.accum.: +	k-ras mutation: -	smoking (pack years): 90	U of Michigan	total RNA	See mage-tab files linked to series entry for additional details	biotin	See mage-tab files linked to series entry for additional details	9606	See mage-tab files linked to series entry for additional details	See mage-tab files linked to series entry for additional details	See mage-tab files linked to series entry for additional details	GPL80	Mervi,,Heiskanen	mervi.heiskanen@nih.gov	2402765175	CBIIT	NCI	9609 Medical Center Drive, 1W378	Rockville	MD	20850	USA	ftp://ftp.ncbi.nlm.nih.gov/geo/samples/GSM1675nnn/GSM1675696/suppl/GSM1675696_L22.CEL.gz	ftp://ftp.ncbi.nlm.nih.gov/geo/samples/GSM1675nnn/GSM1675696/suppl/GSM1675696_L22.txt.gz	7129
GSM1675697	Public on May 06 2015	May 05 2015	May 06 2015	RNA	1	lung cancer	Homo sapiens	organism: Homo Sapiens	Sex: M	age (years): 62	disease_state: lung cancer	disease_stage: 3	disease_location: lung	organism_part: lung adenocarcinoma	histology: bronchial derived/papillary	tumor size (cm): 2	nodal status: N2	followup time (months): 15.1	death (1=dead,0=alive): 0	differentiation: Moderate	p53 nucl.accum.: -	k-ras mutation: +	smoking (pack years): 20	U of Michigan	total RNA	See mage-tab files linked to series entry for additional details	biotin	See mage-tab files linked to series entry for additional details	9606	See mage-tab files linked to series entry for additional details	See mage-tab files linked to series entry for additional details	See mage-tab files linked to series entry for additional details	GPL80	Mervi,,Heiskanen	mervi.heiskanen@nih.gov	2402765175	CBIIT	NCI	9609 Medical Center Drive, 1W378	Rockville	MD	20850	USA	ftp://ftp.ncbi.nlm.nih.gov/geo/samples/GSM1675nnn/GSM1675697/suppl/GSM1675697_L23.CEL.gz	ftp://ftp.ncbi.nlm.nih.gov/geo/samples/GSM1675nnn/GSM1675697/suppl/GSM1675697_L23.txt.gz	7129
GSM1675698	Public on May 06 2015	May 05 2015	May 06 2015	RNA	1	lung cancer	Homo sapiens	organism: Homo Sapiens	Sex: F	age (years): 85	disease_state: lung cancer	disease_stage: 1	disease_location: lung	organism_part: lung adenocarcinoma	histology: bronchial derived	tumor size (cm): 1	nodal status: N0	followup time (months): 1.6	death (1=dead,0=alive): 0	differentiation: Poor	p53 nucl.accum.: -	k-ras mutation: -	smoking (pack years): 75	U of Michigan	total RNA	See mage-tab files linked to series entry for additional details	biotin	See mage-tab files linked to series entry for additional details	9606	See mage-tab files linked to series entry for additional details	See mage-tab files linked to series entry for additional details	See mage-tab files linked to series entry for additional details	GPL80	Mervi,,Heiskanen	mervi.heiskanen@nih.gov	2402765175	CBIIT	NCI	9609 Medical Center Drive, 1W378	Rockville	MD	20850	USA	ftp://ftp.ncbi.nlm.nih.gov/geo/samples/GSM1675nnn/GSM1675698/suppl/GSM1675698_L24.CEL.gz	ftp://ftp.ncbi.nlm.nih.gov/geo/samples/GSM1675nnn/GSM1675698/suppl/GSM1675698_L24.txt.gz	7129
GSM1675699	Public on May 06 2015	May 05 2015	May 06 2015	RNA	1	lung cancer	Homo sapiens	organism: Homo Sapiens	Sex: F	age (years): 63	disease_state: lung cancer	disease_stage: 1	disease_location: lung	organism_part: lung adenocarcinoma	histology: bronchial derived	tumor size (cm): 2	nodal status: N0	followup time (months): 14.5	death (1=dead,0=alive): 0	differentiation: Well	p53 nucl.accum.: -	k-ras mutation: +	smoking (pack years): 50	U of Michigan	total RNA	See mage-tab files linked to series entry for additional details	biotin	See mage-tab files linked to series entry for additional details	9606	See mage-tab files linked to series entry for additional details	See mage-tab files linked to series entry for additional details	See mage-tab files linked to series entry for additional details	GPL80	Mervi,,Heiskanen	mervi.heiskanen@nih.gov	2402765175	CBIIT	NCI	9609 Medical Center Drive, 1W378	Rockville	MD	20850	USA	ftp://ftp.ncbi.nlm.nih.gov/geo/samples/GSM1675nnn/GSM1675699/suppl/GSM1675699_L25.CEL.gz	ftp://ftp.ncbi.nlm.nih.gov/geo/samples/GSM1675nnn/GSM1675699/suppl/GSM1675699_L25.txt.gz	7129
GSM1675700	Public on May 06 2015	May 05 2015	May 06 2015	RNA	1	lung cancer	Homo sapiens	organism: Homo Sapiens	Sex: M	age (years): 61	disease_state: lung cancer	disease_stage: 1	disease_location: lung	organism_part: lung adenocarcinoma	histology: bronchial derived	tumor size (cm): 2	nodal status: N0	followup time (months): 17.7	death (1=dead,0=alive): 0	differentiation: Poor	p53 nucl.accum.: -	k-ras mutation: +	smoking (pack years): 90	U of Michigan	total RNA	See mage-tab files linked to series entry for additional details	biotin	See mage-tab files linked to series entry for additional details	9606	See mage-tab files linked to series entry for additional details	See mage-tab files linked to series entry for additional details	See mage-tab files linked to series entry for additional details	GPL80	Mervi,,Heiskanen	mervi.heiskanen@nih.gov	2402765175	CBIIT	NCI	9609 Medical Center Drive, 1W378	Rockville	MD	20850	USA	ftp://ftp.ncbi.nlm.nih.gov/geo/samples/GSM1675nnn/GSM1675700/suppl/GSM1675700_L26.CEL.gz	ftp://ftp.ncbi.nlm.nih.gov/geo/samples/GSM1675nnn/GSM1675700/suppl/GSM1675700_L26.txt.gz	7129
GSM1675701	Public on May 06 2015	May 05 2015	May 06 2015	RNA	1	lung cancer	Homo sapiens	organism: Homo Sapiens	Sex: M	age (years): 70	disease_state: lung cancer	disease_stage: 1	disease_location: lung	organism_part: lung adenocarcinoma	histology: bronchial derived	tumor size (cm): 1	nodal status: N0	followup time (months): 21.1	death (1=dead,0=alive): 0	differentiation: Poor	p53 nucl.accum.: +	k-ras mutation: -	smoking (pack years): 60	U of Michigan	total RNA	See mage-tab files linked to series entry for additional details	biotin	See mage-tab files linked to series entry for additional details	9606	See mage-tab files linked to series entry for additional details	See mage-tab files linked to series entry for additional details	See mage-tab files linked to series entry for additional details	GPL80	Mervi,,Heiskanen	mervi.heiskanen@nih.gov	2402765175	CBIIT	NCI	9609 Medical Center Drive, 1W378	Rockville	MD	20850	USA	ftp://ftp.ncbi.nlm.nih.gov/geo/samples/GSM1675nnn/GSM1675701/suppl/GSM1675701_L27.CEL.gz	ftp://ftp.ncbi.nlm.nih.gov/geo/samples/GSM1675nnn/GSM1675701/suppl/GSM1675701_L27.txt.gz	7129
GSM1675702	Public on May 06 2015	May 05 2015	May 06 2015	RNA	1	lung cancer	Homo sapiens	organism: Homo Sapiens	Sex: F	age (years): 52	disease_state: lung cancer	disease_stage: 1	disease_location: lung	organism_part: lung adenocarcinoma	histology: bronchial derived	tumor size (cm): 1	nodal status: N0	followup time (months): 20.2	death (1=dead,0=alive): 0	differentiation: Moderate	p53 nucl.accum.: +	k-ras mutation: -	smoking (pack years): 20	U of Michigan	total RNA	See mage-tab files linked to series entry for additional details	biotin	See mage-tab files linked to series entry for additional details	9606	See mage-tab files linked to series entry for additional details	See mage-tab files linked to series entry for additional details	See mage-tab files linked to series entry for additional details	GPL80	Mervi,,Heiskanen	mervi.heiskanen@nih.gov	2402765175	CBIIT	NCI	9609 Medical Center Drive, 1W378	Rockville	MD	20850	USA	ftp://ftp.ncbi.nlm.nih.gov/geo/samples/GSM1675nnn/GSM1675702/suppl/GSM1675702_L30.CEL.gz	ftp://ftp.ncbi.nlm.nih.gov/geo/samples/GSM1675nnn/GSM1675702/suppl/GSM1675702_L30.txt.gz	7129
GSM1675703	Public on May 06 2015	May 05 2015	May 06 2015	RNA	1	lung cancer	Homo sapiens	organism: Homo Sapiens	Sex: F	age (years): 62	disease_state: lung cancer	disease_stage: 1	disease_location: lung	organism_part: lung adenocarcinoma	histology: bronchial alveolar/mucinous	tumor size (cm): 1	nodal status: N0	followup time (months): 25.2	death (1=dead,0=alive): 0	differentiation: Well	p53 nucl.accum.: -	k-ras mutation: -	smoking (pack years): 20	U of Michigan	total RNA	See mage-tab files linked to series entry for additional details	biotin	See mage-tab files linked to series entry for additional details	9606	See mage-tab files linked to series entry for additional details	See mage-tab files linked to series entry for additional details	See mage-tab files linked to series entry for additional details	GPL80	Mervi,,Heiskanen	mervi.heiskanen@nih.gov	2402765175	CBIIT	NCI	9609 Medical Center Drive, 1W378	Rockville	MD	20850	USA	ftp://ftp.ncbi.nlm.nih.gov/geo/samples/GSM1675nnn/GSM1675703/suppl/GSM1675703_L31.CEL.gz	ftp://ftp.ncbi.nlm.nih.gov/geo/samples/GSM1675nnn/GSM1675703/suppl/GSM1675703_L31.txt.gz	7129
GSM1675704	Public on May 06 2015	May 05 2015	May 06 2015	RNA	1	lung cancer	Homo sapiens	organism: Homo Sapiens	Sex: F	age (years): 54	disease_state: lung cancer	disease_stage: 3	disease_location: lung	organism_part: lung adenocarcinoma	histology: bronchial derived	tumor size (cm): 4	nodal status: N0	followup time (months): 29.4	death (1=dead,0=alive): 0	differentiation: Moderate	p53 nucl.accum.: -	k-ras mutation: -	smoking (pack years): 23	U of Michigan	total RNA	See mage-tab files linked to series entry for additional details	biotin	See mage-tab files linked to series entry for additional details	9606	See mage-tab files linked to series entry for additional details	See mage-tab files linked to series entry for additional details	See mage-tab files linked to series entry for additional details	GPL80	Mervi,,Heiskanen	mervi.heiskanen@nih.gov	2402765175	CBIIT	NCI	9609 Medical Center Drive, 1W378	Rockville	MD	20850	USA	ftp://ftp.ncbi.nlm.nih.gov/geo/samples/GSM1675nnn/GSM1675704/suppl/GSM1675704_L33.CEL.gz	ftp://ftp.ncbi.nlm.nih.gov/geo/samples/GSM1675nnn/GSM1675704/suppl/GSM1675704_L33.txt.gz	7129
GSM1675705	Public on May 06 2015	May 05 2015	May 06 2015	RNA	1	lung cancer	Homo sapiens	organism: Homo Sapiens	Sex: M	age (years): 77	disease_state: lung cancer	disease_stage: 3	disease_location: lung	organism_part: lung adenocarcinoma	histology: bronchial derived	tumor size (cm): 1	nodal status: N2	followup time (months): 14.9	death (1=dead,0=alive): 1	differentiation: Moderate	p53 nucl.accum.: +	k-ras mutation: -	smoking (pack years): 45	U of Michigan	total RNA	See mage-tab files linked to series entry for additional details	biotin	See mage-tab files linked to series entry for additional details	9606	See mage-tab files linked to series entry for additional details	See mage-tab files linked to series entry for additional details	See mage-tab files linked to series entry for additional details	GPL80	Mervi,,Heiskanen	mervi.heiskanen@nih.gov	2402765175	CBIIT	NCI	9609 Medical Center Drive, 1W378	Rockville	MD	20850	USA	ftp://ftp.ncbi.nlm.nih.gov/geo/samples/GSM1675nnn/GSM1675705/suppl/GSM1675705_L34.CEL.gz	ftp://ftp.ncbi.nlm.nih.gov/geo/samples/GSM1675nnn/GSM1675705/suppl/GSM1675705_L34.txt.gz	7129
GSM1675706	Public on May 06 2015	May 05 2015	May 06 2015	RNA	1	lung cancer	Homo sapiens	organism: Homo Sapiens	Sex: M	age (years): 64	disease_state: lung cancer	disease_stage: 3	disease_location: lung	organism_part: lung adenocarcinoma	histology: bronchial derived	tumor size (cm): 2	nodal status: N2	followup time (months): 28.2	death (1=dead,0=alive): 1	differentiation: Moderate	p53 nucl.accum.: +	k-ras mutation: +	smoking (pack years): 4	U of Michigan	total RNA	See mage-tab files linked to series entry for additional details	biotin	See mage-tab files linked to series entry for additional details	9606	See mage-tab files linked to series entry for additional details	See mage-tab files linked to series entry for additional details	See mage-tab files linked to series entry for additional details	GPL80	Mervi,,Heiskanen	mervi.heiskanen@nih.gov	2402765175	CBIIT	NCI	9609 Medical Center Drive, 1W378	Rockville	MD	20850	USA	ftp://ftp.ncbi.nlm.nih.gov/geo/samples/GSM1675nnn/GSM1675706/suppl/GSM1675706_L35.CEL.gz	ftp://ftp.ncbi.nlm.nih.gov/geo/samples/GSM1675nnn/GSM1675706/suppl/GSM1675706_L35.txt.gz	7129
GSM1675707	Public on May 06 2015	May 05 2015	May 06 2015	RNA	1	lung cancer	Homo sapiens	organism: Homo Sapiens	Sex: M	age (years): 70	disease_state: lung cancer	disease_stage: 3	disease_location: lung	organism_part: lung adenocarcinoma	histology: bronchial derived/papillary	tumor size (cm): 1	nodal status: N2	followup time (months): 7.2	death (1=dead,0=alive): 1	differentiation: Moderate	p53 nucl.accum.: -	k-ras mutation: +	smoking (pack years): 25	U of Michigan	total RNA	See mage-tab files linked to series entry for additional details	biotin	See mage-tab files linked to series entry for additional details	9606	See mage-tab files linked to series entry for additional details	See mage-tab files linked to series entry for additional details	See mage-tab files linked to series entry for additional details	GPL80	Mervi,,Heiskanen	mervi.heiskanen@nih.gov	2402765175	CBIIT	NCI	9609 Medical Center Drive, 1W378	Rockville	MD	20850	USA	ftp://ftp.ncbi.nlm.nih.gov/geo/samples/GSM1675nnn/GSM1675707/suppl/GSM1675707_L36.CEL.gz	ftp://ftp.ncbi.nlm.nih.gov/geo/samples/GSM1675nnn/GSM1675707/suppl/GSM1675707_L36.txt.gz	7129
GSM1675708	Public on May 06 2015	May 05 2015	May 06 2015	RNA	1	lung cancer	Homo sapiens	organism: Homo Sapiens	Sex: M	age (years): 64	disease_state: lung cancer	disease_stage: 3	disease_location: lung	organism_part: lung adenocarcinoma	histology: bronchial derived	tumor size (cm): 1	nodal status: N2	followup time (months): 2.6	death (1=dead,0=alive): 1	differentiation: Poor	p53 nucl.accum.: -	k-ras mutation: +	smoking (pack years): 84	U of Michigan	total RNA	See mage-tab files linked to series entry for additional details	biotin	See mage-tab files linked to series entry for additional details	9606	See mage-tab files linked to series entry for additional details	See mage-tab files linked to series entry for additional details	See mage-tab files linked to series entry for additional details	GPL80	Mervi,,Heiskanen	mervi.heiskanen@nih.gov	2402765175	CBIIT	NCI	9609 Medical Center Drive, 1W378	Rockville	MD	20850	USA	ftp://ftp.ncbi.nlm.nih.gov/geo/samples/GSM1675nnn/GSM1675708/suppl/GSM1675708_L37.CEL.gz	ftp://ftp.ncbi.nlm.nih.gov/geo/samples/GSM1675nnn/GSM1675708/suppl/GSM1675708_L37.txt.gz	7129
GSM1675709	Public on May 06 2015	May 05 2015	May 06 2015	RNA	1	lung cancer	Homo sapiens	organism: Homo Sapiens	Sex: F	age (years): 79	disease_state: lung cancer	disease_stage: 3	disease_location: lung	organism_part: lung adenocarcinoma	histology: bronchial derived	tumor size (cm): 4	nodal status: N2	followup time (months): 10	death (1=dead,0=alive): 0	differentiation: Poor	p53 nucl.accum.: +	k-ras mutation: +	smoking (pack years): 2	U of Michigan	total RNA	See mage-tab files linked to series entry for additional details	biotin	See mage-tab files linked to series entry for additional details	9606	See mage-tab files linked to series entry for additional details	See mage-tab files linked to series entry for additional details	See mage-tab files linked to series entry for additional details	GPL80	Mervi,,Heiskanen	mervi.heiskanen@nih.gov	2402765175	CBIIT	NCI	9609 Medical Center Drive, 1W378	Rockville	MD	20850	USA	ftp://ftp.ncbi.nlm.nih.gov/geo/samples/GSM1675nnn/GSM1675709/suppl/GSM1675709_L38.CEL.gz	ftp://ftp.ncbi.nlm.nih.gov/geo/samples/GSM1675nnn/GSM1675709/suppl/GSM1675709_L38.txt.gz	7129
GSM1675710	Public on May 06 2015	May 05 2015	May 06 2015	RNA	1	lung cancer	Homo sapiens	organism: Homo Sapiens	Sex: F	age (years): 55	disease_state: lung cancer	disease_stage: 3	disease_location: lung	organism_part: lung adenocarcinoma	histology: bronchial derived	tumor size (cm): 1	nodal status: N2	followup time (months): 20.1	death (1=dead,0=alive): 1	differentiation: Moderate	p53 nucl.accum.: -	k-ras mutation: -	smoking (pack years): 7.5	U of Michigan	total RNA	See mage-tab files linked to series entry for additional details	biotin	See mage-tab files linked to series entry for additional details	9606	See mage-tab files linked to series entry for additional details	See mage-tab files linked to series entry for additional details	See mage-tab files linked to series entry for additional details	GPL80	Mervi,,Heiskanen	mervi.heiskanen@nih.gov	2402765175	CBIIT	NCI	9609 Medical Center Drive, 1W378	Rockville	MD	20850	USA	ftp://ftp.ncbi.nlm.nih.gov/geo/samples/GSM1675nnn/GSM1675710/suppl/GSM1675710_L40.CEL.gz	ftp://ftp.ncbi.nlm.nih.gov/geo/samples/GSM1675nnn/GSM1675710/suppl/GSM1675710_L40.txt.gz	7129
GSM1675711	Public on May 06 2015	May 05 2015	May 06 2015	RNA	1	lung cancer	Homo sapiens	organism: Homo Sapiens	Sex: F	age (years): 73	disease_state: lung cancer	disease_stage: 1	disease_location: lung	organism_part: lung adenocarcinoma	histology: bronchial derived/clear cell	tumor size (cm): 2	nodal status: N0	followup time (months): 8.4	death (1=dead,0=alive): 1	differentiation: Poor	p53 nucl.accum.: -	k-ras mutation: +	smoking (pack years): 26	U of Michigan	total RNA	See mage-tab files linked to series entry for additional details	biotin	See mage-tab files linked to series entry for additional details	9606	See mage-tab files linked to series entry for additional details	See mage-tab files linked to series entry for additional details	See mage-tab files linked to series entry for additional details	GPL80	Mervi,,Heiskanen	mervi.heiskanen@nih.gov	2402765175	CBIIT	NCI	9609 Medical Center Drive, 1W378	Rockville	MD	20850	USA	ftp://ftp.ncbi.nlm.nih.gov/geo/samples/GSM1675nnn/GSM1675711/suppl/GSM1675711_L41.CEL.gz	ftp://ftp.ncbi.nlm.nih.gov/geo/samples/GSM1675nnn/GSM1675711/suppl/GSM1675711_L41.txt.gz	7129
GSM1675712	Public on May 06 2015	May 05 2015	May 06 2015	RNA	1	lung cancer	Homo sapiens	organism: Homo Sapiens	Sex: F	age (years): 76	disease_state: lung cancer	disease_stage: 1	disease_location: lung	organism_part: lung adenocarcinoma	histology: bronchial derived	tumor size (cm): 1	nodal status: N0	followup time (months): 63.4	death (1=dead,0=alive): 0	differentiation: Well	p53 nucl.accum.: -	k-ras mutation: -	smoking (pack years): 40	U of Michigan	total RNA	See mage-tab files linked to series entry for additional details	biotin	See mage-tab files linked to series entry for additional details	9606	See mage-tab files linked to series entry for additional details	See mage-tab files linked to series entry for additional details	See mage-tab files linked to series entry for additional details	GPL80	Mervi,,Heiskanen	mervi.heiskanen@nih.gov	2402765175	CBIIT	NCI	9609 Medical Center Drive, 1W378	Rockville	MD	20850	USA	ftp://ftp.ncbi.nlm.nih.gov/geo/samples/GSM1675nnn/GSM1675712/suppl/GSM1675712_L42.CEL.gz	ftp://ftp.ncbi.nlm.nih.gov/geo/samples/GSM1675nnn/GSM1675712/suppl/GSM1675712_L42.txt.gz	7129
GSM1675713	Public on May 06 2015	May 05 2015	May 06 2015	RNA	1	lung cancer	Homo sapiens	organism: Homo Sapiens	Sex: F	age (years): 51	disease_state: lung cancer	disease_stage: 1	disease_location: lung	organism_part: lung adenocarcinoma	histology: bronchial derived	tumor size (cm): 2	nodal status: N0	followup time (months): 78.5	death (1=dead,0=alive): 0	differentiation: Moderate	p53 nucl.accum.: -	k-ras mutation: -	smoking (pack years): 57	U of Michigan	total RNA	See mage-tab files linked to series entry for additional details	biotin	See mage-tab files linked to series entry for additional details	9606	See mage-tab files linked to series entry for additional details	See mage-tab files linked to series entry for additional details	See mage-tab files linked to series entry for additional details	GPL80	Mervi,,Heiskanen	mervi.heiskanen@nih.gov	2402765175	CBIIT	NCI	9609 Medical Center Drive, 1W378	Rockville	MD	20850	USA	ftp://ftp.ncbi.nlm.nih.gov/geo/samples/GSM1675nnn/GSM1675713/suppl/GSM1675713_L43.CEL.gz	ftp://ftp.ncbi.nlm.nih.gov/geo/samples/GSM1675nnn/GSM1675713/suppl/GSM1675713_L43.txt.gz	7129
GSM1675714	Public on May 06 2015	May 05 2015	May 06 2015	RNA	1	lung cancer	Homo sapiens	organism: Homo Sapiens	Sex: F	age (years): 75	disease_state: lung cancer	disease_stage: 1	disease_location: lung	organism_part: lung adenocarcinoma	histology: bronchial derived	tumor size (cm): 1	nodal status: N0	followup time (months): 29.6	death (1=dead,0=alive): 1	differentiation: Poor	p53 nucl.accum.: -	k-ras mutation: +	smoking (pack years): 30	U of Michigan	total RNA	See mage-tab files linked to series entry for additional details	biotin	See mage-tab files linked to series entry for additional details	9606	See mage-tab files linked to series entry for additional details	See mage-tab files linked to series entry for additional details	See mage-tab files linked to series entry for additional details	GPL80	Mervi,,Heiskanen	mervi.heiskanen@nih.gov	2402765175	CBIIT	NCI	9609 Medical Center Drive, 1W378	Rockville	MD	20850	USA	ftp://ftp.ncbi.nlm.nih.gov/geo/samples/GSM1675nnn/GSM1675714/suppl/GSM1675714_L45.CEL.gz	ftp://ftp.ncbi.nlm.nih.gov/geo/samples/GSM1675nnn/GSM1675714/suppl/GSM1675714_L45.txt.gz	7129
GSM1675715	Public on May 06 2015	May 05 2015	May 06 2015	RNA	1	lung cancer	Homo sapiens	organism: Homo Sapiens	Sex: M	age (years): 60	disease_state: lung cancer	disease_stage: 1	disease_location: lung	organism_part: lung adenocarcinoma	histology: bronchial derived	tumor size (cm): 2	nodal status: N0	followup time (months): 82.4	death (1=dead,0=alive): 0	differentiation: Poor	p53 nucl.accum.: -	k-ras mutation: +	smoking (pack years): 160	U of Michigan	total RNA	See mage-tab files linked to series entry for additional details	biotin	See mage-tab files linked to series entry for additional details	9606	See mage-tab files linked to series entry for additional details	See mage-tab files linked to series entry for additional details	See mage-tab files linked to series entry for additional details	GPL80	Mervi,,Heiskanen	mervi.heiskanen@nih.gov	2402765175	CBIIT	NCI	9609 Medical Center Drive, 1W378	Rockville	MD	20850	USA	ftp://ftp.ncbi.nlm.nih.gov/geo/samples/GSM1675nnn/GSM1675715/suppl/GSM1675715_L46.CEL.gz	ftp://ftp.ncbi.nlm.nih.gov/geo/samples/GSM1675nnn/GSM1675715/suppl/GSM1675715_L46.txt.gz	7129
GSM1675716	Public on May 06 2015	May 05 2015	May 06 2015	RNA	1	lung cancer	Homo sapiens	organism: Homo Sapiens	Sex: M	age (years): 60	disease_state: lung cancer	disease_stage: 1	disease_location: lung	organism_part: lung adenocarcinoma	histology: bronchial derived	tumor size (cm): 2	nodal status: N0	followup time (months): 60.5	death (1=dead,0=alive): 0	differentiation: Moderate	p53 nucl.accum.: -	k-ras mutation: +	smoking (pack years): 27	U of Michigan	total RNA	See mage-tab files linked to series entry for additional details	biotin	See mage-tab files linked to series entry for additional details	9606	See mage-tab files linked to series entry for additional details	See mage-tab files linked to series entry for additional details	See mage-tab files linked to series entry for additional details	GPL80	Mervi,,Heiskanen	mervi.heiskanen@nih.gov	2402765175	CBIIT	NCI	9609 Medical Center Drive, 1W378	Rockville	MD	20850	USA	ftp://ftp.ncbi.nlm.nih.gov/geo/samples/GSM1675nnn/GSM1675716/suppl/GSM1675716_L47.CEL.gz	ftp://ftp.ncbi.nlm.nih.gov/geo/samples/GSM1675nnn/GSM1675716/suppl/GSM1675716_L47.txt.gz	7129
GSM1675717	Public on May 06 2015	May 05 2015	May 06 2015	RNA	1	lung cancer	Homo sapiens	organism: Homo Sapiens	Sex: M	age (years): 43	disease_state: lung cancer	disease_stage: 1	disease_location: lung	organism_part: lung adenocarcinoma	histology: bronchial derived	tumor size (cm): 1	nodal status: N0	followup time (months): 77.8	death (1=dead,0=alive): 0	differentiation: Moderate	p53 nucl.accum.: -	k-ras mutation: -	smoking (pack years): 60	U of Michigan	total RNA	See mage-tab files linked to series entry for additional details	biotin	See mage-tab files linked to series entry for additional details	9606	See mage-tab files linked to series entry for additional details	See mage-tab files linked to series entry for additional details	See mage-tab files linked to series entry for additional details	GPL80	Mervi,,Heiskanen	mervi.heiskanen@nih.gov	2402765175	CBIIT	NCI	9609 Medical Center Drive, 1W378	Rockville	MD	20850	USA	ftp://ftp.ncbi.nlm.nih.gov/geo/samples/GSM1675nnn/GSM1675717/suppl/GSM1675717_L48.CEL.gz	ftp://ftp.ncbi.nlm.nih.gov/geo/samples/GSM1675nnn/GSM1675717/suppl/GSM1675717_L48.txt.gz	7129
GSM1675718	Public on May 06 2015	May 05 2015	May 06 2015	RNA	1	lung cancer	Homo sapiens	organism: Homo Sapiens	Sex: F	age (years): 66	disease_state: lung cancer	disease_stage: 1	disease_location: lung	organism_part: lung adenocarcinoma	histology: bronchial derived	tumor size (cm): 1	nodal status: N0	followup time (months): 70.7	death (1=dead,0=alive): 0	differentiation: Moderate	p53 nucl.accum.: -	k-ras mutation: +	smoking (pack years): 20	U of Michigan	total RNA	See mage-tab files linked to series entry for additional details	biotin	See mage-tab files linked to series entry for additional details	9606	See mage-tab files linked to series entry for additional details	See mage-tab files linked to series entry for additional details	See mage-tab files linked to series entry for additional details	GPL80	Mervi,,Heiskanen	mervi.heiskanen@nih.gov	2402765175	CBIIT	NCI	9609 Medical Center Drive, 1W378	Rockville	MD	20850	USA	ftp://ftp.ncbi.nlm.nih.gov/geo/samples/GSM1675nnn/GSM1675718/suppl/GSM1675718_L49.CEL.gz	ftp://ftp.ncbi.nlm.nih.gov/geo/samples/GSM1675nnn/GSM1675718/suppl/GSM1675718_L49.txt.gz	7129
GSM1675719	Public on May 06 2015	May 05 2015	May 06 2015	RNA	1	lung cancer	Homo sapiens	organism: Homo Sapiens	Sex: M	age (years): 72	disease_state: lung cancer	disease_stage: 1	disease_location: lung	organism_part: lung adenocarcinoma	histology: bronchial derived/papillary	tumor size (cm): 1	nodal status: N0	followup time (months): 19	death (1=dead,0=alive): 1	differentiation: Moderate	p53 nucl.accum.: +	k-ras mutation: +	smoking (pack years): 100	U of Michigan	total RNA	See mage-tab files linked to series entry for additional details	biotin	See mage-tab files linked to series entry for additional details	9606	See mage-tab files linked to series entry for additional details	See mage-tab files linked to series entry for additional details	See mage-tab files linked to series entry for additional details	GPL80	Mervi,,Heiskanen	mervi.heiskanen@nih.gov	2402765175	CBIIT	NCI	9609 Medical Center Drive, 1W378	Rockville	MD	20850	USA	ftp://ftp.ncbi.nlm.nih.gov/geo/samples/GSM1675nnn/GSM1675719/suppl/GSM1675719_L50.CEL.gz	ftp://ftp.ncbi.nlm.nih.gov/geo/samples/GSM1675nnn/GSM1675719/suppl/GSM1675719_L50.txt.gz	7129
GSM1675720	Public on May 06 2015	May 05 2015	May 06 2015	RNA	1	lung cancer	Homo sapiens	organism: Homo Sapiens	Sex: M	age (years): 67	disease_state: lung cancer	disease_stage: 1	disease_location: lung	organism_part: lung adenocarcinoma	histology: bronchial alveolar	tumor size (cm): 1	nodal status: N0	followup time (months): 65.4	death (1=dead,0=alive): 0	differentiation: Well	p53 nucl.accum.: -	k-ras mutation: -	smoking (pack years): 30	U of Michigan	total RNA	See mage-tab files linked to series entry for additional details	biotin	See mage-tab files linked to series entry for additional details	9606	See mage-tab files linked to series entry for additional details	See mage-tab files linked to series entry for additional details	See mage-tab files linked to series entry for additional details	GPL80	Mervi,,Heiskanen	mervi.heiskanen@nih.gov	2402765175	CBIIT	NCI	9609 Medical Center Drive, 1W378	Rockville	MD	20850	USA	ftp://ftp.ncbi.nlm.nih.gov/geo/samples/GSM1675nnn/GSM1675720/suppl/GSM1675720_L52.CEL.gz	ftp://ftp.ncbi.nlm.nih.gov/geo/samples/GSM1675nnn/GSM1675720/suppl/GSM1675720_L52.txt.gz	7129
GSM1675721	Public on May 06 2015	May 05 2015	May 06 2015	RNA	1	lung cancer	Homo sapiens	organism: Homo Sapiens	Sex: F	age (years): 59	disease_state: lung cancer	disease_stage: 3	disease_location: lung	organism_part: lung adenocarcinoma	histology: bronchial derived/papillary	tumor size (cm): 2	nodal status: N2	followup time (months): 16.6	death (1=dead,0=alive): 1	differentiation: Moderate	p53 nucl.accum.: -	k-ras mutation: -	smoking (pack years): 0	U of Michigan	total RNA	See mage-tab files linked to series entry for additional details	biotin	See mage-tab files linked to series entry for additional details	9606	See mage-tab files linked to series entry for additional details	See mage-tab files linked to series entry for additional details	See mage-tab files linked to series entry for additional details	GPL80	Mervi,,Heiskanen	mervi.heiskanen@nih.gov	2402765175	CBIIT	NCI	9609 Medical Center Drive, 1W378	Rockville	MD	20850	USA	ftp://ftp.ncbi.nlm.nih.gov/geo/samples/GSM1675nnn/GSM1675721/suppl/GSM1675721_L53.CEL.gz	ftp://ftp.ncbi.nlm.nih.gov/geo/samples/GSM1675nnn/GSM1675721/suppl/GSM1675721_L53.txt.gz	7129
GSM1675722	Public on May 06 2015	May 05 2015	May 06 2015	RNA	1	lung cancer	Homo sapiens	organism: Homo Sapiens	Sex: F	age (years): 46	disease_state: lung cancer	disease_stage: 3	disease_location: lung	organism_part: lung adenocarcinoma	histology: bronchial derived	tumor size (cm): 3	nodal status: N1	followup time (months): 4	death (1=dead,0=alive): 1	differentiation: Poor	p53 nucl.accum.: +	k-ras mutation: +	smoking (pack years): 75	U of Michigan	total RNA	See mage-tab files linked to series entry for additional details	biotin	See mage-tab files linked to series entry for additional details	9606	See mage-tab files linked to series entry for additional details	See mage-tab files linked to series entry for additional details	See mage-tab files linked to series entry for additional details	GPL80	Mervi,,Heiskanen	mervi.heiskanen@nih.gov	2402765175	CBIIT	NCI	9609 Medical Center Drive, 1W378	Rockville	MD	20850	USA	ftp://ftp.ncbi.nlm.nih.gov/geo/samples/GSM1675nnn/GSM1675722/suppl/GSM1675722_L54.CEL.gz	ftp://ftp.ncbi.nlm.nih.gov/geo/samples/GSM1675nnn/GSM1675722/suppl/GSM1675722_L54.txt.gz	7129
GSM1675723	Public on May 06 2015	May 05 2015	May 06 2015	RNA	1	lung cancer	Homo sapiens	organism: Homo Sapiens	Sex: M	age (years): 60	disease_state: lung cancer	disease_stage: 1	disease_location: lung	organism_part: lung adenocarcinoma	histology: bronchial derived/clear cell	tumor size (cm): 1	nodal status: N0	followup time (months): 61.8	death (1=dead,0=alive): 0	differentiation: Moderate	p53 nucl.accum.: +	k-ras mutation: -	smoking (pack years): 90	U of Michigan	total RNA	See mage-tab files linked to series entry for additional details	biotin	See mage-tab files linked to series entry for additional details	9606	See mage-tab files linked to series entry for additional details	See mage-tab files linked to series entry for additional details	See mage-tab files linked to series entry for additional details	GPL80	Mervi,,Heiskanen	mervi.heiskanen@nih.gov	2402765175	CBIIT	NCI	9609 Medical Center Drive, 1W378	Rockville	MD	20850	USA	ftp://ftp.ncbi.nlm.nih.gov/geo/samples/GSM1675nnn/GSM1675723/suppl/GSM1675723_L56.CEL.gz	ftp://ftp.ncbi.nlm.nih.gov/geo/samples/GSM1675nnn/GSM1675723/suppl/GSM1675723_L56.txt.gz	7129
GSM1675724	Public on May 06 2015	May 05 2015	May 06 2015	RNA	1	lung cancer	Homo sapiens	organism: Homo Sapiens	Sex: F	age (years): 74	disease_state: lung cancer	disease_stage: 1	disease_location: lung	organism_part: lung adenocarcinoma	histology: bronchial derived/papillary	tumor size (cm): 2	nodal status: N0	followup time (months): 54.8	death (1=dead,0=alive): 0	differentiation: Moderate	p53 nucl.accum.: -	k-ras mutation: +	smoking (pack years): 50	U of Michigan	total RNA	See mage-tab files linked to series entry for additional details	biotin	See mage-tab files linked to series entry for additional details	9606	See mage-tab files linked to series entry for additional details	See mage-tab files linked to series entry for additional details	See mage-tab files linked to series entry for additional details	GPL80	Mervi,,Heiskanen	mervi.heiskanen@nih.gov	2402765175	CBIIT	NCI	9609 Medical Center Drive, 1W378	Rockville	MD	20850	USA	ftp://ftp.ncbi.nlm.nih.gov/geo/samples/GSM1675nnn/GSM1675724/suppl/GSM1675724_L57.CEL.gz	ftp://ftp.ncbi.nlm.nih.gov/geo/samples/GSM1675nnn/GSM1675724/suppl/GSM1675724_L57.txt.gz	7129
GSM1675725	Public on May 06 2015	May 05 2015	May 06 2015	RNA	1	lung cancer	Homo sapiens	organism: Homo Sapiens	Sex: F	age (years): 72	disease_state: lung cancer	disease_stage: 3	disease_location: lung	organism_part: lung adenocarcinoma	histology: bronchial derived/papillary	tumor size (cm): 2	nodal status: N2	followup time (months): 54.6	death (1=dead,0=alive): 0	differentiation: Moderate	p53 nucl.accum.: -	k-ras mutation: +	smoking (pack years): 25	U of Michigan	total RNA	See mage-tab files linked to series entry for additional details	biotin	See mage-tab files linked to series entry for additional details	9606	See mage-tab files linked to series entry for additional details	See mage-tab files linked to series entry for additional details	See mage-tab files linked to series entry for additional details	GPL80	Mervi,,Heiskanen	mervi.heiskanen@nih.gov	2402765175	CBIIT	NCI	9609 Medical Center Drive, 1W378	Rockville	MD	20850	USA	ftp://ftp.ncbi.nlm.nih.gov/geo/samples/GSM1675nnn/GSM1675725/suppl/GSM1675725_L59.CEL.gz	ftp://ftp.ncbi.nlm.nih.gov/geo/samples/GSM1675nnn/GSM1675725/suppl/GSM1675725_L59.txt.gz	7129
GSM1675726	Public on May 06 2015	May 05 2015	May 06 2015	RNA	1	lung cancer	Homo sapiens	organism: Homo Sapiens	Sex: F	age (years): 63	disease_state: lung cancer	disease_stage: 1	disease_location: lung	organism_part: lung adenocarcinoma	histology: bronchial derived	tumor size (cm): 2	nodal status: N0	followup time (months): 20.6	death (1=dead,0=alive): 1	differentiation: Moderate	p53 nucl.accum.: -	k-ras mutation: -	smoking (pack years): 30	U of Michigan	total RNA	See mage-tab files linked to series entry for additional details	biotin	See mage-tab files linked to series entry for additional details	9606	See mage-tab files linked to series entry for additional details	See mage-tab files linked to series entry for additional details	See mage-tab files linked to series entry for additional details	GPL80	Mervi,,Heiskanen	mervi.heiskanen@nih.gov	2402765175	CBIIT	NCI	9609 Medical Center Drive, 1W378	Rockville	MD	20850	USA	ftp://ftp.ncbi.nlm.nih.gov/geo/samples/GSM1675nnn/GSM1675726/suppl/GSM1675726_L61.CEL.gz	ftp://ftp.ncbi.nlm.nih.gov/geo/samples/GSM1675nnn/GSM1675726/suppl/GSM1675726_L61.txt.gz	7129
GSM1675727	Public on May 06 2015	May 05 2015	May 06 2015	RNA	1	lung cancer	Homo sapiens	organism: Homo Sapiens	Sex: F	age (years): 52	disease_state: lung cancer	disease_stage: 3	disease_location: lung	organism_part: lung adenocarcinoma	histology: bronchial derived	tumor size (cm): 3	nodal status: N2	followup time (months): 52.4	death (1=dead,0=alive): 0	differentiation: Moderate	p53 nucl.accum.: -	k-ras mutation: -	smoking (pack years): 0	U of Michigan	total RNA	See mage-tab files linked to series entry for additional details	biotin	See mage-tab files linked to series entry for additional details	9606	See mage-tab files linked to series entry for additional details	See mage-tab files linked to series entry for additional details	See mage-tab files linked to series entry for additional details	GPL80	Mervi,,Heiskanen	mervi.heiskanen@nih.gov	2402765175	CBIIT	NCI	9609 Medical Center Drive, 1W378	Rockville	MD	20850	USA	ftp://ftp.ncbi.nlm.nih.gov/geo/samples/GSM1675nnn/GSM1675727/suppl/GSM1675727_L62.CEL.gz	ftp://ftp.ncbi.nlm.nih.gov/geo/samples/GSM1675nnn/GSM1675727/suppl/GSM1675727_L62.txt.gz	7129
GSM1675728	Public on May 06 2015	May 05 2015	May 06 2015	RNA	1	lung cancer	Homo sapiens	organism: Homo Sapiens	Sex: M	age (years): 65	disease_state: lung cancer	disease_stage: 1	disease_location: lung	organism_part: lung adenocarcinoma	histology: bronchial derived	tumor size (cm): 2	nodal status: N0	followup time (months): 48.1	death (1=dead,0=alive): 0	differentiation: Moderate	p53 nucl.accum.: +	k-ras mutation: -	smoking (pack years): 12	U of Michigan	total RNA	See mage-tab files linked to series entry for additional details	biotin	See mage-tab files linked to series entry for additional details	9606	See mage-tab files linked to series entry for additional details	See mage-tab files linked to series entry for additional details	See mage-tab files linked to series entry for additional details	GPL80	Mervi,,Heiskanen	mervi.heiskanen@nih.gov	2402765175	CBIIT	NCI	9609 Medical Center Drive, 1W378	Rockville	MD	20850	USA	ftp://ftp.ncbi.nlm.nih.gov/geo/samples/GSM1675nnn/GSM1675728/suppl/GSM1675728_L64.CEL.gz	ftp://ftp.ncbi.nlm.nih.gov/geo/samples/GSM1675nnn/GSM1675728/suppl/GSM1675728_L64.txt.gz	7129
GSM1675729	Public on May 06 2015	May 05 2015	May 06 2015	RNA	1	lung cancer	Homo sapiens	organism: Homo Sapiens	Sex: M	age (years): 60	disease_state: lung cancer	disease_stage: 1	disease_location: lung	organism_part: lung adenocarcinoma	histology: bronchial derived	tumor size (cm): 1	nodal status: N0	followup time (months): 52.9	death (1=dead,0=alive): 0	differentiation: Moderate	p53 nucl.accum.: -	k-ras mutation: -	smoking (pack years): 60	U of Michigan	total RNA	See mage-tab files linked to series entry for additional details	biotin	See mage-tab files linked to series entry for additional details	9606	See mage-tab files linked to series entry for additional details	See mage-tab files linked to series entry for additional details	See mage-tab files linked to series entry for additional details	GPL80	Mervi,,Heiskanen	mervi.heiskanen@nih.gov	2402765175	CBIIT	NCI	9609 Medical Center Drive, 1W378	Rockville	MD	20850	USA	ftp://ftp.ncbi.nlm.nih.gov/geo/samples/GSM1675nnn/GSM1675729/suppl/GSM1675729_L65.CEL.gz	ftp://ftp.ncbi.nlm.nih.gov/geo/samples/GSM1675nnn/GSM1675729/suppl/GSM1675729_L65.txt.gz	7129
GSM1675730	Public on May 06 2015	May 05 2015	May 06 2015	RNA	1	lung cancer	Homo sapiens	organism: Homo Sapiens	Sex: M	age (years): 46	disease_state: lung cancer	disease_stage: 1	disease_location: lung	organism_part: lung adenocarcinoma	histology: bronchial derived	tumor size (cm): 1	nodal status: N0	followup time (months): 87.7	death (1=dead,0=alive): 0	differentiation: Poor	p53 nucl.accum.: -	k-ras mutation: +	smoking (pack years): 50	U of Michigan	total RNA	See mage-tab files linked to series entry for additional details	biotin	See mage-tab files linked to series entry for additional details	9606	See mage-tab files linked to series entry for additional details	See mage-tab files linked to series entry for additional details	See mage-tab files linked to series entry for additional details	GPL80	Mervi,,Heiskanen	mervi.heiskanen@nih.gov	2402765175	CBIIT	NCI	9609 Medical Center Drive, 1W378	Rockville	MD	20850	USA	ftp://ftp.ncbi.nlm.nih.gov/geo/samples/GSM1675nnn/GSM1675730/suppl/GSM1675730_L76.CEL.gz	ftp://ftp.ncbi.nlm.nih.gov/geo/samples/GSM1675nnn/GSM1675730/suppl/GSM1675730_L76.txt.gz	7129
GSM1675731	Public on May 06 2015	May 05 2015	May 06 2015	RNA	1	lung cancer	Homo sapiens	organism: Homo Sapiens	Sex: F	age (years): 76	disease_state: lung cancer	disease_stage: 1	disease_location: lung	organism_part: lung adenocarcinoma	histology: bronchial derived	tumor size (cm): 1	nodal status: N0	followup time (months): 36.5	death (1=dead,0=alive): 0	differentiation: Moderate	p53 nucl.accum.: -	k-ras mutation: +	smoking (pack years): 108	U of Michigan	total RNA	See mage-tab files linked to series entry for additional details	biotin	See mage-tab files linked to series entry for additional details	9606	See mage-tab files linked to series entry for additional details	See mage-tab files linked to series entry for additional details	See mage-tab files linked to series entry for additional details	GPL80	Mervi,,Heiskanen	mervi.heiskanen@nih.gov	2402765175	CBIIT	NCI	9609 Medical Center Drive, 1W378	Rockville	MD	20850	USA	ftp://ftp.ncbi.nlm.nih.gov/geo/samples/GSM1675nnn/GSM1675731/suppl/GSM1675731_L78.CEL.gz	ftp://ftp.ncbi.nlm.nih.gov/geo/samples/GSM1675nnn/GSM1675731/suppl/GSM1675731_L78.txt.gz	7129
GSM1675732	Public on May 06 2015	May 05 2015	May 06 2015	RNA	1	lung cancer	Homo sapiens	organism: Homo Sapiens	Sex: F	age (years): 49	disease_state: lung cancer	disease_stage: 1	disease_location: lung	organism_part: lung adenocarcinoma	histology: bronchial derived	tumor size (cm): 2	nodal status: N0	followup time (months): 8.7	death (1=dead,0=alive): 1	differentiation: Poor	p53 nucl.accum.: -	k-ras mutation: -	smoking (pack years): 60	U of Michigan	total RNA	See mage-tab files linked to series entry for additional details	biotin	See mage-tab files linked to series entry for additional details	9606	See mage-tab files linked to series entry for additional details	See mage-tab files linked to series entry for additional details	See mage-tab files linked to series entry for additional details	GPL80	Mervi,,Heiskanen	mervi.heiskanen@nih.gov	2402765175	CBIIT	NCI	9609 Medical Center Drive, 1W378	Rockville	MD	20850	USA	ftp://ftp.ncbi.nlm.nih.gov/geo/samples/GSM1675nnn/GSM1675732/suppl/GSM1675732_L79.CEL.gz	ftp://ftp.ncbi.nlm.nih.gov/geo/samples/GSM1675nnn/GSM1675732/suppl/GSM1675732_L79.txt.gz	7129
GSM1675733	Public on May 06 2015	May 05 2015	May 06 2015	RNA	1	lung cancer	Homo sapiens	organism: Homo Sapiens	Sex: F	age (years): 68	disease_state: lung cancer	disease_stage: 1	disease_location: lung	organism_part: lung adenocarcinoma	histology: bronchial derived/mucinous	tumor size (cm): 2	nodal status: N0	followup time (months): 10.1	death (1=dead,0=alive): 1	differentiation: Moderate	p53 nucl.accum.: +	k-ras mutation: +	smoking (pack years): 50	U of Michigan	total RNA	See mage-tab files linked to series entry for additional details	biotin	See mage-tab files linked to series entry for additional details	9606	See mage-tab files linked to series entry for additional details	See mage-tab files linked to series entry for additional details	See mage-tab files linked to series entry for additional details	GPL80	Mervi,,Heiskanen	mervi.heiskanen@nih.gov	2402765175	CBIIT	NCI	9609 Medical Center Drive, 1W378	Rockville	MD	20850	USA	ftp://ftp.ncbi.nlm.nih.gov/geo/samples/GSM1675nnn/GSM1675733/suppl/GSM1675733_L80.CEL.gz	ftp://ftp.ncbi.nlm.nih.gov/geo/samples/GSM1675nnn/GSM1675733/suppl/GSM1675733_L80.txt.gz	7129
GSM1675734	Public on May 06 2015	May 05 2015	May 06 2015	RNA	1	lung cancer	Homo sapiens	organism: Homo Sapiens	Sex: M	age (years): 58	disease_state: lung cancer	disease_stage: 1	disease_location: lung	organism_part: lung adenocarcinoma	histology: bronchial alveolar	tumor size (cm): 1	nodal status: N0	followup time (months): 36	death (1=dead,0=alive): 0	differentiation: Well	p53 nucl.accum.: -	k-ras mutation: -	smoking (pack years): 90	U of Michigan	total RNA	See mage-tab files linked to series entry for additional details	biotin	See mage-tab files linked to series entry for additional details	9606	See mage-tab files linked to series entry for additional details	See mage-tab files linked to series entry for additional details	See mage-tab files linked to series entry for additional details	GPL80	Mervi,,Heiskanen	mervi.heiskanen@nih.gov	2402765175	CBIIT	NCI	9609 Medical Center Drive, 1W378	Rockville	MD	20850	USA	ftp://ftp.ncbi.nlm.nih.gov/geo/samples/GSM1675nnn/GSM1675734/suppl/GSM1675734_L81.CEL.gz	ftp://ftp.ncbi.nlm.nih.gov/geo/samples/GSM1675nnn/GSM1675734/suppl/GSM1675734_L81.txt.gz	7129
GSM1675735	Public on May 06 2015	May 05 2015	May 06 2015	RNA	1	lung cancer	Homo sapiens	organism: Homo Sapiens	Sex: F	age (years): 69	disease_state: lung cancer	disease_stage: 1	disease_location: lung	organism_part: lung adenocarcinoma	histology: bronchial alveolar/bronchial derived	tumor size (cm): 1	nodal status: N0	followup time (months): 34.1	death (1=dead,0=alive): 0	differentiation: Well	p53 nucl.accum.: -	k-ras mutation: -	smoking (pack years): 40	U of Michigan	total RNA	See mage-tab files linked to series entry for additional details	biotin	See mage-tab files linked to series entry for additional details	9606	See mage-tab files linked to series entry for additional details	See mage-tab files linked to series entry for additional details	See mage-tab files linked to series entry for additional details	GPL80	Mervi,,Heiskanen	mervi.heiskanen@nih.gov	2402765175	CBIIT	NCI	9609 Medical Center Drive, 1W378	Rockville	MD	20850	USA	ftp://ftp.ncbi.nlm.nih.gov/geo/samples/GSM1675nnn/GSM1675735/suppl/GSM1675735_L82.CEL.gz	ftp://ftp.ncbi.nlm.nih.gov/geo/samples/GSM1675nnn/GSM1675735/suppl/GSM1675735_L82.txt.gz	7129
GSM1675736	Public on May 06 2015	May 05 2015	May 06 2015	RNA	1	lung cancer	Homo sapiens	organism: Homo Sapiens	Sex: F	age (years): 62	disease_state: lung cancer	disease_stage: 1	disease_location: lung	organism_part: lung adenocarcinoma	histology: bronchial alveolar/mucinous	tumor size (cm): 2	nodal status: N0	followup time (months): 30.6	death (1=dead,0=alive): 0	differentiation: Well	p53 nucl.accum.: -	k-ras mutation: -	smoking (pack years): 0	U of Michigan	total RNA	See mage-tab files linked to series entry for additional details	biotin	See mage-tab files linked to series entry for additional details	9606	See mage-tab files linked to series entry for additional details	See mage-tab files linked to series entry for additional details	See mage-tab files linked to series entry for additional details	GPL80	Mervi,,Heiskanen	mervi.heiskanen@nih.gov	2402765175	CBIIT	NCI	9609 Medical Center Drive, 1W378	Rockville	MD	20850	USA	ftp://ftp.ncbi.nlm.nih.gov/geo/samples/GSM1675nnn/GSM1675736/suppl/GSM1675736_L83.CEL.gz	ftp://ftp.ncbi.nlm.nih.gov/geo/samples/GSM1675nnn/GSM1675736/suppl/GSM1675736_L83.txt.gz	7129
GSM1675737	Public on May 06 2015	May 05 2015	May 06 2015	RNA	1	lung cancer	Homo sapiens	organism: Homo Sapiens	Sex: F	age (years): 67	disease_state: lung cancer	disease_stage: 1	disease_location: lung	organism_part: lung adenocarcinoma	histology: bronchial derived	tumor size (cm): 2	nodal status: N0	followup time (months): 32.2	death (1=dead,0=alive): 0	differentiation: Poor	p53 nucl.accum.: -	k-ras mutation: -	smoking (pack years): 15	U of Michigan	total RNA	See mage-tab files linked to series entry for additional details	biotin	See mage-tab files linked to series entry for additional details	9606	See mage-tab files linked to series entry for additional details	See mage-tab files linked to series entry for additional details	See mage-tab files linked to series entry for additional details	GPL80	Mervi,,Heiskanen	mervi.heiskanen@nih.gov	2402765175	CBIIT	NCI	9609 Medical Center Drive, 1W378	Rockville	MD	20850	USA	ftp://ftp.ncbi.nlm.nih.gov/geo/samples/GSM1675nnn/GSM1675737/suppl/GSM1675737_L84.CEL.gz	ftp://ftp.ncbi.nlm.nih.gov/geo/samples/GSM1675nnn/GSM1675737/suppl/GSM1675737_L84.txt.gz	7129
GSM1675738	Public on May 06 2015	May 05 2015	May 06 2015	RNA	1	lung cancer	Homo sapiens	organism: Homo Sapiens	Sex: M	age (years): 60	disease_state: lung cancer	disease_stage: 1	disease_location: lung	organism_part: lung adenocarcinoma	histology: bronchial derived/mucinous	tumor size (cm): 1	nodal status: N0	followup time (months): 26.8	death (1=dead,0=alive): 0	differentiation: Moderate	p53 nucl.accum.: -	k-ras mutation: +	smoking (pack years): 60	U of Michigan	total RNA	See mage-tab files linked to series entry for additional details	biotin	See mage-tab files linked to series entry for additional details	9606	See mage-tab files linked to series entry for additional details	See mage-tab files linked to series entry for additional details	See mage-tab files linked to series entry for additional details	GPL80	Mervi,,Heiskanen	mervi.heiskanen@nih.gov	2402765175	CBIIT	NCI	9609 Medical Center Drive, 1W378	Rockville	MD	20850	USA	ftp://ftp.ncbi.nlm.nih.gov/geo/samples/GSM1675nnn/GSM1675738/suppl/GSM1675738_L85.CEL.gz	ftp://ftp.ncbi.nlm.nih.gov/geo/samples/GSM1675nnn/GSM1675738/suppl/GSM1675738_L85.txt.gz	7129
GSM1675739	Public on May 06 2015	May 05 2015	May 06 2015	RNA	1	lung cancer	Homo sapiens	organism: Homo Sapiens	Sex: F	age (years): 63	disease_state: lung cancer	disease_stage: 1	disease_location: lung	organism_part: lung adenocarcinoma	histology: bronchial alveolar	tumor size (cm): 1	nodal status: N0	followup time (months): 10.1	death (1=dead,0=alive): 0	differentiation: Well	p53 nucl.accum.: -	k-ras mutation: -	smoking (pack years): 45	U of Michigan	total RNA	See mage-tab files linked to series entry for additional details	biotin	See mage-tab files linked to series entry for additional details	9606	See mage-tab files linked to series entry for additional details	See mage-tab files linked to series entry for additional details	See mage-tab files linked to series entry for additional details	GPL80	Mervi,,Heiskanen	mervi.heiskanen@nih.gov	2402765175	CBIIT	NCI	9609 Medical Center Drive, 1W378	Rockville	MD	20850	USA	ftp://ftp.ncbi.nlm.nih.gov/geo/samples/GSM1675nnn/GSM1675739/suppl/GSM1675739_L86.CEL.gz	ftp://ftp.ncbi.nlm.nih.gov/geo/samples/GSM1675nnn/GSM1675739/suppl/GSM1675739_L86.txt.gz	7129
GSM1675740	Public on May 06 2015	May 05 2015	May 06 2015	RNA	1	lung cancer	Homo sapiens	organism: Homo Sapiens	Sex: M	age (years): 66	disease_state: lung cancer	disease_stage: 1	disease_location: lung	organism_part: lung adenocarcinoma	histology: bronchial derived	tumor size (cm): 1	nodal status: N0	followup time (months): 10.4	death (1=dead,0=alive): 0	differentiation: Moderate	p53 nucl.accum.: +	k-ras mutation: -	smoking (pack years): 18	U of Michigan	total RNA	See mage-tab files linked to series entry for additional details	biotin	See mage-tab files linked to series entry for additional details	9606	See mage-tab files linked to series entry for additional details	See mage-tab files linked to series entry for additional details	See mage-tab files linked to series entry for additional details	GPL80	Mervi,,Heiskanen	mervi.heiskanen@nih.gov	2402765175	CBIIT	NCI	9609 Medical Center Drive, 1W378	Rockville	MD	20850	USA	ftp://ftp.ncbi.nlm.nih.gov/geo/samples/GSM1675nnn/GSM1675740/suppl/GSM1675740_L87.CEL.gz	ftp://ftp.ncbi.nlm.nih.gov/geo/samples/GSM1675nnn/GSM1675740/suppl/GSM1675740_L87.txt.gz	7129
GSM1675741	Public on May 06 2015	May 05 2015	May 06 2015	RNA	1	lung cancer	Homo sapiens	organism: Homo Sapiens	Sex: F	age (years): 53	disease_state: lung cancer	disease_stage: 1	disease_location: lung	organism_part: lung adenocarcinoma	histology: bronchial derived	tumor size (cm): 1	nodal status: N0	followup time (months): 8.3	death (1=dead,0=alive): 0	differentiation: Poor	p53 nucl.accum.: +	k-ras mutation: +	smoking (pack years): 60	U of Michigan	total RNA	See mage-tab files linked to series entry for additional details	biotin	See mage-tab files linked to series entry for additional details	9606	See mage-tab files linked to series entry for additional details	See mage-tab files linked to series entry for additional details	See mage-tab files linked to series entry for additional details	GPL80	Mervi,,Heiskanen	mervi.heiskanen@nih.gov	2402765175	CBIIT	NCI	9609 Medical Center Drive, 1W378	Rockville	MD	20850	USA	ftp://ftp.ncbi.nlm.nih.gov/geo/samples/GSM1675nnn/GSM1675741/suppl/GSM1675741_L88.CEL.gz	ftp://ftp.ncbi.nlm.nih.gov/geo/samples/GSM1675nnn/GSM1675741/suppl/GSM1675741_L88.txt.gz	7129
GSM1675742	Public on May 06 2015	May 05 2015	May 06 2015	RNA	1	lung cancer	Homo sapiens	organism: Homo Sapiens	Sex: M	age (years): 59	disease_state: lung cancer	disease_stage: 3	disease_location: lung	organism_part: lung adenocarcinoma	histology: bronchial derived	tumor size (cm): 2	nodal status: N2	followup time (months): 12.2	death (1=dead,0=alive): 0	differentiation: Moderate	p53 nucl.accum.: NA	k-ras mutation: +	smoking (pack years): 48	U of Michigan	total RNA	See mage-tab files linked to series entry for additional details	biotin	See mage-tab files linked to series entry for additional details	9606	See mage-tab files linked to series entry for additional details	See mage-tab files linked to series entry for additional details	See mage-tab files linked to series entry for additional details	GPL80	Mervi,,Heiskanen	mervi.heiskanen@nih.gov	2402765175	CBIIT	NCI	9609 Medical Center Drive, 1W378	Rockville	MD	20850	USA	ftp://ftp.ncbi.nlm.nih.gov/geo/samples/GSM1675nnn/GSM1675742/suppl/GSM1675742_L89.CEL.gz	ftp://ftp.ncbi.nlm.nih.gov/geo/samples/GSM1675nnn/GSM1675742/suppl/GSM1675742_L89.txt.gz	7129
GSM1675743	Public on May 06 2015	May 05 2015	May 06 2015	RNA	1	lung cancer	Homo sapiens	organism: Homo Sapiens	Sex: F	age (years): 64	disease_state: lung cancer	disease_stage: 1	disease_location: lung	organism_part: lung adenocarcinoma	histology: bronchial derived/papillary	tumor size (cm): 1	nodal status: N0	followup time (months): 5.8	death (1=dead,0=alive): 1	differentiation: Moderate	p53 nucl.accum.: -	k-ras mutation: -	smoking (pack years): 100	U of Michigan	total RNA	See mage-tab files linked to series entry for additional details	biotin	See mage-tab files linked to series entry for additional details	9606	See mage-tab files linked to series entry for additional details	See mage-tab files linked to series entry for additional details	See mage-tab files linked to series entry for additional details	GPL80	Mervi,,Heiskanen	mervi.heiskanen@nih.gov	2402765175	CBIIT	NCI	9609 Medical Center Drive, 1W378	Rockville	MD	20850	USA	ftp://ftp.ncbi.nlm.nih.gov/geo/samples/GSM1675nnn/GSM1675743/suppl/GSM1675743_L90.CEL.gz	ftp://ftp.ncbi.nlm.nih.gov/geo/samples/GSM1675nnn/GSM1675743/suppl/GSM1675743_L90.txt.gz	7129
GSM1675744	Public on May 06 2015	May 05 2015	May 06 2015	RNA	1	lung cancer	Homo sapiens	organism: Homo Sapiens	Sex: M	age (years): 64	disease_state: lung cancer	disease_stage: 3	disease_location: lung	organism_part: lung adenocarcinoma	histology: bronchial derived/mucinous	tumor size (cm): 2	nodal status: N2	followup time (months): 6.1	death (1=dead,0=alive): 0	differentiation: Poor	p53 nucl.accum.: -	k-ras mutation: -	smoking (pack years): 30	U of Michigan	total RNA	See mage-tab files linked to series entry for additional details	biotin	See mage-tab files linked to series entry for additional details	9606	See mage-tab files linked to series entry for additional details	See mage-tab files linked to series entry for additional details	See mage-tab files linked to series entry for additional details	GPL80	Mervi,,Heiskanen	mervi.heiskanen@nih.gov	2402765175	CBIIT	NCI	9609 Medical Center Drive, 1W378	Rockville	MD	20850	USA	ftp://ftp.ncbi.nlm.nih.gov/geo/samples/GSM1675nnn/GSM1675744/suppl/GSM1675744_L91.CEL.gz	ftp://ftp.ncbi.nlm.nih.gov/geo/samples/GSM1675nnn/GSM1675744/suppl/GSM1675744_L91.txt.gz	7129
GSM1675745	Public on May 06 2015	May 05 2015	May 06 2015	RNA	1	lung cancer	Homo sapiens	organism: Homo Sapiens	Sex: M	age (years): 55	disease_state: lung cancer	disease_stage: 3	disease_location: lung	organism_part: lung adenocarcinoma	histology: bronchial derived	tumor size (cm): 4	nodal status: N0	followup time (months): 8.5	death (1=dead,0=alive): 0	differentiation: Poor	p53 nucl.accum.: -	k-ras mutation: -	smoking (pack years): 50	U of Michigan	total RNA	See mage-tab files linked to series entry for additional details	biotin	See mage-tab files linked to series entry for additional details	9606	See mage-tab files linked to series entry for additional details	See mage-tab files linked to series entry for additional details	See mage-tab files linked to series entry for additional details	GPL80	Mervi,,Heiskanen	mervi.heiskanen@nih.gov	2402765175	CBIIT	NCI	9609 Medical Center Drive, 1W378	Rockville	MD	20850	USA	ftp://ftp.ncbi.nlm.nih.gov/geo/samples/GSM1675nnn/GSM1675745/suppl/GSM1675745_L92.CEL.gz	ftp://ftp.ncbi.nlm.nih.gov/geo/samples/GSM1675nnn/GSM1675745/suppl/GSM1675745_L92.txt.gz	7129
GSM1675746	Public on May 06 2015	May 05 2015	May 06 2015	RNA	1	lung cancer	Homo sapiens	organism: Homo Sapiens	Sex: M	age (years): 72	disease_state: lung cancer	disease_stage: 3	disease_location: lung	organism_part: lung adenocarcinoma	histology: bronchial derived/mucinous	tumor size (cm): 3	nodal status: N2	followup time (months): 2.4	death (1=dead,0=alive): 1	differentiation: Moderate	p53 nucl.accum.: -	k-ras mutation: -	smoking (pack years): 50	U of Michigan	total RNA	See mage-tab files linked to series entry for additional details	biotin	See mage-tab files linked to series entry for additional details	9606	See mage-tab files linked to series entry for additional details	See mage-tab files linked to series entry for additional details	See mage-tab files linked to series entry for additional details	GPL80	Mervi,,Heiskanen	mervi.heiskanen@nih.gov	2402765175	CBIIT	NCI	9609 Medical Center Drive, 1W378	Rockville	MD	20850	USA	ftp://ftp.ncbi.nlm.nih.gov/geo/samples/GSM1675nnn/GSM1675746/suppl/GSM1675746_L94.CEL.gz	ftp://ftp.ncbi.nlm.nih.gov/geo/samples/GSM1675nnn/GSM1675746/suppl/GSM1675746_L94.txt.gz	7129
GSM1675747	Public on May 06 2015	May 05 2015	May 06 2015	RNA	1	lung cancer	Homo sapiens	organism: Homo Sapiens	Sex: F	age (years): 72	disease_state: lung cancer	disease_stage: 3	disease_location: lung	organism_part: lung adenocarcinoma	histology: bronchial derived	tumor size (cm): 2	nodal status: N2	followup time (months): 5.4	death (1=dead,0=alive): 1	differentiation: Poor	p53 nucl.accum.: -	k-ras mutation: +	smoking (pack years): 50	U of Michigan	total RNA	See mage-tab files linked to series entry for additional details	biotin	See mage-tab files linked to series entry for additional details	9606	See mage-tab files linked to series entry for additional details	See mage-tab files linked to series entry for additional details	See mage-tab files linked to series entry for additional details	GPL80	Mervi,,Heiskanen	mervi.heiskanen@nih.gov	2402765175	CBIIT	NCI	9609 Medical Center Drive, 1W378	Rockville	MD	20850	USA	ftp://ftp.ncbi.nlm.nih.gov/geo/samples/GSM1675nnn/GSM1675747/suppl/GSM1675747_L95.CEL.gz	ftp://ftp.ncbi.nlm.nih.gov/geo/samples/GSM1675nnn/GSM1675747/suppl/GSM1675747_L95.txt.gz	7129
GSM1675748	Public on May 06 2015	May 05 2015	May 06 2015	RNA	1	lung cancer	Homo sapiens	organism: Homo Sapiens	Sex: F	age (years): 64	disease_state: lung cancer	disease_stage: 3	disease_location: lung	organism_part: lung adenocarcinoma	histology: bronchial derived	tumor size (cm): 3	nodal status: N1	followup time (months): 21.2	death (1=dead,0=alive): 1	differentiation: Moderate	p53 nucl.accum.: -	k-ras mutation: +	smoking (pack years): 50	U of Michigan	total RNA	See mage-tab files linked to series entry for additional details	biotin	See mage-tab files linked to series entry for additional details	9606	See mage-tab files linked to series entry for additional details	See mage-tab files linked to series entry for additional details	See mage-tab files linked to series entry for additional details	GPL80	Mervi,,Heiskanen	mervi.heiskanen@nih.gov	2402765175	CBIIT	NCI	9609 Medical Center Drive, 1W378	Rockville	MD	20850	USA	ftp://ftp.ncbi.nlm.nih.gov/geo/samples/GSM1675nnn/GSM1675748/suppl/GSM1675748_L96.CEL.gz	ftp://ftp.ncbi.nlm.nih.gov/geo/samples/GSM1675nnn/GSM1675748/suppl/GSM1675748_L96.txt.gz	7129
GSM1675749	Public on May 06 2015	May 05 2015	May 06 2015	RNA	1	lung cancer	Homo sapiens	organism: Homo Sapiens	Sex: F	age (years): 64	disease_state: lung cancer	disease_stage: 1	disease_location: lung	organism_part: lung adenocarcinoma	histology: bronchial alveolar	tumor size (cm): 1	nodal status: N0	followup time (months): 4.9	death (1=dead,0=alive): 0	differentiation: Well	p53 nucl.accum.: -	k-ras mutation: +	smoking (pack years): 34	U of Michigan	total RNA	See mage-tab files linked to series entry for additional details	biotin	See mage-tab files linked to series entry for additional details	9606	See mage-tab files linked to series entry for additional details	See mage-tab files linked to series entry for additional details	See mage-tab files linked to series entry for additional details	GPL80	Mervi,,Heiskanen	mervi.heiskanen@nih.gov	2402765175	CBIIT	NCI	9609 Medical Center Drive, 1W378	Rockville	MD	20850	USA	ftp://ftp.ncbi.nlm.nih.gov/geo/samples/GSM1675nnn/GSM1675749/suppl/GSM1675749_L97.CEL.gz	ftp://ftp.ncbi.nlm.nih.gov/geo/samples/GSM1675nnn/GSM1675749/suppl/GSM1675749_L97.txt.gz	7129
GSM1675750	Public on May 06 2015	May 05 2015	May 06 2015	RNA	1	lung cancer	Homo sapiens	organism: Homo Sapiens	Sex: M	age (years): 74	disease_state: lung cancer	disease_stage: 1	disease_location: lung	organism_part: lung adenocarcinoma	histology: bronchial alveolar / mucinous	tumor size (cm): 2	nodal status: N0	followup time (months): 4.5	death (1=dead,0=alive): 0	differentiation: Well	p53 nucl.accum.: -	k-ras mutation: +	smoking (pack years): 55	U of Michigan	total RNA	See mage-tab files linked to series entry for additional details	biotin	See mage-tab files linked to series entry for additional details	9606	See mage-tab files linked to series entry for additional details	See mage-tab files linked to series entry for additional details	See mage-tab files linked to series entry for additional details	GPL80	Mervi,,Heiskanen	mervi.heiskanen@nih.gov	2402765175	CBIIT	NCI	9609 Medical Center Drive, 1W378	Rockville	MD	20850	USA	ftp://ftp.ncbi.nlm.nih.gov/geo/samples/GSM1675nnn/GSM1675750/suppl/GSM1675750_L99.CEL.gz	ftp://ftp.ncbi.nlm.nih.gov/geo/samples/GSM1675nnn/GSM1675750/suppl/GSM1675750_L99.txt.gz	7129
GSM1675751	Public on May 06 2015	May 05 2015	May 06 2015	RNA	1	normal	Homo sapiens	organism: Homo Sapiens	Sex: --	age (years): --	disease_state: normal	disease_stage: --	disease_location: --	organism_part: normal lung	histology: normal lung	tumor size (cm): NA	nodal status: NA	followup time (months): NA	death (1=dead,0=alive): NA	differentiation: NA	p53 nucl.accum.: NA	k-ras mutation: NA	smoking (pack years): NA	U of Michigan	total RNA	See mage-tab files linked to series entry for additional details	biotin	See mage-tab files linked to series entry for additional details	9606	See mage-tab files linked to series entry for additional details	See mage-tab files linked to series entry for additional details	See mage-tab files linked to series entry for additional details	GPL80	Mervi,,Heiskanen	mervi.heiskanen@nih.gov	2402765175	CBIIT	NCI	9609 Medical Center Drive, 1W378	Rockville	MD	20850	USA	ftp://ftp.ncbi.nlm.nih.gov/geo/samples/GSM1675nnn/GSM1675751/suppl/GSM1675751_LN64.CEL.gz	ftp://ftp.ncbi.nlm.nih.gov/geo/samples/GSM1675nnn/GSM1675751/suppl/GSM1675751_LN64.txt.gz	7129
GSM1675752	Public on May 06 2015	May 05 2015	May 06 2015	RNA	1	normal	Homo sapiens	organism: Homo Sapiens	Sex: --	age (years): --	disease_state: normal	disease_stage: --	disease_location: --	organism_part: normal lung	histology: normal lung	tumor size (cm): NA	nodal status: NA	followup time (months): NA	death (1=dead,0=alive): NA	differentiation: NA	p53 nucl.accum.: NA	k-ras mutation: NA	smoking (pack years): NA	U of Michigan	total RNA	See mage-tab files linked to series entry for additional details	biotin	See mage-tab files linked to series entry for additional details	9606	See mage-tab files linked to series entry for additional details	See mage-tab files linked to series entry for additional details	See mage-tab files linked to series entry for additional details	GPL80	Mervi,,Heiskanen	mervi.heiskanen@nih.gov	2402765175	CBIIT	NCI	9609 Medical Center Drive, 1W378	Rockville	MD	20850	USA	ftp://ftp.ncbi.nlm.nih.gov/geo/samples/GSM1675nnn/GSM1675752/suppl/GSM1675752_LN66.CEL.gz	ftp://ftp.ncbi.nlm.nih.gov/geo/samples/GSM1675nnn/GSM1675752/suppl/GSM1675752_LN66.txt.gz	7129
GSM1675753	Public on May 06 2015	May 05 2015	May 06 2015	RNA	1	normal	Homo sapiens	organism: Homo Sapiens	Sex: --	age (years): --	disease_state: normal	disease_stage: --	disease_location: --	organism_part: normal lung	histology: normal lung	tumor size (cm): NA	nodal status: NA	followup time (months): NA	death (1=dead,0=alive): NA	differentiation: NA	p53 nucl.accum.: NA	k-ras mutation: NA	smoking (pack years): NA	U of Michigan	total RNA	See mage-tab files linked to series entry for additional details	biotin	See mage-tab files linked to series entry for additional details	9606	See mage-tab files linked to series entry for additional details	See mage-tab files linked to series entry for additional details	See mage-tab files linked to series entry for additional details	GPL80	Mervi,,Heiskanen	mervi.heiskanen@nih.gov	2402765175	CBIIT	NCI	9609 Medical Center Drive, 1W378	Rockville	MD	20850	USA	ftp://ftp.ncbi.nlm.nih.gov/geo/samples/GSM1675nnn/GSM1675753/suppl/GSM1675753_LN67.CEL.gz	ftp://ftp.ncbi.nlm.nih.gov/geo/samples/GSM1675nnn/GSM1675753/suppl/GSM1675753_LN67.txt.gz	7129
GSM1675754	Public on May 06 2015	May 05 2015	May 06 2015	RNA	1	normal	Homo sapiens	organism: Homo Sapiens	Sex: --	age (years): --	disease_state: normal	disease_stage: --	disease_location: --	organism_part: normal lung	histology: normal lung	tumor size (cm): NA	nodal status: NA	followup time (months): NA	death (1=dead,0=alive): NA	differentiation: NA	p53 nucl.accum.: NA	k-ras mutation: NA	smoking (pack years): NA	U of Michigan	total RNA	See mage-tab files linked to series entry for additional details	biotin	See mage-tab files linked to series entry for additional details	9606	See mage-tab files linked to series entry for additional details	See mage-tab files linked to series entry for additional details	See mage-tab files linked to series entry for additional details	GPL80	Mervi,,Heiskanen	mervi.heiskanen@nih.gov	2402765175	CBIIT	NCI	9609 Medical Center Drive, 1W378	Rockville	MD	20850	USA	ftp://ftp.ncbi.nlm.nih.gov/geo/samples/GSM1675nnn/GSM1675754/suppl/GSM1675754_LN69.CEL.gz	ftp://ftp.ncbi.nlm.nih.gov/geo/samples/GSM1675nnn/GSM1675754/suppl/GSM1675754_LN69.txt.gz	7129
GSM1675755	Public on May 06 2015	May 05 2015	May 06 2015	RNA	1	normal	Homo sapiens	organism: Homo Sapiens	Sex: --	age (years): --	disease_state: normal	disease_stage: --	disease_location: --	organism_part: normal lung	histology: normal lung	tumor size (cm): NA	nodal status: NA	followup time (months): NA	death (1=dead,0=alive): NA	differentiation: NA	p53 nucl.accum.: NA	k-ras mutation: NA	smoking (pack years): NA	U of Michigan	total RNA	See mage-tab files linked to series entry for additional details	biotin	See mage-tab files linked to series entry for additional details	9606	See mage-tab files linked to series entry for additional details	See mage-tab files linked to series entry for additional details	See mage-tab files linked to series entry for additional details	GPL80	Mervi,,Heiskanen	mervi.heiskanen@nih.gov	2402765175	CBIIT	NCI	9609 Medical Center Drive, 1W378	Rockville	MD	20850	USA	ftp://ftp.ncbi.nlm.nih.gov/geo/samples/GSM1675nnn/GSM1675755/suppl/GSM1675755_LN70.CEL.gz	ftp://ftp.ncbi.nlm.nih.gov/geo/samples/GSM1675nnn/GSM1675755/suppl/GSM1675755_LN70.txt.gz	7129
GSM1675756	Public on May 06 2015	May 05 2015	May 06 2015	RNA	1	normal	Homo sapiens	organism: Homo Sapiens	Sex: --	age (years): --	disease_state: normal	disease_stage: --	disease_location: --	organism_part: normal lung	histology: normal lung	tumor size (cm): NA	nodal status: NA	followup time (months): NA	death (1=dead,0=alive): NA	differentiation: NA	p53 nucl.accum.: NA	k-ras mutation: NA	smoking (pack years): NA	U of Michigan	total RNA	See mage-tab files linked to series entry for additional details	biotin	See mage-tab files linked to series entry for additional details	9606	See mage-tab files linked to series entry for additional details	See mage-tab files linked to series entry for additional details	See mage-tab files linked to series entry for additional details	GPL80	Mervi,,Heiskanen	mervi.heiskanen@nih.gov	2402765175	CBIIT	NCI	9609 Medical Center Drive, 1W378	Rockville	MD	20850	USA	ftp://ftp.ncbi.nlm.nih.gov/geo/samples/GSM1675nnn/GSM1675756/suppl/GSM1675756_LN71.CEL.gz	ftp://ftp.ncbi.nlm.nih.gov/geo/samples/GSM1675nnn/GSM1675756/suppl/GSM1675756_LN71.txt.gz	7129
GSM1675757	Public on May 06 2015	May 05 2015	May 06 2015	RNA	1	normal	Homo sapiens	organism: Homo Sapiens	Sex: --	age (years): --	disease_state: normal	disease_stage: --	disease_location: --	organism_part: normal lung	histology: normal lung	tumor size (cm): NA	nodal status: NA	followup time (months): NA	death (1=dead,0=alive): NA	differentiation: NA	p53 nucl.accum.: NA	k-ras mutation: NA	smoking (pack years): NA	U of Michigan	total RNA	See mage-tab files linked to series entry for additional details	biotin	See mage-tab files linked to series entry for additional details	9606	See mage-tab files linked to series entry for additional details	See mage-tab files linked to series entry for additional details	See mage-tab files linked to series entry for additional details	GPL80	Mervi,,Heiskanen	mervi.heiskanen@nih.gov	2402765175	CBIIT	NCI	9609 Medical Center Drive, 1W378	Rockville	MD	20850	USA	ftp://ftp.ncbi.nlm.nih.gov/geo/samples/GSM1675nnn/GSM1675757/suppl/GSM1675757_LN72B.CEL.gz	ftp://ftp.ncbi.nlm.nih.gov/geo/samples/GSM1675nnn/GSM1675757/suppl/GSM1675757_LN72B.txt.gz	7129
GSM1675758	Public on May 06 2015	May 05 2015	May 06 2015	RNA	1	normal	Homo sapiens	organism: Homo Sapiens	Sex: --	age (years): --	disease_state: normal	disease_stage: --	disease_location: --	organism_part: normal lung	histology: normal lung	tumor size (cm): NA	nodal status: NA	followup time (months): NA	death (1=dead,0=alive): NA	differentiation: NA	p53 nucl.accum.: NA	k-ras mutation: NA	smoking (pack years): NA	U of Michigan	total RNA	See mage-tab files linked to series entry for additional details	biotin	See mage-tab files linked to series entry for additional details	9606	See mage-tab files linked to series entry for additional details	See mage-tab files linked to series entry for additional details	See mage-tab files linked to series entry for additional details	GPL80	Mervi,,Heiskanen	mervi.heiskanen@nih.gov	2402765175	CBIIT	NCI	9609 Medical Center Drive, 1W378	Rockville	MD	20850	USA	ftp://ftp.ncbi.nlm.nih.gov/geo/samples/GSM1675nnn/GSM1675758/suppl/GSM1675758_LN73.CEL.gz	ftp://ftp.ncbi.nlm.nih.gov/geo/samples/GSM1675nnn/GSM1675758/suppl/GSM1675758_LN73.txt.gz	7129
GSM1675759	Public on May 06 2015	May 05 2015	May 06 2015	RNA	1	normal	Homo sapiens	organism: Homo Sapiens	Sex: --	age (years): --	disease_state: normal	disease_stage: --	disease_location: --	organism_part: normal lung	histology: normal lung	tumor size (cm): NA	nodal status: NA	followup time (months): NA	death (1=dead,0=alive): NA	differentiation: NA	p53 nucl.accum.: NA	k-ras mutation: NA	smoking (pack years): NA	U of Michigan	total RNA	See mage-tab files linked to series entry for additional details	biotin	See mage-tab files linked to series entry for additional details	9606	See mage-tab files linked to series entry for additional details	See mage-tab files linked to series entry for additional details	See mage-tab files linked to series entry for additional details	GPL80	Mervi,,Heiskanen	mervi.heiskanen@nih.gov	2402765175	CBIIT	NCI	9609 Medical Center Drive, 1W378	Rockville	MD	20850	USA	ftp://ftp.ncbi.nlm.nih.gov/geo/samples/GSM1675nnn/GSM1675759/suppl/GSM1675759_LN74.CEL.gz	ftp://ftp.ncbi.nlm.nih.gov/geo/samples/GSM1675nnn/GSM1675759/suppl/GSM1675759_LN74.txt.gz	7129
GSM1675760	Public on May 06 2015	May 05 2015	May 06 2015	RNA	1	normal	Homo sapiens	organism: Homo Sapiens	Sex: --	age (years): --	disease_state: normal	disease_stage: --	disease_location: --	organism_part: normal lung	histology: normal lung	tumor size (cm): NA	nodal status: NA	followup time (months): NA	death (1=dead,0=alive): NA	differentiation: NA	p53 nucl.accum.: NA	k-ras mutation: NA	smoking (pack years): NA	U of Michigan	total RNA	See mage-tab files linked to series entry for additional details	biotin	See mage-tab files linked to series entry for additional details	9606	See mage-tab files linked to series entry for additional details	See mage-tab files linked to series entry for additional details	See mage-tab files linked to series entry for additional details	GPL80	Mervi,,Heiskanen	mervi.heiskanen@nih.gov	2402765175	CBIIT	NCI	9609 Medical Center Drive, 1W378	Rockville	MD	20850	USA	ftp://ftp.ncbi.nlm.nih.gov/geo/samples/GSM1675nnn/GSM1675760/suppl/GSM1675760_LN75.CEL.gz	ftp://ftp.ncbi.nlm.nih.gov/geo/samples/GSM1675nnn/GSM1675760/suppl/GSM1675760_LN75.txt.gz	7129
