# Supplementary material for: Deciphering the let-7c-5p/RRM2 axis in lung adenocarcinoma: expression, prognosis, and immune landscape implications
Source: Front Oncol. 2025 Nov 20;15:1628429. doi: 10.3389/fonc.2025.1628429 (PMC12675248; doi:10.3389/fonc.2025.1628429)
Supplement: Supplementary file 1 [file DataSheet1.zip › Supplementary Materials/GEO Independent Verification - Raw Data/Raw data/RRM2.csv]

	GSM1675665	GSM1675666	GSM1675667	GSM1675668	GSM1675669	GSM1675670	GSM1675671	GSM1675672	GSM1675673	GSM1675674	GSM1675675	GSM1675676	GSM1675677	GSM1675678	GSM1675679	GSM1675680	GSM1675681	GSM1675682	GSM1675683	GSM1675684	GSM1675685	GSM1675686	GSM1675687	GSM1675688	GSM1675689	GSM1675690	GSM1675691	GSM1675692	GSM1675693	GSM1675694	GSM1675695	GSM1675696	GSM1675697	GSM1675698	GSM1675699	GSM1675700	GSM1675701	GSM1675702	GSM1675703	GSM1675704	GSM1675705	GSM1675706	GSM1675707	GSM1675708	GSM1675709	GSM1675710	GSM1675711	GSM1675712	GSM1675713
RRM2	4.85798099512757	6.12928301694497	6.58496250072116	4.32192809488736	5.04439411935845	5.12101540096137	6.30742852519225	6.43962313755712	5.04439411935845	7.57742882803575	5.83794324189103	6.61470984411521	5.85798099512757	6.58044701959866	3.52356195605701	NA	1.88752527074159	4.88752527074159	5.67807190511264	4.22496636500027	4.15380533607904	4.48542682717024	3.67807190511264	6.70043971814109	5.49185309632967	7.09381367340273	6.75755668893945	4.93545974780529	5.76553474636298	4.96809075204526	4.24792751344359	6.35402893805439	6.15785216914174	6.56376827845203	5.27798474729977	5.4594316186373	7.19081236791614	4.35755200461808	5.25550073314839	5.56071495447448	6.15380533607904	5.77346892790519	4.81762325751143	6.22496636500027	5.7839804136838	4.5668151540109	6.16992500144231	5.61470984411521	6.62935662007961
[truncated: 47 more columns]
