# Supplementary material for: Deciphering the let-7c-5p/RRM2 axis in lung adenocarcinoma: expression, prognosis, and immune landscape implications
Source: Front Oncol. 2025 Nov 20;15:1628429. doi: 10.3389/fonc.2025.1628429 (PMC12675248; doi:10.3389/fonc.2025.1628429)
Supplement: Supplementary file 1 [file DataSheet1.zip › Supplementary Materials/Standard Curve and Nomogram/HR_total.csv]

	HR	HR.confint.lower	HR.confint.upper	p.value
RRM2	1.34	1.1	1.64	0.0036966727977162
Stage	1.61	1.26	2.05	0.000138577379914573
TreatmentRadiation Therapy	0.796	0.427	1.48	0.472937656353747
TreatmentPharmaceutical Therapy	1.36	0.71	2.61	0.354321840716248
TreatmentRadiation and Pharmaceutical	2.54	1.2	5.37	0.0147552048546122
